# Supplementary material for: Integrative clinical and molecular insights into the comorbidity between depression and sleep apnea syndrome
Source: Front Psychiatry. 2025 Oct 8;16:1659330. doi: 10.3389/fpsyt.2025.1659330 (PMC12541589; doi:10.3389/fpsyt.2025.1659330)
Supplement: Supplementary Table 1 — Relationship table of depression-associated genes. This table lists genes associated with depression, including supporting evidence from the literature and/or databases used in the study. [file DataSheet1.xlsx]

## Sheet: Table S1
start	target	#ref	Entity1 Name	Entity2 Name	sentences	#_0	#_1	#_-1	polarity	edgeColor	p-value	p-value1	q-value	q-value1
5-HTTLPR	depression	12	depression	5-HTTLPR	1) The 5-HTTLPR polymorphism is associated with higher vulnerability to mental disorders, including depression, suggesting that individuals with certain genetic variants may be at increased risk for developing depressive symptoms, particularly in the context of prostate cancer; thus, '5-HTTLPR' --+> 'depression'.[PMID: 38370936] 2) Carriers of the short allele (S) of 5-HTTLPR exhibit a significan…	0	10	2	1	0,255,0	0.00338989	6.87883e-07	0.36296	0.00106161
A2M	Depression	4	Depression	A2M	1) The study highlights that separation from parents in childhood is significantly associated with poorer psychological adjustment and increased rates of suicide and self-injury in adolescence, while also noting that the Alpha-2-Macroglobulin (A2M) gene is implicated in behavioral and mood disorders, suggesting a potential link between A2M and depression (A2M' ---> 'Depression).[PMID: 37213155] 2…	4	0	0	0	0,0,0	0.0308653	0.000154872	0.36296	0.0113056
AA1	Depression	2	Depression	AA1	1) Achievement of sustained clinically meaningful scalp hair regrowth in patients with severe alopecia areata treated with baricitinib was associated with significant improvements in symptoms of anxiety and depression, with 91% and 96% of patients achieving a SALT score ≤ 10 by week 104, indicating a positive relationship between the treatment and mental health outcomes (AA1' --+> 'Depression).[P…	1	1	0	0	0,0,0	0.518518	0.408593	0.525368	0.416288
AA2	Depression	2	Depression	AA2	1) The analysis of patients with severe alopecia areata treated with baricitinib showed that sustained scalp hair regrowth (SALT score ≤ 20) was associated with significant improvements in symptoms of anxiety and depression over 104 weeks, indicating a potential link between hair regrowth and reduced depression symptoms (AA2' ---> 'Depression).[PMID: 38904749] 2) Imidazoline-2 (I-2) receptors, wh…	2	0	0	0	0,0,0	0.132408	0.0124447	0.36296	0.0853938
AADAT	Depression	2	Depression	AADAT	1) Deletion of the AADAT gene in mice leads to depression-like behaviors, characterized by reduced kynurenic acid levels, altered tryptophan metabolism, and increased oxidative stress, suggesting a significant role of AADAT in the pathogenesis of depression. (AADAT --+> Depression)[PMID: 39862084] 2) The study found that the T/T-C/C genotype of the AADAT gene (rs1480544) is associated with an inc…	0	2	0	1	0,255,0	0.132408	0.0124447	0.36296	0.0853938
AANAT	Depression	4	Depression	AANAT	1) The study highlights the role of the gene AANAT in the melatonin synthesis pathway, which is implicated in the regulation of circadian rhythms and may contribute to the understanding and treatment of hysterical depression, although no specific statistics were provided. (AANAT' ---> 'Depression)[PMID: 35844237] 2) The study indicates that the water extract of *Coptidis Rhizoma* significantly en…	4	0	0	0	0,0,0	0.0308653	0.000154872	0.36296	0.0113056
AARS2	Depression	1	Depression	AARS2	1) Biallelic pathogenic variants in AARS2 have been associated with diverse neurological symptoms, including depression, as observed in a 57-year-old woman who experienced depression alongside other cognitive declines and motor symptoms, highlighting the potential link between AARS2-related disorders and psychiatric manifestations. (AARS2' --+> 'Depression)[PMID: 31099476]	0	1	0	1	0,255,0	0.306111	0.111556	0.36296	0.132481
AASS	Depression	1	Depression	AASS	1) Chronic administration of anabolic androgenic steroids (AASs) such as nandrolone-decanoate and testosterone-enanthate significantly induced depressive-like behaviors in rats, counteracting the antidepressant effects of exercise, suggesting a complex interaction between sex hormone receptors in the hippocampus and the modulation of depressive-like behavior (AASS' ---> 'Depression').[PMID: 30792…	1	0	0	0	0,0,0	0.306111	0.111556	0.36296	0.132481
AAT2	Depression	1	Depression	AAT2	1) The gene AAT2, which encodes aspartate aminotransferase and regulates dopamine anabolism, was found to be upregulated in the marine yeast Meyerozyma guilliermondii GXDK6 under NaCl stress, leading to a 56.36% increase in dopamine production, suggesting a potential positive influence of AAT2 on dopamine metabolism relevant to depression treatment (AAT2 --+> Depression).[PMID: 38292761]	0	1	0	1	0,255,0	0.306111	0.111556	0.36296	0.132481
ABCA1	Depression	2	Depression	ABCA1	1) ABCA1 plays a significant role in various CNS disorders, including depression, by modulating brain functions such as neuroinflammation and neurotransmission, suggesting that enhancing ABCA1 expression may have beneficial effects in alleviating depression symptoms (ABCA1' ---> 'Depression).[PMID: 37428709] 2) Xiaoyaosan (XYS) treatment was found to enhance the expression of ATP binding cassette…	2	0	0	0	0,0,0	0.132408	0.0124447	0.36296	0.0853938
ABCA13	Depression	3	Depression	ABCA13	1) Mutations in the ABCA13 gene have been associated with an increased susceptibility to major depression, suggesting that ABCA13 plays a role in the pathophysiology of this psychiatric disorder through its function in cholesterol internalization and trafficking in neurons (ABCA13' --+> 'Depression').[PMID: 33478937] 2) The ABCA13 gene has been associated with major depressive disorder in a study…	1	2	0	1	0,255,0	0.264028	0.100797	0.36296	0.132481
ABCA4	Depression	1	Depression	ABCA4	1) The gene 'ABCA4' has been identified in combinations associated with comorbid phenotypes, including anxiety and depression, suggesting a potential link between these conditions and the gene, although specific statistics were not provided. (ABCA4' ---> 'Depression)[PMID: 35301265]	1	0	0	0	0,0,0	0.306111	0.111556	0.36296	0.132481
ABCA5	Depression	1	Depression	ABCA5	1) ABCA5 is associated with lysosomal diseases and, in Abca5(-)(/)(-) mice, symptoms included cardiovascular depression leading to death, indicating a potential link between ABCA5 dysfunction and depression-like symptoms; however, no direct association between ABCA5 and depression was established. (ABCA5' ---| 'Depression)[PMID: 15870284]	0	0	1	-1	255,0,0	0.306111	0.111556	0.36296	0.132481
ABCA7	Depression	1	Depression	ABCA7	1) ABCA7 putative loss-of-function mutations were associated with higher rates of depression (41.6%) among mutation carriers compared to the general population, suggesting a potential link between these genetic variants and increased depressive symptoms (ABCA7' --+> 'Depression).[PMID: 35047668]	0	1	0	1	0,255,0	0.306111	0.111556	0.36296	0.132481
ABCB1	Depression	2	Depression	ABCB1	1) The study found significant associations between specific single nucleotide polymorphisms (rs1109866 and rs1109867) of the ABCB1 gene and major depressive disorder (MDD), with p-values of 0.004 and 0.007 respectively, suggesting that ABC family genes may influence the severity of depression through cognitive functioning (ABCB1' ---> 'Depression).[PMID: 39910465] 2) Patients with Major Depressi…	1	1	0	0	0,0,0	0.518518	0.408593	0.525368	0.416288
ABCC1	Depression	2	Depression	ABCC1	1) The study found a significant association between the ABCC1 gene variant rs7196970 (p = 4.5 × 10^-8, OR = 0.61) and internalizing symptoms, including depression, in a cohort of 1244 Brazilian children, suggesting that ABCC1 variants may be novel genetic factors linked to early-life internalizing symptoms (ABCC1 ---| Depression).[PMID: 39858610] 2) Polymorphisms in the ABCC1 gene, particularly …	1	0	1	0	0,0,0	0.518518	0.408593	0.525368	0.416288
ABCC2	Depression	1	Depression	ABCC2	1) The gene ABCC2 is among the variants that influence anxiety and depression in Alzheimer's disease, which affects over 60% of patients and is associated with the accumulation of defective variants in more than 50% of cases. (ABCC2' ---> 'Depression)[PMID: 36628952]	1	0	0	0	0,0,0	0.306111	0.111556	0.36296	0.132481
ABCC9	Depression	2	Depression	ABCC9	1) The ABCC9 gene is associated with various brain disorders, including depression, as its variants may influence the risk of developing this condition, highlighting its potential role in the neurovascular unit and metabolic responses in the brain. (ABCC9' ---> 'Depression)[PMID: 26226329] 2) A significant association was found between a variant of the ABCC9 gene (rs11046205) and depressive sympt…	1	1	0	0	0,0,0	0.518518	0.408593	0.525368	0.416288
ABCD1	Depression	1	Depression	ABCD1	1) The case report highlights that a 20-year-old male patient with Addison's disease, secondary to X-linked adrenoleukodystrophy (X-ALD) caused by a mutation in the ABCD1 gene, presented with depressive disorder among other psychiatric issues, emphasizing the need for awareness and genetic testing in similar cases (ABCD1' ---> 'Depression).[PMID: 35291541]	1	0	0	0	0,0,0	0.306111	0.111556	0.36296	0.132481
ABCF1	Depression	1	Depression	ABCF1	1) ABCF1, a translational regulator in the inflammatory cytokine pathway, showed a significant increase in expression after eight weeks of escitalopram treatment in major depressive disorder (MDD) patients, with a greater increase observed in clinical responders compared to non-responders, suggesting that ABCF1 may play a role in mediating antidepressant response (ABCF1 --+> Depression).[PMID: 23…	0	1	0	1	0,255,0	0.306111	0.111556	0.36296	0.132481
ABCG2	Depression	2	Depression	ABCG2	1) The gene 'ABCG2' is among the more than 30 defective variants in pharmagenes that influence the therapeutic response to antidepressant drugs in patients with depression and cognitive impairment in Alzheimer's disease. (ABCG2' ---> 'Depression)[PMID: 36628952] 2) The ABCG2 rs2231142 T allele was associated with quetiapine accumulation, which may have implications for its use in treating depress…	2	0	0	0	0,0,0	0.132408	0.0124447	0.36296	0.0853938
ABHD6	Depression	1	Depression	ABHD6	1) ABHD6 is a rate-limiting enzyme in the endocannabinoid signaling system that regulates the accumulation and efficacy of 2-arachidonoylglycerol (2-AG), which is implicated in neurotransmission and neuroinflammation, suggesting a potential role in depression-related mechanisms (ABHD6' ---> 'Depression)').[PMID: 20657592]	1	0	0	0	0,0,0	0.306111	0.111556	0.36296	0.132481
ABI3BP	Depression	1	Depression	ABI3BP	1) The strongest evidence of association for major depression was observed for a single nucleotide polymorphism in ABI3BP, suggesting a potential link between this gene and the disorder, although replication cohorts did not provide further support for this association (ABI3BP' ---> 'Depression).[PMID: 21041247]	1	0	0	0	0,0,0	0.306111	0.111556	0.36296	0.132481
ABL1	Depression	1	Depression	ABL1	1) The study indicates that reactive oxygen species (ROS) activate ABL1, which mediates inflammation linked to both gastric cancer (GC) and depression, with patients exhibiting depression showing a high level of oxidative stress and poor prognosis, suggesting a potential role of ABL1 in the development of GC-related depression (ABL1 --+> Depression).[PMID: 31396300]	0	1	0	1	0,255,0	0.306111	0.111556	0.36296	0.132481
ABL2	Depression	1	Depression	ABL2	1) Abl2/Arg knockout (abl2<sup>-/-</sup>) mice exhibited significant anxiety-like behaviors and a notable decrease in mobility time during the tail suspension test, indicating depressive-like behavior, alongside alterations in proteins related to anxiety and depression, particularly a reduction in Gabbr2 expression in the hippocampus, suggesting a potential role of Abl2/Arg in influencing depress…	1	0	0	0	0,0,0	0.306111	0.111556	0.36296	0.132481
ACAT2	Depression	1	Depression	ACAT2	1) In a study of patient-derived microglia-like cells from 17 panic disorder patients, increased expression of ACAT2, a key cholesterol esterifier, was observed, and this expression was inversely correlated with the severity of depression and anxiety sensitivity, suggesting a potential link between ACAT2 dysregulation and depression severity in this context (ACAT2 ---| Depression).[PMID: 36750547]	0	0	1	-1	255,0,0	0.306111	0.111556	0.36296	0.132481
ACBD5	Depression	1	Depression	ACBD5	1) The study indicates that Ganoderic Acid A (GAA) treatment significantly alleviates depressive-like behaviors in a Chronic Social Defeat Stress (CSDS) mouse model, with proteomic analysis revealing significant expression changes in proteins, including ACBD5, which are crucial for mitochondrial and synaptic functions, suggesting a potential link between GAA's antidepressant effects and the modul…	1	0	0	0	0,0,0	0.306111	0.111556	0.36296	0.132481
ACD	Depression	1	Depression	ACD	1) The study found that an online mindfulness-based dance/movement therapy program significantly reduced loneliness and depression among older adults experiencing age-related cognitive decline, with 65% of participants reporting post-intervention improvement, indicating a potential positive influence of ACD on Depression (ACD' --+> 'Depression).[PMID: 38910361]	0	1	0	1	0,255,0	0.306111	0.111556	0.36296	0.132481
ACE	Depression	3	Depression	ACE	1) High adverse childhood experience (ACE) exposure is significantly associated with increased risks of depression among U.S. adults, with 24.4% of participants reporting high ACE exposure and showing higher risks for various health outcomes, including depression, particularly among marginalized racial groups (ACE' --+> 'Depression).[PMID: 40325404] 2) In a study of 1448 Mexican adults, it was fo…	0	3	0	1	0,255,0	0.0626076	0.00138829	0.36296	0.0326032
ACE2	Depression	5	Depression	ACE2	1) SARS-CoV-2 infection leads to downregulation of ACE2, which contributes to gut microbiota dysbiosis and disruption of the renin-angiotensin system, factors that have been linked to long COVID symptoms including depression; thus, the relationship is (ACE2' ---> 'Depression).[PMID: 40051430] 2) Chronic intracerebroventricular treatment with the ACE2 activator Diminazene aceturate significantly r…	2	3	0	1	0,255,0	0.225704	0.0772484	0.36296	0.132481
ACLY	Depression	1	Depression	ACLY	1) Long-term exposure to rare-earth nanoparticles in mice has been linked to significant depression-like behavior, with changes in ATP-citrate lyase (ACLY) suggested to play an important role in these neurobehavioral disorders. (ACLY' ---> 'Depression)[PMID: 34332012]	1	0	0	0	0,0,0	0.306111	0.111556	0.36296	0.132481
ACMSD	Depression	1	Depression	ACMSD	1) The study identified a significant association between the SNP rs12622574 in the ACMSD gene and major depressive disorder (MDD), suggesting that genetic variations in NAD homeostasis may influence the occurrence of MDD (ACMSD' --+> 'Depression).[PMID: 35806906]	0	1	0	1	0,255,0	0.306111	0.111556	0.36296	0.132481
ACO2	Depression	1	Depression	ACO2	1) In a cohort of patients with biallelic pathogenic variants in the ACO2 gene, two siblings exhibited behavioral abnormalities including depressive symptoms, suggesting a potential link between ACO2-related disorders and depression (ACO2' --+> 'Depression).[PMID: 32519519]	0	1	0	1	0,255,0	0.306111	0.111556	0.36296	0.132481
ACOX1	Depression	2	Depression	ACOX1	1) The study found that treatment with BA-5 improved anxiety- and depression-like behaviors in mice with high-fat diet-induced NAFLD, which was associated with increased expression of the fatty acid oxidation marker acyl-CoA oxidase 1 (ACOX1), suggesting a potential link between ACOX1 and mood disorders. (ACOX1' --+> 'Depression)[PMID: 38061536] 2) Argan oil has been shown to protect against LPS-…	1	1	0	0	0,0,0	0.518518	0.408593	0.525368	0.416288
ACP1	Depression	1	Depression	ACP1	1) NonA/nonA homozygosity at the ACP1 locus was associated with increased rates of major depression in males (P<0.00003), indicating that the ACP1*A SNP may serve as a significant marker for psychopathology (ACP1' ---> 'Depression).[PMID: 12231445]	1	0	0	0	0,0,0	0.306111	0.111556	0.36296	0.132481
ACP5	Depression	1	Depression	ACP5	1) The study indicates that the upregulation of the gene Acp5 in the prelimbic cortex is associated with the comorbidity of neuropathic pain and depression, as genetic knockdown of Acp5 alleviated depression-like behavior and mechanical allodynia in rats, while overexpression of Acp5 induced comorbid-like behavior in naïve rats, suggesting a significant role of the IL-6/STAT3/Acp5 pathway in this…	0	1	0	1	0,255,0	0.306111	0.111556	0.36296	0.132481
ACR	Depression	1	Depression	ACR	1) Electroacupuncture stimulation of the auricular concha region (EA-ACR) improves depressive-like behavior by up-regulating the expression of the serotonin 5-HT<sub>1A</sub> receptor and down-regulating the 5-HT<sub>2A</sub> receptor in the hippocampus, with the effect being diminished when 5-HT<sub>1A</sub>R antagonists are administered, indicating that EA-ACR primarily enhances depressive beha…	0	1	0	1	0,255,0	0.306111	0.111556	0.36296	0.132481
ACSL3	Depression	1	Depression	ACSL3	1) Reduced levels of ACSL3 in the hippocampus of aged 3xTg-AD mice were associated with increased depression and anxiety-like behaviors, while upregulation of ACSL3 alleviated these symptoms, suggesting a neuroprotective role for ACSL3 in AD-related depression and anxiety (ACSL3' --+> 'Depression').[PMID: 39532829]	0	1	0	1	0,255,0	0.306111	0.111556	0.36296	0.132481
ACSL4	Depression	2	Depression	ACSL4	1) Inhibiting ACSL4 significantly attenuated neuropsychiatric manifestations, including depression-like behaviors, in MRL/lpr mice, suggesting that ACSL4 may serve as a potential therapeutic target for alleviating depression in the context of neuropsychiatric systemic lupus erythematosus (NPSLE) (ACSL4 --+> Depression).[PMID: 40332005] 2) Electroacupuncture (EA) treatment for chronic inflammatory…	1	1	0	0	0,0,0	0.518518	0.408593	0.525368	0.416288
ACSM1	Depression	1	Depression	ACSM1	1) The ACSM1 gene has been identified as a susceptibility factor for major depressive disorder (MDD) with SNP rs163234 showing a significant association (permutated Pallele=4.800×10(-3), OR=1.329 [95% CI=1.127-1.567]) in a study involving 1045 MDD patients, suggesting a genetic risk for MDD in the Han Chinese population (ACSM1' --+> 'Depression).[PMID: 25656805]	0	1	0	1	0,255,0	0.306111	0.111556	0.36296	0.132481
ACSS2	Depression	3	Depression	ACSS2	1) ACSS2 is identified as a crucial mediator in the antidepressant effects of short-chain fatty acids (SCFAs), as its knockdown in the hippocampus of chronic-restraint-stress-induced depression mice abolished SCFA-mediated improvements in depressive-like behaviors, indicating that ACSS2 plays a significant role in the SCFA-TPH2 axis for depression treatment (ACSS2' --+> 'Depression).[PMID: 389390…	0	3	0	1	0,255,0	0.0626076	0.00138829	0.36296	0.0326032
ACSS3	Depression	1	Depression	ACSS3	1) Gene-based tests identified ACSS3 as one of six genes associated with depressive symptoms in the UK Biobank (p < 2.77 × 10<sup>-6</sup>), suggesting a potential link between the gene and depression. (ACSS3' ---> 'Depression)[PMID: 30718454]	1	0	0	0	0,0,0	0.306111	0.111556	0.36296	0.132481
ACTN1	Depression	1	Depression	ACTN1	1) Mutations that disrupt NMDAR channel function, which involves the cytoskeletal protein ACTN1, are linked to depression among other neurological disorders, indicating a potential role of ACTN1 in the pathophysiology of depression (ACTN1' ---> 'Depression).[PMID: 39207574]	1	0	0	0	0,0,0	0.306111	0.111556	0.36296	0.132481
ACVR2B	Depression	1	Depression	ACVR2B	1) The study found that the SNP ACVR2B rs3749386 showed a significant association with depression, with an odds ratio increasing from 1.11 to 2.17 after controlling for gene-gene interactions, indicating that examining these interactions enhances the identification of genetic factors predictive of depression (ACVR2B' --+> 'Depression).[PMID: 22761283]	0	1	0	1	0,255,0	0.306111	0.111556	0.36296	0.132481
ACVRL1	Depression	1	Depression	ACVRL1	1) Patients with Hereditary hemorrhagic telangiectasia (HHT) carrying the ACVRL1 mutation generally experience worse quality of life scores, particularly in anxiety and depression, compared to the general population, with their scores resembling those of individuals with chronic illnesses. (ACVRL1 ---| Depression)[PMID: 28114930]	0	0	1	-1	255,0,0	0.306111	0.111556	0.36296	0.132481
AD17	Depression	1	Depression	AD17	1) The study found that the molecule AD17, which has been associated with antidepressant activity, also exhibits some anti-inflammatory activity, suggesting a structural similarity between compounds developed for depression and inflammation, indicating a potential mechanistic interconnection for these comorbid diseases (AD17' ---> 'Depression).[PMID: 32071681]	1	0	0	0	0,0,0	0.306111	0.111556	0.36296	0.132481
AD6	Depression	1	Depression	AD6	1) Inoculation of mice with adenovirus type 6 (Ad6) resulted in a decreased humoral immune response to sheep red blood cells, particularly when the infection occurred 3-11 days prior to administration, indicating a potential immunosuppressive effect of Ad6; however, no direct association with depression was established. (AD6' ---| 'Depression)[PMID: 6183955]	0	0	1	-1	255,0,0	0.306111	0.111556	0.36296	0.132481
AD8	Depression	2	Depression	AD8	1) The study found that older adults with high risk of cognitive impairment, assessed using the Alzheimer's Disease-8 (AD-8) scale, had a significantly increased likelihood of experiencing depressive symptoms (OR = 5.469, 95% CI: 4.644, 6.441), indicating a potential association between cognitive impairment and depression in this population (AD8' ---> 'Depression).[PMID: 40301660] 2) In a study o…	1	1	0	0	0,0,0	0.518518	0.408593	0.525368	0.416288
ADA	Depression	1	Depression	ADA	1) Circulating ADA was identified as a protective factor against the onset of depression, suggesting that alterations in gut microbiota and inflammation may influence depression risk, with the potential for personalized treatment approaches (ADA' --+> 'Depression).[PMID: 39635025]	0	1	0	1	0,255,0	0.306111	0.111556	0.36296	0.132481
ADAM17	Depression	1	Depression	ADAM17	1) Melatonin alleviates chronic restraint stress-induced inflammatory response and apoptosis, thereby improving depression-like behaviors in rats by inhibiting the ADAM17/TNF-α axis, suggesting a significant role of ADAM17 in the pathophysiology of depression (ADAM17' ---> 'Depression).[PMID: 36162616]	1	0	0	0	0,0,0	0.306111	0.111556	0.36296	0.132481
ADAM19	Depression	1	Depression	ADAM19	1) The study found a positive correlation between ADAM19 and depression (r = 0.567, p = 0.027) in the BA9 region of the brain, suggesting a potential association between the gene and the disease. (ADAM19' --+> 'Depression)[PMID: 22590542]	0	1	0	1	0,255,0	0.306111	0.111556	0.36296	0.132481
ADAM7	Depression	1	Depression	ADAM7	1) The newly synthesized compound ADAM(7) demonstrates a potent binding affinity for serotonin transporters (SERT) with a K(i) of 0.013 nM and over 1,000-fold selectivity for SERT compared to norepinephrine and dopamine transporters, suggesting its potential utility in SPECT imaging of SERT in the context of depression treatment (ADAM7' ---> 'Depression).[PMID: 10832081]	1	0	0	0	0,0,0	0.306111	0.111556	0.36296	0.132481
ADAM8	Depression	1	Depression	ADAM8	1) In a study examining the hippocampal transcriptomic profile of male rats exposed to chronic inflammatory pain, ADAM8 was significantly upregulated in 'susceptible' animals exhibiting increased behavioral emotionality, suggesting a potential link between neuroinflammatory processes and the development of depressive-like behaviors in chronic pain states (ADAM8' ---> 'Depression).[PMID: 38135263]	1	0	0	0	0,0,0	0.306111	0.111556	0.36296	0.132481
ADAMTS13	Depression	4	Depression	ADAMTS13	1) In patients with immune-mediated thrombotic thrombocytopenic purpura (iTTP), severe ADAMTS13 deficiency is associated with persistent white matter damage in key brain regions, such as the cingulate cortex and frontal lobe, which correlates with cognitive impairment and increased depressive symptoms, highlighting the need for re-evaluation of treatment approaches (ADAMTS13' ---> 'Depression').[…	3	0	1	0	0,0,0	0.135473	0.0198673	0.36296	0.111459
ADAMTS18	Depression	1	Depression	ADAMTS18	1) ADAMTS18 knockout mice exhibited reduced levels of depression-like behaviors compared to wild-type littermates, suggesting a critical role of ADAMTS18 in emotional control and neuronal morphogenesis (ADAMTS18' ---| 'Depression).[PMID: 30579834]	0	0	1	-1	255,0,0	0.306111	0.111556	0.36296	0.132481
ADAMTS6	Depression	1	Depression	ADAMTS6	1) The analysis identified ADAMTS6 as one of the 11 genes with a high probability of colocalization linked to neuroticism, which is associated with an increased risk of depression, suggesting a potential role for ADAMTS6 in the context of psychiatric disorders. (ADAMTS6' ---> 'Depression)[PMID: 39491682]	1	0	0	0	0,0,0	0.306111	0.111556	0.36296	0.132481
ADAMTS9	Depression	1	Depression	ADAMTS9	1) The epigenetic nature of psychiatric disorders, including severe depression, has been linked to hypermethylation of the ADAMTS9 gene, indicating a potential association between depression and this gene in the context of neurodevelopmental impacts from synthetic sex hormones (ADAMTS9' ---> 'Depression).[PMID: 40187226]	1	0	0	0	0,0,0	0.306111	0.111556	0.36296	0.132481
ADAR	Depression	2	Depression	ADAR	1) Altered RNA editing involving the ADAR2 gene has been implicated in depression among other neurodevelopmental disorders, with potential therapeutic compounds identified that may inhibit ADAR2, suggesting a promising avenue for treatment (ADAR' ---> 'Depression)').[PMID: 37047766] 2) ADAR-1, an RNA-editing enzyme involved in innate immunity, may influence the pathology of major depression throu…	2	0	0	0	0,0,0	0.132408	0.0124447	0.36296	0.0853938
ADARB1	Depression	3	Depression	ADARB1	1) ADARB1 variants are associated with suicide attempts in patients with psychiatric disorders, suggesting a potential link to depression, although no significant methylation changes were found in the context of electroconvulsive therapy outcomes in this study (ADARB1 ---> Depression).[PMID: 39020437] 2) The study identified rs4818766 (ADARB1) as one of 22 unique variants that may serve as shared…	3	0	0	0	0,0,0	0.0626076	0.00138829	0.36296	0.0326032
ADCY1	Depression	2	Depression	ADCY1	1) Emerging evidence suggests that the Ca<sup>2+</sup>-stimulated adenylyl cyclase isoform ADCY1 is associated with major depressive disorder among other psychiatric conditions, indicating a potential role in the pathophysiology of depression (ADCY1' ---> 'Depression).[PMID: 36188604] 2) Increased expression of the gene ADCY1 in transgenic mice enhances resilience to stress and reduces vulnerabil…	1	1	0	0	0,0,0	0.518518	0.408593	0.525368	0.416288
ADCY2	Depression	1	Depression	ADCY2	1) The ADCY2 missense mutation (rs13166360) associated with bipolar disorder diminishes cAMP production and, in mice, leads to a transition from mania-like symptoms to a depressive-like state under chronic stress, suggesting a potential link between ADCY2 and depression (ADCY2' ---> 'Depression').[PMID: 39003412]	1	0	0	0	0,0,0	0.306111	0.111556	0.36296	0.132481
ADCY3	Depression	8	Depression	ADCY3	1) The study indicates that a mutation in the ADCY3 gene is associated with increased despair- and anxiety-like behaviors in male rats, suggesting that ADCY3 may play a critical role in regulating emotion-like behaviors and potentially contribute to mental health disorders such as depression (ADCY3' --+> 'Depression').[PMID: 40236087] 2) The study indicates that mutations in the ADCY3 gene are as…	2	5	1	1	0,255,0	0.114149	0.016185	0.36296	0.11031
ADCY5	Depression	2	Depression	ADCY5	1) Chronic social stress reduces cAMP levels in neurons of the nucleus accumbens, which is associated with increased vulnerability to depression-like behaviors, and this reduction is linked to the expression of adenylate cyclase 5 (Adcy5), suggesting that ADCY5 plays a critical role in mediating the effects of stress on depression (ADCY5 ---| Depression).[PMID: 31812254] 2) Polymorphisms in the A…	1	0	1	0	0,0,0	0.518518	0.408593	0.525368	0.416288
ADCY7	Depression	1	Depression	ADCY7	1) The gene ADCY7 has been implicated in the modulation of mood regulatory neural mechanisms and is associated with altered emotional responsiveness in mouse models, with genetic variation (rs1064448) in ADCY7 influencing threat-related amygdala reactivity in humans, suggesting a potential role in the risk and pathophysiology of depression (ADCY7' ---> 'Depression).[PMID: 22264442]	1	0	0	0	0,0,0	0.306111	0.111556	0.36296	0.132481
ADCY8	Depression	1	Depression	ADCY8	1) Polymorphisms in the gene ADCY8 have been associated with Type III alcoholism in females, which is characterized by comorbid depression, contributing to a positive predictive value of 72% for distinguishing this phenotype, indicating a potential role of ADCY8 in the alcoholism/depression relationship (ADCY8' ---> 'Depression).[PMID: 23278386]	1	0	0	0	0,0,0	0.306111	0.111556	0.36296	0.132481
ADCYAP1	Depression	2	Depression	ADCYAP1	1) The study indicates that PACAP, which is associated with the gene ADCYAP1, plays a crucial role in mediating rapid antidepressant responses, as evidenced by the reduction of PACAP levels in depression models and the induction of depression-like behaviors upon PACAP knockdown, while its infusion produced rapid antidepressant effects, suggesting a positive influence of ADCYAP1 on depression (ADC…	1	1	0	0	0,0,0	0.518518	0.408593	0.525368	0.416288
ADCYAP1R1	Depression	1	Depression	ADCYAP1R1	1) Chronic pain enhances PACAP expression and signaling in the amygdala, which is associated with increased anxiety-like behavior and nociceptive hypersensitivity, suggesting that the PACAP pathway plays a significant role in the interplay between chronic pain and stress-related disorders like depression (ADCYAP1R1' ---> 'Depression).[PMID: 28057459]	1	0	0	0	0,0,0	0.306111	0.111556	0.36296	0.132481
ADGRA1	Depression	1	Depression	ADGRA1	1) The study indicates that while ADGRA1 deficiency in male mice leads to increased anxiety levels, it does not affect depression levels, suggesting that ADGRA1 may play a suppressive role in anxiety rather than directly influencing depression (ADGRA1 ---| Depression).[PMID: 36115515]	0	0	1	-1	255,0,0	0.306111	0.111556	0.36296	0.132481
ADGRB2	Depression	2	Depression	ADGRB2	1) Growing evidence from animal studies and genome-wide association studies suggests that the orphan GPCR ADGRB2 may play a role in modulating emotional behaviors related to depression, although specific statistics linking ADGRB2 directly to depression are not provided. (ADGRB2' ---> 'Depression)[PMID: 32599826] 2) BAI2 gene disruption in mice was associated with significant antidepressant-like b…	2	0	0	0	0,0,0	0.132408	0.0124447	0.36296	0.0853938
ADGRB3	Depression	1	Depression	ADGRB3	1) A pilot GWAS identified 1 significant and 21 suggestively significant SNPs in the ADGRB3 gene, which is expressed in the brain and associated with anxious temperament, suggesting a potential link to depression, although further validation in larger studies is needed (ADGRB3' ---> 'Depression).[PMID: 34075027]	1	0	0	0	0,0,0	0.306111	0.111556	0.36296	0.132481
ADGRG1	Depression	4	Depression	ADGRG1	1) A study found that the GPR56/ADGRG1 gene, particularly its S4 isoform, is associated with Major Depressive Episode (MDE) and the response to antidepressant treatment, with significant variations in GPR56 mRNA levels observed in a cohort of 46 MDE patients, indicating that certain mRNA splicing variants of GPR56 may play a crucial role in depression. (ADGRG1' --+> 'Depression)[PMID: 39874727] 2…	2	2	0	0	0,0,0	0.396365	0.260017	0.454844	0.298379
ADH1B	Depression	1	Depression	ADH1B	1) Significant genetic correlations were observed between depression and various phenotypes, including alcohol dependence, with independent, genome-wide significant effects of ADH1B variants identified in both European (rs1229984; P = 9.8 × 10<sup>-13</sup>) and African ancestries (rs2066702; P = 2.2 × 10<sup>-9</sup), suggesting a complex relationship, but no direct influence of ADH1B on depress…	1	0	0	0	0,0,0	0.306111	0.111556	0.36296	0.132481
ADIPOQ	Depression	1	Depression	ADIPOQ	1) Adiponectin (ADIPOQ) has been implicated in major depressive disorder, as its deprivation in APN KO mice enhanced antidepressive-like behaviors and was associated with dysregulated neuroinflammatory status and BDNF signaling, suggesting that ADIPOQ may serve as an alternative therapeutic target for depression (ADIPOQ ---| Depression).[PMID: 34642455]	0	0	1	-1	255,0,0	0.306111	0.111556	0.36296	0.132481
ADIPOR1	Depression	8	Depression	ADIPOR1	1) AdipoRon treatment, which increases the expression of AdipoR1, has been shown to alleviate depressive behaviors in T2DM mice by reducing neuroinflammation and promoting autophagy, suggesting a protective role of AdipoR1 in the context of depression. (ADIPOR1 --+> Depression)[PMID: 40096914] 2) Running exercise alleviates depressive-like behaviors in chronic unpredictable stress-exposed mice by…	1	7	0	1	0,255,0	0.01018	1.22333e-05	0.36296	0.00360967
ADIPOR2	Depression	2	Depression	ADIPOR2	1) Adiponectin and its receptor ADIPOR2 are implicated in cognitive function and synaptic alterations, with adiponectin knockout mice exhibiting cognitive deficits and synaptic transmission changes, suggesting a potential role in depression-related mechanisms (ADIPOR2' ---> 'Depression).[PMID: 31824431] 2) Adiponectin, through its receptor ADIPOR2, is suggested to have antidepressant effects and …	2	0	0	0	0,0,0	0.132408	0.0124447	0.36296	0.0853938
ADK	Depression	1	Depression	ADK	1) The study indicates that Hyperibone J alleviates depression-like behaviors by downregulating adenosine kinase (ADK), which is upregulated in depression and promotes neuroinflammation, thereby inhibiting inflammatory pathways associated with the disease (ADK' ---| 'Depression).[PMID: 39019111]	0	0	1	-1	255,0,0	0.306111	0.111556	0.36296	0.132481
ADNP	Depression	1	Depression	ADNP	1) The study suggests that the recombinant adeno-associated virus expressing NAP can produce antidepressant effects in mice, as evidenced by a significant reduction in immobility time during the forced swimming test, indicating that NAP may be a potential target for antidepressant treatment (ADNP' --+> 'Depression).[PMID: 26846142]	0	1	0	1	0,255,0	0.306111	0.111556	0.36296	0.132481
ADORA1	Depression	3	Depression	ADORA1	1) The study indicates that the combination of sodium selenite and adenosine A1 antagonist DPCPX alters the expression of the Adora1 gene, suggesting a potential mechanism for the antidepressant effect, although no significant changes in BDNF levels were observed, highlighting a complex relationship between depression and the Adora1 gene. (ADORA1 ---| Depression)[PMID: 35888708] 2) The study indi…	2	0	1	0	0,0,0	0.264028	0.100797	0.36296	0.132481
ADORA2A	Depression	3	Depression	ADORA2A	1) The study indicates that the blockade of adenosine A2A receptors (ADORA2A) can reverse the impairment of astrocytic AQP4-mediated protein clearance caused by dexamethasone exposure, which is associated with stress-related disorders like depression, suggesting a potential therapeutic mechanism for addressing neurological disorders linked to depression through modulation of ADORA2A (ADORA2A' ---…	1	1	1	0	0,0,0	0.665905	0.65015	0.665905	0.65015
ADRA1A	Depression	2	Depression	ADRA1A	1) The study identified ADRA1A as one of the six target genes with a disease specificity index (DSI) >0.5, indicating a significant binding affinity with Butylphthalide (NBP) and suggesting a potential association with major depressive disorder (MDD) among other CNS diseases, warranting further investigation into its therapeutic implications for depression (ADRA1A' ---> 'Depression).[PMID: 340358…	1	1	0	0	0,0,0	0.518518	0.408593	0.525368	0.416288
ADRA1B	Depression	1	Depression	ADRA1B	1) The study indicates that while alpha(1A)-adrenergic receptors (ARs) are associated with antidepressant-like behavior in mice, alpha(1B)-ARs do not show a similar effect, suggesting that alpha(1A)-ARs may be a more relevant therapeutic target for depression, whereas the role of alpha(1B)-ARs remains unclear (ADRA1B' ---| 'Depression).[PMID: 19540213]	0	0	1	-1	255,0,0	0.306111	0.111556	0.36296	0.132481
ADRA1D	Depression	1	Depression	ADRA1D	1) Subacute oral exposure to benzo[α]pyrene (B[α]P) at 0.02 mg/kg significantly increased gene expression levels of the alpha-1D adrenergic receptor (ADRA1D) in female adult mice, suggesting a potential link between B[α]P-induced neurobehavioural disturbances and alterations in the adrenergic system related to depression (ADRA1D' ---> 'Depression).[PMID: 22212102]	1	0	0	0	0,0,0	0.306111	0.111556	0.36296	0.132481
ADRA2A	Depression	1	Depression	ADRA2A	1) The gene ADRA2A is among the more than 30 defective variants in pharmagenes that influence the therapeutic response to antidepressant drugs in patients with depression and cognitive impairment in Alzheimer's disease, indicating a potential association between ADRA2A and depression. (ADRA2A' ---> 'Depression)[PMID: 36628952]	1	0	0	0	0,0,0	0.306111	0.111556	0.36296	0.132481
ADRA2B	Depression	3	Depression	ADRA2B	1) The locus coeruleus-noradrenaline (LC-NA) system, influenced by the ADRA2B polymorphism, is implicated in the development of maladaptive attentional biases linked to depression, suggesting that individual differences in noradrenaline availability may contribute to the disorder's pathology (ADRA2B' ---> 'Depression').[PMID: 28808590] 2) A functional deletion polymorphism in the ADRA2B gene has …	2	0	1	0	0,0,0	0.264028	0.100797	0.36296	0.132481
ADRA2C	Depression	3	Depression	ADRA2C	1) Indirect experimental evidence suggests that alpha(2C)-adrenoceptor antagonists may be beneficial in treating depression, with significant alpha(2C) receptor presence in the striatum of both rodents and humans, indicating potential relevance for neuropsychiatric disorders like depression (ADRA2C' ---> 'Depression)').[PMID: 18435421] 2) Alterations in the alpha2C-adrenoreceptor gene (ADRA2C), s…	2	1	0	0	0,0,0	0.264028	0.100797	0.36296	0.132481
ADRB1	Depression	1	Depression	ADRB1	1) The study identified the gene ADRB1 as a candidate protective factor against depression, suggesting that its expression may reduce the risk of developing the condition (ADRB1 ---| Depression).[PMID: 38326723]	0	0	1	-1	255,0,0	0.306111	0.111556	0.36296	0.132481
ADRB2	Depression	3	Depression	ADRB2	1) Depression is influenced by RNA methylations, with the Fat Mass and Obesity Associated (FTO) gene affecting its pathogenesis by inhibiting the ADRB2-c-Myc-sirt1 pathway, suggesting a complex relationship where ADRB2 may play a role in the development of depression. (ADRB2 ---| Depression)[PMID: 37595670] 2) The study indicates that the expression of the FTO gene, which regulates mRNA methylati…	0	1	2	-1	255,0,0	0.264028	0.100797	0.36296	0.132481
ADRB3	Depression	1	Depression	ADRB3	1) Activation of the beta3-adrenergic receptor (ADRB3) enhances GABAergic transmission in the prefrontal cortex, which may contribute to antidepressant effects, as evidenced by the increased frequency and amplitude of miniature IPSCs following ADRB3 agonist treatment (ADRB3 --+> Depression).[PMID: 39871641]	0	1	0	1	0,255,0	0.306111	0.111556	0.36296	0.132481
AFMID	Depression	1	Depression	AFMID	1) The study identified significant associations between SNPs in the arylformamidase (AFMID) gene and IFN-α-induced depression, with rs8082252 (p = 0.0015, odds ratio = 2.716) and rs8082142 (p = 0.0031, odds ratio = 2.499) showing predictive value for the disease, indicating a potential role of the kynurenine pathway in this context (AFMID --+> Depression).[PMID: 33799594]	0	1	0	1	0,255,0	0.306111	0.111556	0.36296	0.132481
AGA	Depression	1	Depression	AGA	1) The study found that negative illness perception in patients with alopecia, particularly androgenic alopecia (AGA), was strongly associated with reduced quality of life and higher anxiety and depression scores, indicating a psychological impact of AGA on mental health (AGA' ---> 'Depression').[PMID: 40153034]	1	0	0	0	0,0,0	0.306111	0.111556	0.36296	0.132481
AGBL4	Depression	1	Depression	AGBL4	1) The study found a significant negative genetic correlation between BMI and depression (rg = -0.19, P = 0.002) in East Asian populations, with lower BMI associated with higher odds of depression (OR: 1.14, 95% CI: 1.02 to 1.28, P = 0.021), and identified the risk gene AGBL4 as showing evidence of colocalization, suggesting a potential link between underweight and depression (AGBL4' --+> 'Depres…	0	1	0	1	0,255,0	0.306111	0.111556	0.36296	0.132481
AGER	Depression	2	Depression	AGER	1) The study provides evidence for a potential causal role of the gene AGER in the aetiology of depression, among other neuropsychiatric conditions, suggesting that AGER may be a therapeutically tractable biomarker (AGER --+> Depression).[PMID: 40281223] 2) RAGE (Ager) is suggested to play a critical role in emotion regulation during the postpartum period, with potential implications for maternal…	0	1	1	1	0,255,0	0.518518	0.408593	0.525368	0.416288
AGMAT	Depression	2	Depression	AGMAT	1) The study indicates that dysregulation of AGMAT is involved in the pathophysiology of depression, with increased AGMAT expression in the ventral hippocampus correlating with depressive and anxiety-like behaviors, while AGMAT knockdown exhibited antidepressant effects, suggesting AGMAT as a potential target for more effective antidepressants. (AGMAT ---| Depression)[PMID: 36849038] 2) Recent st…	0	1	1	1	0,255,0	0.518518	0.408593	0.525368	0.416288
AGO1	Depression	1	Depression	AGO1	1) The study found that the variant of AGO1 rs636832 is associated with a decreased risk of suicidal tendency, suicidal behavior, and recurrence in patients with depression, indicating a significant relationship between AGO1 and depression (AGO1' ---| 'Depression).[PMID: 22694265]	0	0	1	-1	255,0,0	0.306111	0.111556	0.36296	0.132481
AGO2	Depression	3	Depression	AGO2	1) The rs4961280 polymorphism of the AGO2 gene is associated with a decreased occurrence of depression in a Polish population, with odds ratios of 0.51 (p = 0.034) in the codominant model, 0.49 (p = 0.01) in the dominant model, and 0.58 (p = 0.049) in the overdominant model, indicating that the presence of this polymorphic variant lowers the risk of depression (AGO2' ---> 'Depression).[PMID: 3614…	3	0	0	0	0,0,0	0.0626076	0.00138829	0.36296	0.0326032
AGPAT2	Depression	1	Depression	AGPAT2	1) In a patient with congenital generalized lipodystrophy caused by a homozygous AGPAT2 pathogenic variant, metreleptin replacement treatment resulted in significant improvements in metabolic abnormalities, quality of life, and reductions in depression and anxiety scores, suggesting a potential positive influence of AGPAT2 on depression (AGPAT2 --+> Depression).[PMID: 34213454]	0	1	0	1	0,255,0	0.306111	0.111556	0.36296	0.132481
AGRN	Depression	1	Depression	AGRN	1) The genetic deletion of the Agrn gene in excitatory neurons decreases neural stem/progenitor cell proliferation and increases depressive-like behavior, indicating a role of Agrin in modulating depression through its signaling pathway (AGRN' --+> 'Depression).[PMID: 31268420]	0	1	0	1	0,255,0	0.306111	0.111556	0.36296	0.132481
AGRP	Depression	1	Depression	AGRP	1) Leucine deprivation reverses depression-like behaviors induced by chronic restraint stress in mice, with the effect mediated by changes in hypothalamic AgRP neural activity, suggesting a potential target for dietary intervention in depressive symptoms (AGRP' ---> 'Depression).[PMID: 39872511]	1	0	0	0	0,0,0	0.306111	0.111556	0.36296	0.132481
AGT	Depression	3	Depression	AGT	1) Agomelatine (AGT) is an effective treatment for major depressive disorder, with a transdermal patch formulation providing a desirable drug delivery rate of 4.63 μg/cm²/h and improved patient compliance, making it a convenient and cost-effective therapy option (AGT' ---> 'Depression).[PMID: 39966367] 2) Genetic polymorphisms in the AGT gene, particularly the M235T and T174M variants, are associ…	2	1	0	0	0,0,0	0.264028	0.100797	0.36296	0.132481
AGTR1	Depression	4	Depression	AGTR1	1) Irbesartan, an AT1R antagonist, has been shown to improve LPS-induced depressive-like behavior and reduce BBB permeability, suggesting a potential protective role against depression through the modulation of the NF-κB/MLC/MLCK signaling pathway (AGTR1' ---> 'Depression).[PMID: 34174702] 2) The blockade of AGTR1 has therapeutic potential as a novel antidepressant therapy, suggesting a positive …	3	1	0	0	0,0,0	0.135473	0.0198673	0.36296	0.111459
AGTR2	Depression	1	Depression	AGTR2	1) The renin-angiotensin system, particularly through the AGTR2 gene, is implicated in the modulation of depressive symptoms, as evidenced by the antidepressant-like effects of losartan, which operates through interactions with the BDNF/TRKB system, suggesting a potential therapeutic role for AGTR2 in depression (AGTR2' ---> 'Depression)').[PMID: 29550391]	1	0	0	0	0,0,0	0.306111	0.111556	0.36296	0.132481
AGXT2	Depression	1	Depression	AGXT2	1) The study found that the GA and AA genotypes of the AGXT2 SNP rs180749 were significantly associated with an increased risk of depressive symptoms, with adjusted odds ratios of 2.83 (95% CI 1.23-8.24) and 3.10 (95% CI 1.37-8.92), respectively, while the TGC haplotype was inversely related (crude OR 0.67; 95% CI 0.49-0.90) and the TAC haplotype was positively associated (crude OR 1.24; 95% CI 1…	0	1	0	1	0,255,0	0.306111	0.111556	0.36296	0.132481
AHI1	Depression	4	Depression	AHI1	1) Restoring AHI1 in macrophages may improve antiviral immunity in patients with depression, suggesting a potential positive influence of AHI1 on the condition. (AHI1 --+> Depression)[PMID: 35998233] 2) Ahi1 knockout (KO) mice exhibited depression-like behavior and a significant decrease in brain serotonin, indicating that Ahi1 regulates serotonin production through the GR/ERβ/TPH2 pathway, which…	0	3	1	1	0,255,0	0.135473	0.0198673	0.36296	0.111459
AHNAK	Depression	2	Depression	AHNAK	1) The gene AHNAK is identified as a direct binding partner of p11, which plays a significant role in the neurobiology of depression and is involved in the regulation of neuronal function related to depressive-like behavior and the effects of antidepressant treatments in mice (AHNAK ---| Depression).[PMID: 36046712] 2) Ahnak stabilizes p11 and Anxa2 proteins in the brain, and its knockout leads t…	0	1	1	1	0,255,0	0.518518	0.408593	0.525368	0.416288
AHRR	Depression	1	Depression	AHRR	1) The study indicates that the aryl hydrocarbon receptor (Ahr) plays a significant role in modulating despair behavior, a component of depression, as its activation can normalize despair behavior in antibiotic-treated mice, suggesting a potential link between AHRR and depression-related behaviors (AHRR' --+> 'Depression').[PMID: 34461234]	0	1	0	1	0,255,0	0.306111	0.111556	0.36296	0.132481
AIF1	Depression	1	Depression	AIF1	1) The study indicates that early brain disturbances in a rat model of Metabolic Dysfunction-Associated Steatotic Liver Disease (MASLD), characterized by neuroinflammation and increased expression of the glial cell marker AIF1, may be linked to behavioral alterations such as sleep disorders and cognitive issues, including depression, suggesting a potential association between AIF1 and depression …	1	0	0	0	0,0,0	0.306111	0.111556	0.36296	0.132481
AIM2	Depression	2	Depression	AIM2	1) The study indicates that malvidin-3-O-glucoside (MG) targets AIM2 inflammasomes, reducing inflammation and demonstrating beneficial effects against anxiety and depression, suggesting a potential therapeutic role for AIM2 in the context of depression (AIM2' ---> 'Depression').[PMID: 35740286] 2) The study indicates that the AIM2-IL-1β signaling pathway negatively regulates the STING-type I IFN …	2	0	0	0	0,0,0	0.132408	0.0124447	0.36296	0.0853938
AIP	Depression	5	Depression	AIP	1) The study found a significant linear positive correlation between the red blood cell distribution width to albumin ratio (RAR) and the prevalence of depression, with AIP mediating 7.8% of this correlation, indicating that higher RAR is associated with increased depression risk (AIP --+> Depression).[PMID: 39950171] 2) AIP was positively associated with the risk of post-stroke depression (PSD),…	1	3	1	1	0,255,0	0.225704	0.0772484	0.36296	0.132481
AIR	Depression	1	Depression	AIR	1) Increasing intermediate-term exposure to gaseous air pollution, particularly NO<sub>2</sub> and SO<sub>2</sub>, is associated with elevated depression scores in middle-aged and older adults, with the most significant effects observed at 30 days (β = 0.55, 95% CI: 0.25-0.85) and 60 days (β = 0.75, 95% CI: 0.52-0.99), highlighting the need to focus on vulnerable groups such as alcohol consumers,…	1	0	0	0	0,0,0	0.306111	0.111556	0.36296	0.132481
AIRE	Depression	2	Depression	AIRE	1) A 21-year-old female patient with APECED syndrome, caused by mutations in the AIRE gene, developed depression following cognitive deficits and persistent nausea, which were later attributed to GAD antibody-associated limbic encephalitis, indicating a potential link between AIRE mutations and depressive symptoms in autoimmune contexts (AIRE' ---> 'Depression).[PMID: 28567288] 2) Autoimmune poly…	2	0	0	0	0,0,0	0.132408	0.0124447	0.36296	0.0853938
AK2	Depression	1	Depression	AK2	1) Menopause-induced depression in rats is associated with increased levels of adenylate kinase 2 (AK2), suggesting a potential link between neuronal loss and apoptosis in the context of depressive behaviors (AK2' ---> 'Depression').[PMID: 29939407]	1	0	0	0	0,0,0	0.306111	0.111556	0.36296	0.132481
AK5	Depression	2	Depression	AK5	1) In a study of 26 patients with limbic encephalitis and antibodies against adenylate kinase 5 (AK5), 68.0% exhibited severe episodic amnesia frequently associated with depression, highlighting a potential link between AK5 and depressive symptoms (AK5' ---> 'Depression).[PMID: 33843981] 2) Antibodies against adenylate kinase 5 (AK5) were found in patients with non-paraneoplastic limbic encephali…	2	0	0	0	0,0,0	0.132408	0.0124447	0.36296	0.0853938
AK7	Depression	2	Depression	AK7	1) The study demonstrates that oligodendrocyte-derived exosomes containing SIRT2 alleviate depressive-like behaviors and enhance neuroplasticity in mice with chronic unpredictable mild stress, with the selective inhibitor AK-7 reversing these antidepressant effects, indicating a significant role of AK-7 in the context of depression. (AK7' ---| 'Depression)[PMID: 38439616] 2) The study indicates t…	0	1	1	1	0,255,0	0.518518	0.408593	0.525368	0.416288
AK8	Depression	1	Depression	AK8	1) Significant associations were identified between the AK8 gene and changes in neurocognitive function in childhood cancer survivors, with further research needed to explore its potential relationship with depression (AK8' ---> 'Depression).[PMID: 38051303]	1	0	0	0	0,0,0	0.306111	0.111556	0.36296	0.132481
AKAP5	Depression	5	Depression	AKAP5	1) AKAP5 is implicated in the pathophysiology of depression, suggesting its potential as a therapeutic target for intervention in this disorder (AKAP5' ---> 'Depression').[PMID: 39864527] 2) The genetic disruption of PKA anchoring to AKAP150 significantly reduces glutamatergic transmission and alters the response to stress neuromodulators in the lateral habenula, suggesting that AKAP150 signaling…	2	2	1	0	0,0,0	0.516645	0.442557	0.525368	0.448403
AKR1C1	Depression	3	Depression	AKR1C1	1) The AKR1C1 gene, part of the aldo-keto reductase family, plays a significant role in the metabolism of neurosteroids and prostaglandins, which are implicated in depressive disorders, suggesting its potential as a drug target for treating depression (AKR1C1' ---> 'Depression).[PMID: 21568892] 2) Inhibitors of the gene AKR1C1, which reduces levels of progesterone and 5alpha-THP, are being explor…	3	0	0	0	0,0,0	0.0626076	0.00138829	0.36296	0.0326032
AKR1C2	Depression	2	Depression	AKR1C2	1) Astaxanthin (AST) may exert therapeutic effects on depression through its involvement in steroid hormone metabolism, with AKR1C2 identified as a key target in this process, although specific statistics regarding the association were not provided. (AKR1C2' ---> 'Depression)[PMID: 33844306] 2) Exploratory analyses indicated that women homozygous for the minor allele of the AKR1C2 polymorphism rs…	1	0	1	0	0,0,0	0.518518	0.408593	0.525368	0.416288
AKR1C4	Depression	1	Depression	AKR1C4	1) The AKR1C4 gene, part of the AKR1C aldo-keto reductases, plays a significant role in the metabolism of neurosteroids and is implicated in depressive disorders, suggesting its potential as a drug target for treating depression among other hormone-related conditions (AKR1C4' ---> 'Depression).[PMID: 21568892]	1	0	0	0	0,0,0	0.306111	0.111556	0.36296	0.132481
AKT1	Depression	4	Depression	AKT1	1) Luteolin, a natural flavonoid, exhibits antidepressant properties potentially involving the AKT1 gene among other targets, suggesting a multifaceted mechanism in the treatment of depression, although further clinical studies are needed to confirm these findings (AKT1' ---> 'Depression)').[PMID: 40276566] 2) The study identified AKT1 as one of the five key therapeutic targets associated with th…	2	2	0	0	0,0,0	0.396365	0.260017	0.454844	0.298379
AKT2	Depression	2	Depression	AKT2	1) The study indicates that Banxia-houpo decoction (BXHPD) exerts an anti-depressant effect by promoting M2 phenotype microglia polarization through the TrkA/Akt pathway, with specific upregulation of p-Ser474-Akt2, suggesting a potential positive association between AKT2 and depression (AKT2' --+> 'Depression).[PMID: 37581474] 2) Akt2 knockout mice exhibited significantly higher anxiety and depr…	0	2	0	1	0,255,0	0.132408	0.0124447	0.36296	0.0853938
AKT3	Depression	3	Depression	AKT3	1) The study indicates that maternal immune activation leads to persistent upregulation of proteins, including AKT3, in the embryonic brain, which are associated with neurodevelopmental psychiatric disorders, including depression-like behaviors in offspring, suggesting a potential link between AKT3 and depression (AKT3' ---> 'Depression)').[PMID: 37461513] 2) The AKT3 gene has been implicated in …	2	1	0	0	0,0,0	0.264028	0.100797	0.36296	0.132481
AKTIP	Depression	1	Depression	AKTIP	1) The study found a significant association between the tagSNP rs3730358 homozygous A/A (p = 0.006) and late-onset depression (LOD), with allele A showing an increased association for LOD (p = 0.003), establishing the first link between the AKT1/AKTIP genes and LOD, indicating a need for further research to clarify the functional role of these proteins (AKTIP' ---> 'Depression).[PMID: 24022875]	1	0	0	0	0,0,0	0.306111	0.111556	0.36296	0.132481
ALAS2	Depression	1	Depression	ALAS2	1) Higher expression of ALAS2 in the spleen was found in major depressive disorder (MDD) patients, and its involvement in the heme biosynthesis II pathway suggests a potential role in inflammation-related depression and relapse prevention in MDD. (ALAS2' --+> 'Depression)[PMID: 37491335]	0	1	0	1	0,255,0	0.306111	0.111556	0.36296	0.132481
ALCAM	Depression	1	Depression	ALCAM	1) The analysis identified ALCAM among eight proteins that significantly correlated with longitudinal clinical scores, including depression scales, suggesting its potential role in the progression of Parkinson's disease (ALCAM' ---> 'Depression).[PMID: 36634823]	1	0	0	0	0,0,0	0.306111	0.111556	0.36296	0.132481
ALDH1A1	Depression	1	Depression	ALDH1A1	1) In mice with astrocyte-specific Dio2 inactivation, a significant reduction in ALDH1A1 expression (∼61%) was observed alongside anxiety-depression-like behaviors, suggesting a potential link between decreased ALDH1A1 levels and the manifestation of depressive symptoms. (ALDH1A1 ---| Depression)[PMID: 27501182]	0	0	1	-1	255,0,0	0.306111	0.111556	0.36296	0.132481
ALDH2	Depression	2	Depression	ALDH2	1) Polymorphisms in the aldehyde dehydrogenase 2 gene (ALDH2) have been identified as factors that may alter susceptibility to depression in Parkinson's disease patients, although the specific mechanisms remain under investigation. (ALDH2' ---> 'Depression)[PMID: 37374342] 2) In the study, increased protein abundance of ALDH2 was found to be protective against loneliness, which is genetically cor…	1	0	1	0	0,0,0	0.518518	0.408593	0.525368	0.416288
ALDOB	Depression	1	Depression	ALDOB	1) RecQ dysfunction in mice has been linked to social and depressive-like behaviors, with differential expression of the gene ALDOB suggesting its potential association with these changes, indicating a possible therapeutic target for depression (ALDOB --+> Depression).[PMID: 36948261]	0	1	0	1	0,255,0	0.306111	0.111556	0.36296	0.132481
ALG6	Depression	1	Depression	ALG6	1) Cyclic behavioral changes, including depressive episodes, were significant complaints among ALG6-CDG patients, highlighting a potential association between the gene ALG6 and depression, although the exact nature of this relationship remains unclear (ALG6' ---> 'Depression).[PMID: 27287710]	1	0	0	0	0,0,0	0.306111	0.111556	0.36296	0.132481
ALK	Depression	1	Depression	ALK	1) The dual inhibition of anaplastic lymphoma kinase (ALK) and TANK-binding kinase 1 (TBK1) by ALS-04 significantly alleviated depressive symptoms in an LPS-induced mouse model of depression, suggesting a therapeutic potential for targeting immune and inflammatory pathways in depression (ALK' ---> 'Depression).[PMID: 40117902]	1	0	0	0	0,0,0	0.306111	0.111556	0.36296	0.132481
ALKBH5	Depression	3	Depression	ALKBH5	1) Increased levels of ALKBH5, an RNA demethylase, were found in the blood of major depression disorder (MDD) patients and depression models, with astrocytic ALKBH5 being particularly sensitive to stress and its selective deletion in astrocytes producing antidepressant-like behaviors, suggesting that astrocytic ALKBH5 may serve as a therapeutic target for depression (ALKBH5 --+> Depression).[PMID…	0	2	1	1	0,255,0	0.264028	0.100797	0.36296	0.132481
ALL1	Depression	1	Depression	ALL1	1) F2-isoprostane in cerebrospinal fluid was found to have a strong positive correlation with depressive symptoms in children undergoing maintenance therapy for acute lymphocytic leukemia, indicating a potential biomarker relationship (ALL1' ---> 'Depression)'.[PMID: 37050865]	1	0	0	0	0,0,0	0.306111	0.111556	0.36296	0.132481
ALOX12	Depression	1	Depression	ALOX12	1) The gene ALOX12 is associated with major depressive disorder (MDD) through its role in inflammation reduction, as part of a hypothesis generated from a computational workflow that identified drug targets linked to MDD pathways, suggesting a potential therapeutic avenue for repurposing the drug istradefylline. (ALOX12' ---> 'Depression)[PMID: 39406391]	1	0	0	0	0,0,0	0.306111	0.111556	0.36296	0.132481
ALOX15	Depression	1	Depression	ALOX15	1) The study suggests that ALOX15 expression is tissue-specific and serves as a predictor of lithium status in an animal model of depression, with its expression increasing in the amygdala and decreasing in peripheral blood after lithium treatment, indicating a potential role as a biomarker for chronic lithium therapy in depressive behaviors (ALOX15 --+> Depression).[PMID: 36214707]	0	1	0	1	0,255,0	0.306111	0.111556	0.36296	0.132481
ALOX5	Depression	1	Depression	ALOX5	1) The study indicates that ALOX5 deficiency is associated with increased depression-like symptoms, as evidenced by reduced sucrose preference and elevated inflammatory markers, suggesting that LTB4, produced via the ALOX5 pathway, plays a regulatory role in the inflammatory response linked to depression (ALOX5 ---| Depression).[PMID: 31057373]	0	0	1	-1	255,0,0	0.306111	0.111556	0.36296	0.132481
ALOX5AP	Depression	1	Depression	ALOX5AP	1) There is evidence suggesting that the 5-lipoxygenase (5-LOX) pathway, which involves the ALOX5AP gene, may contribute to anxiety and depression-like behaviors, with polymorphisms in this gene being a risk factor for related cardio-cerebro-vascular conditions; however, the exact mechanisms linking ALOX5AP to depression remain unclear. (ALOX5AP' ---> 'Depression)[PMID: 15581413]	1	0	0	0	0,0,0	0.306111	0.111556	0.36296	0.132481
ALPL	Depression	3	Depression	ALPL	1) Loss-of-function mutations in the ALPL gene, which encodes tissue-nonspecific alkaline phosphatase, are associated with hypophosphatasia (HPP) and have been linked to cognitive deficits, higher measures of depression and anxiety, and impaired sensorimotor skills in affected patients, suggesting a potential role of ALPL in the development of depression (ALPL' ---> 'Depression).[PMID: 39369942] …	1	1	1	0	0,0,0	0.665905	0.65015	0.665905	0.65015
ALX4	Depression	1	Depression	ALX4	1) A genome-wide association study identified a significant association between the ALX4 gene and response to escitalopram monotherapy in major depressive disorder, with the SNP rs10769025 showing a strong association (p = 9.85925E-08) and a regulatory haplotype CAAACTG associated with an odds ratio of 3.4 (p = 2.00E-04) for treatment response at week 6, suggesting that ALX4 may play a role in an…	0	1	0	1	0,255,0	0.306111	0.111556	0.36296	0.132481
AMBP	Depression	2	Depression	AMBP	1) The systematic review identified urinary biomarkers, including AMBP, as potential predictors linked to the pathophysiology of major depressive disorder (MDD), although specific statistics regarding AMBP's performance were not detailed. (AMBP' ---> 'Depression)[PMID: 40262783] 2) The study identified protein AMBP as one of the potential biomarkers for major depressive disorder (MDD), contributi…	2	0	0	0	0,0,0	0.132408	0.0124447	0.36296	0.0853938
AMFR	Depression	1	Depression	AMFR	1) The study found that blood transcript levels of the gene AMFR, along with other genes, are differentially expressed in HS rats with varying levels of despair-like behavior, suggesting a potential genetic link between AMFR and major depressive disorder (MDD) in this model, although specific statistics were not provided; thus, the relationship is considered unknown (AMFR' ---> 'Depression).[PMID…	1	0	0	0	0,0,0	0.306111	0.111556	0.36296	0.132481
AMIGO1	Depression	1	Depression	AMIGO1	1) The gene AMIGO1 is highly expressed in brain tissues and is associated with early-onset major depressive disorder (MDD), recurrent MDD, and MDD with suicidal thoughts, suggesting a potential role in the pathogenesis of these MDD subtypes (AMIGO1 --+> Depression).[PMID: 38663672]	0	1	0	1	0,255,0	0.306111	0.111556	0.36296	0.132481
AMN	Depression	1	Depression	AMN	1) The study suggests that the antidepressant effect of Valeriana jatamansi may involve the modulation of vitamin B12-related factors, including the gene amnionless (AMN), as treatment improved depressive behaviors and correlated with changes in B12 levels and ileal microbiota, indicating a potential link between AMN and depression (AMN' ---> 'Depression).[PMID: 39875065]	1	0	0	0	0,0,0	0.306111	0.111556	0.36296	0.132481
AMPH	Depression	4	Depression	AMPH	1) The study indicates that P2X7 receptor inhibition can alleviate amphetamine (AMPH)-induced hyperactivity, suggesting a potential link between purinergic dysfunctions and mood disorders like depression, although no direct effects on key neurotransmitters related to depression were observed (AMPH' ---> 'Depression).[PMID: 38444608] 2) Amphetamines, including amphetamine (AMPH), are associated wi…	3	0	1	0	0,0,0	0.135473	0.0198673	0.36296	0.111459
AMT	Depression	1	Depression	AMT	1) Amitriptyline (AMT), a tricyclic medication initially developed for depression, modifies the physical state and electrostatics of brain lipid membranes, potentially enhancing neurotransmitter availability in the synaptic cleft, which may contribute to its antidepressant effects (AMT --+> Depression).[PMID: 38964567]	0	1	0	1	0,255,0	0.306111	0.111556	0.36296	0.132481
ANC	Depression	2	Depression	ANC	1) Major Depression (MD) affects nearly one-third (29.8%) of pregnant women attending antenatal care in Northern Uganda, with significant associations found for factors such as having a co-wife (aPR: 1.64), arranged marriage (aPR: 1.56), partner's income (aPR: 2.14), experiencing physical violence (aPR: 1.75), and controlling behaviors from a partner (aPR: 3.60), highlighting the urgent need for …	2	0	0	0	0,0,0	0.132408	0.0124447	0.36296	0.0853938
ANGPT2	Depression	1	Depression	ANGPT2	1) The study identified ANGPT2 as a common hub gene associated with both neurological pain and major depressive disorder, suggesting its potential role as a diagnostic marker, although specific statistics regarding its influence were not detailed; thus, the relationship remains unclear (ANGPT2' ---> 'Depression).[PMID: 38993198]	1	0	0	0	0,0,0	0.306111	0.111556	0.36296	0.132481
ANGPT4	Depression	1	Depression	ANGPT4	1) The study identified a genome-wide significant association between depressive symptoms and the gene ANGPT4 (q-value = 0.026), suggesting that ANGPT4 may play a role in the genetic underpinnings of depression, particularly in older adults at risk for dementia (ANGPT4 --+> Depression).[PMID: 25690665]	0	1	0	1	0,255,0	0.306111	0.111556	0.36296	0.132481
ANK2	Depression	1	Depression	ANK2	1) Sertraline treatment significantly promoted the inclusion of long ANK2 isoforms in the central nervous system of Drosophila melanogaster, suggesting enhanced axonal stability, which may contribute to its therapeutic effects in depression (ANK2' ---> 'Depression).[PMID: 39859278]	1	0	0	0	0,0,0	0.306111	0.111556	0.36296	0.132481
ANK3	Depression	7	Depression	ANK3	1) The study found that 8 single nucleotide polymorphisms (SNPs) associated with the ANK3 gene were significantly correlated with depressive disorder (P < .001), indicating a potential genetic link between ANK3 and depression (ANK3' ---> 'Depression).[PMID: 38012695] 2) The study highlights that variants of the ANK3 gene are significant risk factors for bipolar disorder, and while it does not est…	5	2	0	0	0,0,0	0.0694752	0.00410698	0.36296	0.0780069
ANKDD1B	Depression	1	Depression	ANKDD1B	1) The study found a significant association between the ANKDD1B rs904743 polymorphism and susceptibility to migraine with and without depression in a Chinese cohort, indicating that this genetic variant may contribute to the comorbidity of migraine and depression (ANKDD1B' --+> 'Depression).[PMID: 39144710]	0	1	0	1	0,255,0	0.306111	0.111556	0.36296	0.132481
ANKK1	Depression	2	Depression	ANKK1	1) The gene ANKK1 has been identified as a potential drug target for the treatment of major depressive disorder (MDD) and tobacco dependence, with significant genetic correlations found between smoking behaviors and MDD, suggesting a shared biological mechanism involving limbic system and synaptic pathways (ANKK1' ---> 'Depression).[PMID: 39842668] 2) The study identified GG homozygotes of the rs…	1	1	0	0	0,0,0	0.518518	0.408593	0.525368	0.416288
ANKRD11	Depression	1	Depression	ANKRD11	1) Children, adolescents, and young adults with KBG syndrome, caused by haploinsufficiency of the ANKRD11 gene, exhibit a higher prevalence of depressive disorders compared to the general population, highlighting a potential association between ANKRD11 and depression. (ANKRD11 --+> Depression)[PMID: 31703437]	0	1	0	1	0,255,0	0.306111	0.111556	0.36296	0.132481
ANKRD12	Depression	1	Depression	ANKRD12	1) In a large-scale exome-wide association study involving 296,199 participants, the gene ANKRD12 was identified as one of 22 genes associated with depressive symptoms, highlighting its potential role in the genetic architecture of depression, particularly in relation to immune responses and brain regions implicated in the disorder (ANKRD12' ---> 'Depression).[PMID: 39472661]	1	0	0	0	0,0,0	0.306111	0.111556	0.36296	0.132481
ANO1	Depression	2	Depression	ANO1	1) Amitriptyline treatment in functional dyspepsia (FD) rats significantly altered the expression of the calcium-activated chloride channel anoctamin 1 (ANO1) in gastrointestinal tissues, which may contribute to alleviating anxiety and depression symptoms, although no direct statistical association was provided. (ANO1' ---> 'Depression)[PMID: 40317635] 2) Mice with conditional knockouts of anocta…	2	0	0	0	0,0,0	0.132408	0.0124447	0.36296	0.0853938
ANPEP	Depression	1	Depression	ANPEP	1) The study identified ANPEP as one of five candidate genes associated with major depressive disorder (MDD) through genome-wide association analysis, suggesting a potential link between inflammatory or immune responses and MDD susceptibility (ANPEP ---| Depression).[PMID: 23794217]	0	0	1	-1	255,0,0	0.306111	0.111556	0.36296	0.132481
ANXA1	Depression	2	Depression	ANXA1	1) Annexin A1 (ANXA1) is implicated in the pathogenesis of depression through its roles in neuroinflammation and blood-brain barrier integrity, highlighting its potential involvement in the disease's progression. (ANXA1' ---> 'Depression)[PMID: 38639785] 2) The absence of the ANXA1 protein was found to be crucial for inhibiting the action of glucocorticoids on the HPA axis and for maintaining hip…	1	0	1	0	0,0,0	0.518518	0.408593	0.525368	0.416288
ANXA2	Depression	6	Depression	ANXA2	1) The review highlights that annexins, including ANXA2, are implicated in neurological disorders such as depression through their roles in neuroinflammation and blood-brain barrier integrity, suggesting a potential involvement of ANXA2 in the pathogenesis of depression (ANXA2' ---> 'Depression).[PMID: 38639785] 2) The study identifies a novel role for HDAC9 in the pathogenesis of depression, rev…	4	2	0	0	0,0,0	0.12589	0.0189981	0.36296	0.111459
AOAH	Depression	2	Depression	AOAH	1) AOAH-deficient mice exhibit anxious/depressive behaviors and dysbiosis of gastrointestinal microbiota, suggesting that AOAH is a host determinant of normal gut microbiota and its deficiency contributes to pelvic pain and comorbid anxiety-like behavior. (AOAH ---| Depression)[PMID: 34318715] 2) The study indicates that the gene AOAH regulates the expression of Crf, which is linked to stress res…	0	1	1	1	0,255,0	0.518518	0.408593	0.525368	0.416288
AP1AR	Depression	1	Depression	AP1AR	1) Overexpression of the long non-coding RNA AP1AR-DT is associated with depressive and anxiety-like behaviors in mice, as it reduces the expression of NEGR1, a gene linked to bipolar disorder, thereby implicating AP1AR-DT in the modulation of excitatory synaptic function and depression-related phenotypes (AP1AR' ---> 'Depression').[PMID: 39558356]	1	0	0	0	0,0,0	0.306111	0.111556	0.36296	0.132481
AP3D1	Depression	1	Depression	AP3D1	1) The mocha mouse, which has a deletion in the Ap3d1 gene leading to impaired vesicle transport and neurotransmitter release, exhibits synaptic depression in hippocampal neurons, suggesting a potential link between AP3D1 dysfunction and depressive-like synaptic behavior (AP3D1 ---| Depression).[PMID: 19032734]	0	0	1	-1	255,0,0	0.306111	0.111556	0.36296	0.132481
APAF1	Depression	2	Depression	APAF1	1) Rare functional variants in the APAF1 gene, specifically E777K and N782T, were found at low frequencies in individuals with major depressive disorder (MDD) and population controls, indicating that these variants have a limited impact on MDD risk in Northern European and European-American populations (APAF1 ---| Depression).[PMID: 19455599] 2) APAF1 has been identified as a gene on chromosome 1…	0	1	1	1	0,255,0	0.518518	0.408593	0.525368	0.416288
APBA2	Depression	1	Depression	APBA2	1) In a study integrating various datasets, the gene APBA2 was identified as a potential modulator in the relationship between Alzheimer's disease and depression, suggesting a functional network involving the serotonin 6 receptor (5-HT6R) that may influence cognitive impairment and behavioral changes in depression patients (APBA2' ---> 'Depression).[PMID: 26449188]	1	0	0	0	0,0,0	0.306111	0.111556	0.36296	0.132481
APLN	Depression	4	Depression	APLN	1) Apelin-13 has been shown to improve cognitive impairment and alleviate depressive-like behaviors in a rat model of depression induced by chronic unpredictable mild stress, suggesting its potential antidepressant effects through the AMPK/PGC-1α/FNDC5/BDNF pathway (APLN' --+> 'Depression).[PMID: 35908670] 2) The study found that the APLNR rs9943582C allele is associated with a higher risk of dep…	2	2	0	0	0,0,0	0.396365	0.260017	0.454844	0.298379
APLNR	Depression	8	Depression	APLNR	1) Mounting evidence suggests that the apelin/APJ system, which includes the gene APLNR, is related to the development of depression, although the specific mechanisms remain unclear and further research is needed to explore its therapeutic potential (APLNR' ---> 'Depression).[PMID: 37716179] 2) The apelin/APJ system has a biphasic effect on depression, suggesting a complex relationship where it m…	5	3	0	0	0,0,0	0.114149	0.016185	0.36296	0.11031
APOA1	Depression	2	Depression	APOA1	1) The systematic review identified urinary biomarkers, including APOA1, as potential predictors linked to the pathophysiology of major depressive disorder (MDD), highlighting the need for further research to establish causal relationships (APOA1' ---> 'Depression).[PMID: 40262783] 2) In a study involving 265 individuals with cerebrovascular disease, apolipoprotein A1 (APOA1) was found to have a …	2	0	0	0	0,0,0	0.132408	0.0124447	0.36296	0.0853938
APOA4	Depression	7	Depression	APOA4	1) Apolipoprotein-A4 (Apo-A4) is associated with the onset of depression and its symptoms, suggesting that the development of precise techniques to assess Apo-A4 could aid in the early detection and management of depression and related psychiatric disorders (APOA4' ---> 'Depression').[PMID: 40298379] 2) A novel electrochemical platform utilizing 3D printing technology has been developed for the s…	5	1	1	0	0,0,0	0.0694752	0.00410698	0.36296	0.0780069
APOB	Depression	2	Depression	APOB	1) PC1, which reflects levels of Apolipoprotein B (ApoB), cholesterol, and low-density lipoprotein cholesterol (LDL-C), demonstrated a protective effect against depression with a hazard ratio of 0.98 (95% CI: 0.96, 1.00), indicating a negative influence of depression on ApoB levels, while PC2, associated with triglycerides and high-density lipoprotein cholesterol (HDL-C), was positively linked to…	0	1	1	1	0,255,0	0.518518	0.408593	0.525368	0.416288
APOC3	Depression	1	Depression	APOC3	1) The study found that the SNP APOC3 rs2854116 showed a significant increase in odds ratio for depression from 1.28 to 1.55 after controlling for gene-gene interactions, suggesting a potential association between APOC3 and depression. (APOC3' --+> 'Depression)[PMID: 22761283]	0	1	0	1	0,255,0	0.306111	0.111556	0.36296	0.132481
APOD	Depression	1	Depression	APOD	1) The study identified apolipoprotein D (APOD) as part of a serum biomarker panel that could distinguish major depressive disorder (MDD) patients from healthy controls with 68% diagnostic accuracy, suggesting a potential role of APOD in the pathophysiology of depression (APOD' ---> 'Depression).[PMID: 27105922]	1	0	0	0	0,0,0	0.306111	0.111556	0.36296	0.132481
APOE	Depression	2	Depression	APOE	1) Apathy and the APOE ε4 genotype are associated with an increased risk of progression from cognitively normal to mild cognitive impairment and from mild cognitive impairment to Alzheimer's disease dementia, with antidepressant use also linked to this progression, particularly in non-apathetic APOE ε4 carriers (APOE ---> Depression).[PMID: 40227643] 2) The APOE ε4 genotype is associated with inc…	1	1	0	0	0,0,0	0.518518	0.408593	0.525368	0.416288
APOH	Depression	1	Depression	APOH	1) The study identified APOH as one of the six serum proteins in a 12-feature prediction model that successfully predicted the onset of major depressive disorder (MDD) in individuals with subthreshold depression, demonstrating a fair performance with an AUC of 0.75, suggesting a potential link between APOH and depression (APOH' ---> 'Depression).[PMID: 31699963]	1	0	0	0	0,0,0	0.306111	0.111556	0.36296	0.132481
APPL2	Depression	2	Depression	APPL2	1) APPL2 is implicated in the development of depression through its role in mediating impaired neurogenesis and glucocorticoid receptor activity, with APPL2 Tg mice exhibiting higher GR activity and reduced neurogenesis and olfactory sensitivity, suggesting that APPL2 could be a novel therapeutic target for depression and related olfactory dysfunctions, particularly as baicalin treatment was show…	1	1	0	0	0,0,0	0.518518	0.408593	0.525368	0.416288
APRT	Depression	1	Depression	APRT	1) The study found that a relaxation intervention (APRT) significantly reduced levels of stress, anxiety, and depression in adults with Night Eating Syndrome (NES) after one week of practice, suggesting that APRT may be beneficial in managing depressive symptoms associated with NES (APRT' --+> 'Depression).[PMID: 12861239]	0	1	0	1	0,255,0	0.306111	0.111556	0.36296	0.132481
APTX	Depression	1	Depression	APTX	1) In a family with ataxia with ocular apraxia type 1 (AOA1) caused by mutations in the APTX gene, one sibling exhibited symptoms of depression alongside various neurocognitive impairments, suggesting a potential association between APTX mutations and depressive symptoms in this context (APTX' ---> 'Depression).[PMID: 35420381]	1	0	0	0	0,0,0	0.306111	0.111556	0.36296	0.132481
AQP1	Depression	1	Depression	AQP1	1) In a study investigating the effects of gut microbiota on behavior, it was found that the gene AQP1, along with five other glucocorticoid receptor pathway genes, was upregulated in germ-free mice, suggesting a potential link between AQP1 and behavioral changes associated with depression, although the specific influence of AQP1 on depression remains unclear; thus, the relationship is (AQP1' ---…	1	0	0	0	0,0,0	0.306111	0.111556	0.36296	0.132481
AQP4	Depression	2	Depression	AQP4	1) In a study of 72 patients with Neuromyelitis Optica Spectrum disorder (NMOSD) and Myelin Oligodendrocyte associated disorder (MOGAD), AQP4+NMO patients exhibited significantly abnormal depression scores (9.7 ± 7.58, p = 0.009), indicating a potential association between AQP4 and depression. (AQP4' --+> 'Depression)[PMID: 40168936] 2) The study found that the model group exhibited anxiety/depre…	1	1	0	0	0,0,0	0.518518	0.408593	0.525368	0.416288
AQP9	Depression	1	Depression	AQP9	1) The study identified AQP9 as one of the hub genes associated with the co-occurrence of Parkinson's disease and major depressive disorder, suggesting a potential role in the pathophysiology of both conditions, with increased expression observed in both diseases compared to controls (AQP9' ---> 'Depression).[PMID: 37418066]	1	0	0	0	0,0,0	0.306111	0.111556	0.36296	0.132481
AR	Depression	1	Depression	AR	1) The study found that patients with allergic rhinitis (AR) who received immunomodulatory treatment had significantly lower depression scores (5.29) compared to the control group (8.42), indicating that effective treatment for AR may alleviate symptoms of depression (AR' ---> 'Depression).[PMID: 40295274]	1	0	0	0	0,0,0	0.306111	0.111556	0.36296	0.132481
ARC	Depression	1	Depression	ARC	1) Ghrelin activates neuropeptide Y (NPY) in the hypothalamic arcuate nucleus (ARC), which is implicated in the regulation of neurotransmitters associated with depression, suggesting a potential link between ghrelin's effects on ARC and the onset of depressive symptoms. (ARC' ---> 'Depression)[PMID: 40226675]	1	0	0	0	0,0,0	0.306111	0.111556	0.36296	0.132481
AREL1	Depression	2	Depression	AREL1	1) The gene AREL1 has been identified as having robust causal evidence for major depressive disorder (MDD) through integrative analyses of eQTL data and GWAS summary statistics involving 170,756 cases and 329,443 controls, highlighting its potential role in the pathogenesis of depression (AREL1' --+> 'Depression).[PMID: 40311809] 2) The study identified AREL1 as a likely causal gene associated wi…	1	1	0	0	0,0,0	0.518518	0.408593	0.525368	0.416288
ARF1	Depression	2	Depression	ARF1	1) Prenatal amoxicillin exposure disrupts gut microbiota, leading to decreased myristic acid levels that impair N-myristoylation of ARF1, which is associated with the development of depressive-like behaviors in offspring, suggesting a potential therapeutic strategy through supplementation. (ARF1 ---| Depression)[PMID: 39672059] 2) The study identifies Arf1 as a critical regulator of actin dynamic…	0	0	2	-1	255,0,0	0.132408	0.0124447	0.36296	0.0853938
ARG1	Depression	6	Depression	ARG1	1) Environmental enrichment (EE) alleviated depressive-like symptoms in elderly mice, with the activation of ARG1+ microglia identified as a major contributor to the effects of EE on geriatric depression, suggesting a potential role for ARG1 in this context (ARG1 --+> Depression).[PMID: 40144319] 2) The study found that p-Synephrine (p-SYN) increased the expression of the M2 marker Arg-1 in micro…	0	6	0	1	0,255,0	0.00800493	1.92734e-06	0.36296	0.00106161
ARHGAP26	Depression	2	Depression	ARHGAP26	1) This case report illustrates a middle-aged female with subacute cerebellar ataxia and depression, where the detection of anti-ARHGAP26 IgG autoantibodies led to a diagnosis of primary autoimmune cerebellar ataxia, emphasizing the need to consider autoimmune causes in patients with depression and cognitive impairments, and suggesting that testing for ARHGAP26-IgG is warranted in such cases (ARH…	2	0	0	0	0,0,0	0.132408	0.0124447	0.36296	0.0853938
ARID3B	Depression	1	Depression	ARID3B	1) The study identified a causal link between genetically determined breakfast skipping and more depressive symptoms, suggesting a potential association between the gene ARID3B and depression, although the specific influence of ARID3B on depression remains unclear (ARID3B ---> Depression).[PMID: 31190057]	1	0	0	0	0,0,0	0.306111	0.111556	0.36296	0.132481
ARNT	Depression	1	Depression	ARNT	1) The study found that ARNT2 levels were increased in the hippocampi of post-stroke depression (PSD) rats, and higher ARNT mRNA levels were positively correlated with improved cognitive performance, suggesting that ARNT2 may play a beneficial role in PSD treatment (ARNT' ---> 'Depression).[PMID: 31338190]	1	0	0	0	0,0,0	0.306111	0.111556	0.36296	0.132481
ARNT2	Depression	1	Depression	ARNT2	1) ARNT2 levels were found to be increased in the hippocampi of post-stroke depression (PSD) rats, and its expression was positively correlated with improved cognitive performance, suggesting that ARNT2 may be a potential target for PSD treatment (ARNT2 --+> Depression).[PMID: 31338190]	0	1	0	1	0,255,0	0.306111	0.111556	0.36296	0.132481
ARRB1	Depression	2	Depression	ARRB1	1) Variants of the gene ARRB1 are significantly associated with the response to antidepressant treatment in depressed patients, with rare variants explaining changes in Hamilton Depression Rating Scale scores (p = 0.0033) and remission rates (p = 0.034), while specific variants rs553664 and rs536852 were linked to higher HDRS scores and lower remission rates (p = 0.0018) at 6 months. (ARRB1 --+> …	0	2	0	1	0,255,0	0.132408	0.0124447	0.36296	0.0853938
ARSA	Depression	1	Depression	ARSA	1) Individuals with Phelan-McDermid syndrome who have Class I deletions or sequence variants, which include the ARSA gene, are more likely to have psychiatric diagnoses such as depression compared to those with Class II deletions, indicating a potential association between ARSA and depression. (ARSA --+> Depression)[PMID: 34559195]	0	1	0	1	0,255,0	0.306111	0.111556	0.36296	0.132481
ARSB	Depression	1	Depression	ARSB	1) The study found that individuals undergoing ARSB fading experienced significant reductions in depression symptoms, suggesting that targeting ARSBs may be an effective treatment strategy for alleviating depression in those with appearance-related psychopathology (ARSB' --+> 'Depression).[PMID: 38780600]	0	1	0	1	0,255,0	0.306111	0.111556	0.36296	0.132481
ARTN	Depression	2	Depression	ARTN	1) In this study, the administration of artemether (ARTN) in spinal cord ligation mice resulted in significant differences in depressive behaviors compared to sham controls, indicating a potential association between ARTN and the modulation of depression symptoms, although no significant effects were observed with DHA or ART; thus, the relationship is (ARTN' ---> 'Depression).[PMID: 30200699] 2) …	1	1	0	0	0,0,0	0.518518	0.408593	0.525368	0.416288
ARX	Depression	1	Depression	ARX	1) Heterozygous females with ARX mutations have been observed to exhibit neurocognitive and psychiatric phenomena, including learning difficulties, anxiety, depression, and schizophrenia, suggesting a potential role for ARX in neuropsychiatric disorders. (ARX --+> Depression)[PMID: 21426321]	0	1	0	1	0,255,0	0.306111	0.111556	0.36296	0.132481
ASB4	Depression	1	Depression	ASB4	1) Concurrent ASB4 + in the fourth wave was strongly related to major depressive disorder (MDD) for both males and females, indicating that serious antisocial behavior is likely to be associated with major depression later in life. (ASB4 --+> Depression)[PMID: 34357404]	0	1	0	1	0,255,0	0.306111	0.111556	0.36296	0.132481
ASCL1	Depression	3	Depression	ASCL1	1) ASCL1 dysfunction affects the expression of genes associated with the pathogenesis of depressive disorders, suggesting a potential role in their development, although the specific nature of this relationship remains unclear (ASCL1' ---> 'Depression').[PMID: 37958729] 2) The study indicates that conditional genetic deletion of the type II BMP receptor in Ascl1-expressing cells promotes neurogen…	1	2	0	1	0,255,0	0.264028	0.100797	0.36296	0.132481
ASH1L	Depression	1	Depression	ASH1L	1) Chronic stress alters the transcriptional response of dentate gyrus neurons to glucocorticoids, affecting the expression of genes involved in epigenetic processes, including ASH1L, which may contribute to the increased vulnerability to stress-related disorders like depression. (ASH1L' ---> 'Depression)[PMID: 23633533]	1	0	0	0	0,0,0	0.306111	0.111556	0.36296	0.132481
ASIC1	Depression	3	Depression	ASIC1	1) ASIC1a deficiency in mice led to reduced brain damage and improved cognitive function, including decreased depression-like behavior, suggesting a potential protective role of ASIC1 in chronic neurodegeneration following traumatic brain injury (ASIC1 --+> Depression).[PMID: 33779289] 2) The study indicates that inhibition of ASIC1a channels in the basolateral amygdala significantly reduces pain…	2	1	0	0	0,0,0	0.264028	0.100797	0.36296	0.132481
ASIC2	Depression	1	Depression	ASIC2	1) Mice lacking acid-sensing ion channel 2 (ASIC2) show persistently higher social dominance, and the modulation of ASIC2 in the medial prefrontal cortex can reverse this dominance, suggesting that ASIC2 may play a role in social behaviors relevant to managing social disorders like depression and anxiety (ASIC2' ---> 'Depression').[PMID: 39453995]	1	0	0	0	0,0,0	0.306111	0.111556	0.36296	0.132481
ASIC3	Depression	1	Depression	ASIC3	1) The acidic response of somatostatin-expressing cerebrospinal fluid-contacting neurons, which is mediated by ASIC3, plays a role in the suppression of locomotor activity in response to pH deviations, suggesting a potential link between ASIC3 and mechanisms that may influence depression-like states. (ASIC3' ---> 'Depression)[PMID: 27133867]	1	0	0	0	0,0,0	0.306111	0.111556	0.36296	0.132481
ASMT	Depression	5	Depression	ASMT	1) The genetic polymorphism of the ASMT gene, located on the X chromosome and involved in melatonin biosynthesis, is associated with depression in humans, as evidenced by female Asmt<sup>ft/ft</sup> mice exhibiting anxiety- and depression-like behaviors and altered gut microbiota, while these effects are not observed in males, suggesting that ASMT plays a role in maintaining neurobehavioral adapt…	2	2	1	0	0,0,0	0.516645	0.442557	0.525368	0.448403
ASS1	Depression	1	Depression	ASS1	1) The development of a dual-epitope-peptides imprinted sensor for detecting argininosuccinate synthetase 1 (ASS1) in urine has shown high sensitivity with a linear range from 0.15 to 6000 pg ml<sup>-1</sup> and a low limit of detection (LOD = 0.106 pg mL<sup>-1</sup), indicating its potential as a non-invasive and objective diagnostic tool for depression, suggesting a positive association betwee…	0	1	0	1	0,255,0	0.306111	0.111556	0.36296	0.132481
ASTN2	Depression	1	Depression	ASTN2	1) The study identified a significant interaction effect between the gene ASTN2 (rs151323364, P = 2.71 × 10<sup>-10</sup>) and environmental factors on depression, contributing to G×E heritability estimates of 6.1% in females and 8.7% in males, highlighting the role of multi-environment-gene interactions in depression (ASTN2' ---> 'Depression).[PMID: 35026594]	1	0	0	0	0,0,0	0.306111	0.111556	0.36296	0.132481
ASXL3	Depression	1	Depression	ASXL3	1) The genome-wide association study identified the single nucleotide polymorphism rs6507056-ASXL3 as a female-specific neuroticism risk locus, which is significantly associated with mood disorders in females (odds ratio = 1.14, p = 6.05 × 10<sup>-22</sup>), suggesting a potential link between ASXL3 and depression (ASXL3' ---> 'Depression).[PMID: 36244801]	1	0	0	0	0,0,0	0.306111	0.111556	0.36296	0.132481
ATD	Depression	3	Depression	ATD	1) The GRIK4 rs1954787(T>C) polymorphism is associated with poorer clinical outcomes in Major Depressive Disorder patients treated with antidepressant drugs, as TT homozygotes showed higher Hamilton Depression Rating Scale scores and lower remission rates compared to C allele carriers at both 3 months (HDRS coef = 3.37, OR = 0.36) and 6 months (HDRS coef = 4.68, OR = 0.26) of treatment, supportin…	3	0	0	0	0,0,0	0.0626076	0.00138829	0.36296	0.0326032
ATF2	Depression	1	Depression	ATF2	1) The study identifies ATF2 as a novel regulator of Bdnf gene expression, which is implicated in depression, suggesting a potential link between ATF2 and the modulation of BDNF levels in the context of this disease (ATF2' ---> 'Depression).[PMID: 39947922]	1	0	0	0	0,0,0	0.306111	0.111556	0.36296	0.132481
ATF4	Depression	1	Depression	ATF4	1) Intrahippocampal injection of tunicamycin induced depression-like behaviors in male rats, evidenced by significant increases in the mRNA and protein levels of ATF4 alongside other markers of endoplasmic reticulum stress, suggesting a potential role of ATF4 in the pathophysiology of depression (ATF4' ---> 'Depression').[PMID: 36623760]	1	0	0	0	0,0,0	0.306111	0.111556	0.36296	0.132481
ATF7	Depression	1	Depression	ATF7	1) ATF-7 is implicated in the regulation of behaviors associated with depression, as Atf-7-deficient mice show abnormal behaviors and increased levels of Htr5b mRNA in the dorsal raphe nuclei, suggesting that ATF-7 plays a critical role in gene expression changes induced by social isolation stress, which is relevant to depression (ATF7' ---> 'Depression).[PMID: 19893493]	1	0	0	0	0,0,0	0.306111	0.111556	0.36296	0.132481
ATF7IP	Depression	1	Depression	ATF7IP	1) The study identified a significant association between major depressive disorder (MDD) and the gene ATF7IP, with the SNP rs3213764 influencing ATF7IP's role in pathways related to negative regulation of transcription and nucleic acid metabolism (nominal p < 0.001, FDR = 0.043, 0.044, and 0.046, respectively), suggesting that variations in ATF7IP may contribute to MDD susceptibility (ATF7IP --+…	0	1	0	1	0,255,0	0.306111	0.111556	0.36296	0.132481
ATG12	Depression	1	Depression	ATG12	1) The study found that the administration of the heat shock protein 90 inhibitor geldanamycin increased levels of autophagy markers, including ATG12, and significantly decreased anxiety- and depression-like behaviors in amyloid beta-injected rats, suggesting a potential protective role of ATG12 in the context of depression (ATG12' --+> 'Depression).[PMID: 26208597]	0	1	0	1	0,255,0	0.306111	0.111556	0.36296	0.132481
ATG5	Depression	3	Depression	ATG5	1) In a study involving 49 patients with Restless Legs Syndrome (RLS), it was found that serum ATG5 expression was significantly correlated with the quality of life and depression status (p < 0.05), suggesting a potential role of ATG5 in the context of depression among RLS patients (ATG5' --+> 'Depression).[PMID: 39776356] 2) Shugan Hewei Decoction (SHD) has been shown to upregulate the levels of…	2	1	0	0	0,0,0	0.264028	0.100797	0.36296	0.132481
ATG7	Depression	1	Depression	ATG7	1) Modified Xiaoyaosan (MXYS) has been shown to ameliorate depression-like symptoms in chronic unpredictable mild stress (CUMS) mice by stimulating autophagosome formation and activating the expression of autophagy-related genes, including ATG7, suggesting a potential role of ATG7 in the antidepressant effects of MXYS through the ERK/P38 MAPK signaling pathway (ATG7' ---> 'Depression).[PMID: 3823…	1	0	0	0	0,0,0	0.306111	0.111556	0.36296	0.132481
ATM	Depression	1	Depression	ATM	1) The study indicates that activation of PPARβ/δ enhances ATM phosphorylation and promotes pexophagy in astrocytes, which may alleviate oxidative stress-related damage contributing to depression, suggesting a potential therapeutic target for managing depressive behaviors (ATM' ---> 'Depression).[PMID: 39921374]	1	0	0	0	0,0,0	0.306111	0.111556	0.36296	0.132481
ATN1	Depression	1	Depression	ATN1	1) The case study presents a genetically confirmed instance of Dentatorubral-pallidoluysian atrophy (DRPLA) in a Hungarian patient, who exhibited moderate cognitive dysfunctions, mild depression, and anxiety, with a pathological CAG repeat expansion in the ATN1 gene, suggesting a potential link between the gene and depressive symptoms (ATN1' ---> 'Depression).[PMID: 25842919]	1	0	0	0	0,0,0	0.306111	0.111556	0.36296	0.132481
ATP1A1	Depression	3	Depression	ATP1A1	1) The study identified ATP1A1 as one of five hub genes associated with major depressive disorder (MDD) among 1,105 differentially expressed genes, suggesting its potential role as a therapeutic target in treating depression (ATP1A1' ---> 'Depression).[PMID: 40116198] 2) The Na<sup>+</sup>, K<sup>+</sup>-ATPase α1 isoform is implicated in depressive and manic behaviors, as evidenced by decreased …	3	0	0	0	0,0,0	0.0626076	0.00138829	0.36296	0.0326032
ATP1A3	Depression	2	Depression	ATP1A3	1) The longitudinal study of 14 individuals with ATP1A3 mutations showed a decrease in depression scores over time, indicating a potential positive influence of ATP1A3 on depression, although the specific relationship remains unclear. (ATP1A3' ---> 'Depression)[PMID: 39731885] 2) In a study of 29 ATP1A3 mutation-positive individuals with rapid-onset dystonia-parkinsonism, 50% exhibited mood disor…	1	1	0	0	0,0,0	0.518518	0.408593	0.525368	0.416288
ATP2A2	Depression	2	Depression	ATP2A2	1) Loss-of-function mutations in the ATP2A2 gene have been associated with an increased risk of neuropsychiatric disorders, including depression, as evidenced by findings in a family with Darier's disease and studies showing altered calcium signaling and dopamine levels in mice with ATP2A2 haploinsufficiency, suggesting a potential link between ATP2A2 and mood disorders. (ATP2A2' --+> 'Depression…	0	2	0	1	0,255,0	0.132408	0.0124447	0.36296	0.0853938
ATP5F1A	Depression	1	Depression	ATP5F1A	1) The study indicates that ATP5A1 alleviates depressive-like behavior and cognitive impairments induced by LPS in a mouse model, suggesting a protective role of ATP5A1 against neuroinflammation-related depression (ATP5F1A' --+> 'Depression).[PMID: 34098024]	0	1	0	1	0,255,0	0.306111	0.111556	0.36296	0.132481
ATP5PB	Depression	1	Depression	ATP5PB	1) Dietary zinc deficiency (ZnD) significantly alters the expression of mitochondrial function proteins, including ATP5PB (3.25 log2FC), which may contribute to symptoms similar to major depressive disorder, highlighting a potential molecular link between zinc deficiency and depression. (ATP5PB' ---> 'Depression)[PMID: 39623245]	1	0	0	0	0,0,0	0.306111	0.111556	0.36296	0.132481
ATP6V1B2	Depression	2	Depression	ATP6V1B2	1) Mitochondrial dysfunctions, including alterations in the ATP6V1B2 gene, may play a significant role in the cognitive disturbances associated with major depressive disorder, suggesting that impaired mitochondrial function could be a contributing factor to depressive symptomatology and cognitive dysfunctions in a subset of patients. (ATP6V1B2' ---> 'Depression)[PMID: 28987512] 2) The A allele of…	1	1	0	0	0,0,0	0.518518	0.408593	0.525368	0.416288
ATP6V1D	Depression	1	Depression	ATP6V1D	1) SNPs in the promoter region of the ATP6V1D gene, specifically rs3759755 and rs10144417, were significantly associated with susceptibility to depression in a case-control study of 555 individuals with depression and 509 healthy controls, indicating a potential genetic influence on the disease (ATP6V1D' ---> 'Depression).[PMID: 40309610]	1	0	0	0	0,0,0	0.306111	0.111556	0.36296	0.132481
ATP7B	Depression	4	Depression	ATP7B	1) Wilson disease, caused by mutations in the ATP7B gene leading to copper accumulation, is associated with various clinical features including depression, highlighting a potential link between copper dysregulation and mood disorders (ATP7B' ---> 'Depression)').[PMID: 38731973] 2) In a study of 257 Wilson's disease patients, depression was significantly correlated with low quality of life (p < 0.…	4	0	0	0	0,0,0	0.0308653	0.000154872	0.36296	0.0113056
ATR	Depression	1	Depression	ATR	1) Exposure to the herbicide atrazine (ATR) in C57BL/6 J mice resulted in cognitive-related behavioral deficits, including anxiety and depression, alongside significant neurotoxic effects such as reduced neuronal synapse density and elevated TDP-43 expression, suggesting a strong association between ATR and the development of depression-like symptoms. (ATR' --+> 'Depression)[PMID: 40194585]	0	1	0	1	0,255,0	0.306111	0.111556	0.36296	0.132481
ATXN1	Depression	5	Depression	ATXN1	1) Depression is one of the extra-cerebellar symptoms observed in patients with Spinocerebellar ataxia type 1 (SCA1), which is caused by mutations in the ATXN1 gene, indicating a potential link between ATXN1 expression and depressive symptoms, although the exact nature of this relationship remains unclear. (ATXN1' ---> 'Depression)[PMID: 35802260] 2) In spinocerebellar ataxia (SCA) models, the de…	4	0	1	0	0,0,0	0.0701628	0.00345302	0.36296	0.0688219
ATXN2	Depression	4	Depression	ATXN2	1) Recent studies indicate that the ATXN2 gene, associated with spinocerebellar ataxia type 2 (SCA2), may contribute to depressive-like states in SCA2-58Q mice, as evidenced by the observed anxiolytic behavior and cognitive decline, suggesting a potential link between ATXN2 and depression (ATXN2' --+> 'Depression).[PMID: 37537226] 2) Depression was reported in 9.1% of SCA2 and 8.3% of SCA3 patien…	3	1	0	0	0,0,0	0.135473	0.0198673	0.36296	0.111459
ATXN3	Depression	2	Depression	ATXN3	1) Depression is one of the symptoms associated with spinocerebellar ataxia type 3, which is caused by CAG repeat mutations in the ATXN3 gene, highlighting a potential link between the gene and depressive symptoms in affected individuals (ATXN3' ---> 'Depression).[PMID: 38233440] 2) Depression was reported in 9.1% of SCA2 and 8.3% of SCA3 patients, indicating a notable presence of psychiatric sym…	2	0	0	0	0,0,0	0.132408	0.0124447	0.36296	0.0853938
ATXN7	Depression	1	Depression	ATXN7	1) Carriers of ATXN7 alleles with more than 10 CAG repeats have a significantly increased risk of lifetime depression, with an odds ratio of 1.90 (CI 1.26-2.85), indicating that larger CAG repeat sizes in ATXN7 are associated with a higher likelihood of developing depression (ATXN7' ---> 'Depression).[PMID: 28585930]	1	0	0	0	0,0,0	0.306111	0.111556	0.36296	0.132481
AURKB	Depression	1	Depression	AURKB	1) In a study examining the transcriptomic profile of the hippocampus in male rats exposed to chronic inflammatory pain, Aurora Kinase B (AURKB) was significantly upregulated in 'susceptible' animals exhibiting increased behavioral emotionality, suggesting a potential link between AURKB dysregulation and the development of depressive-like behaviors in chronic pain states (AURKB' --+> 'Depression)…	0	1	0	1	0,255,0	0.306111	0.111556	0.36296	0.132481
AUTS2	Depression	3	Depression	AUTS2	1) The study found a significant genetic correlation between sleep medication use and depression, with a genetic correlation coefficient (rg) of 0.55 (p = 2.86 × 10^-89), suggesting a strong association between depression and the gene AUTS2, which is implicated in psychiatric traits. (AUTS2' --+> 'Depression)[PMID: 37982563] 2) The study highlights a significant association between the gene AUTS2…	2	1	0	0	0,0,0	0.264028	0.100797	0.36296	0.132481
AVP	Depression	6	Depression	AVP	1) Chronic social isolation for 14 to 20 weeks increased anxiety-/depression-like behaviors in male mice, which was associated with an imbalance in the AVP/OT system and dysfunction of Avpr1a+/+ neurons in the lateral septum, suggesting a common neuroendocrine mechanism linking AVP to depression (AVP' ---> 'Depression).[PMID: 39999797] 2) A study involving 352 patients with severe depression foun…	6	0	0	0	0,0,0	0.00800493	1.92734e-06	0.36296	0.00106161
AVPR1A	Depression	4	Depression	AVPR1A	1) Chronic social isolation for 14 to 20 weeks increased anxiety and depression-like behaviors in mice, which were associated with an imbalance in the AVP/OT system and abnormal expression of Avpr1a in the lateral septum, suggesting that dysfunction of Avpr1a+/+ neurons is involved in the neuroendocrine mechanisms underlying these behaviors (AVPR1A' ---> 'Depression).[PMID: 39999797] 2) The study…	3	1	0	0	0,0,0	0.135473	0.0198673	0.36296	0.111459
AVPR1B	Depression	1	Depression	AVPR1B	1) In an animal model of depression, increased expression of the AVPR1B gene was observed in mice with depressive-like behavior, and treatment with antidepressants fluoxetine or venlafaxine reversed this effect, suggesting a positive correlation between AVP levels and depressive-like behavior (AVPR1B' --+> 'Depression).[PMID: 26700241]	0	1	0	1	0,255,0	0.306111	0.111556	0.36296	0.132481
AVPR2	Depression	1	Depression	AVPR2	1) Danzhi-xiaoyao-San (DZXYS) combined with SSRIs was found to be more effective than SSRIs alone in improving depression symptoms, with AVPR2 identified as one of the targets associated with the enriched pathways involved in its antidepressant mechanisms, suggesting a potential role of AVPR2 in depression treatment (AVPR2' ---> 'Depression).[PMID: 37632305]	1	0	0	0	0,0,0	0.306111	0.111556	0.36296	0.132481
AXIN2	Depression	2	Depression	AXIN2	1) Axin2<sup>+</sup> adult neural stem cells (NSCs) are specifically involved in buffering stress responses and depressive behavior, indicating a potential role of the AXIN2 gene in the context of depression. (AXIN2' ---> 'Depression)[PMID: 37607545] 2) In a rat model of Parkinson's disease, knockdown of Axin-2, a negative regulator of Wnt/β-catenin signaling, alleviated anxiety and depression-li…	1	0	1	0	0,0,0	0.518518	0.408593	0.525368	0.416288
AXL	Depression	2	Depression	AXL	1) In lupus-prone mice, the upregulation of the gene AXL was associated with depressive-like behavior, suggesting a potential link between AXL expression and the manifestation of depression in the context of neuroinflammation (AXL' ---> 'Depression).[PMID: 31888754] 2) The study identified AXL receptor tyrosine kinase as one of the four serum analytes that, when combined with clinical variables a…	2	0	0	0	0,0,0	0.132408	0.0124447	0.36296	0.0853938
B2M	Depression	2	Depression	B2M	1) In a study of 88 hemodialysis patients in Montenegro, clinically significant depression was found in 55.7% of participants, with beta 2-microglobulin (B2M) identified as significantly and independently associated with depressive symptoms, indicating a positive relationship between B2M levels and depression. (B2M' --+> 'Depression)[PMID: 39499897] 2) B2M has been shown to induce depressive-like…	0	2	0	1	0,255,0	0.132408	0.0124447	0.36296	0.0853938
BACE1	Depression	3	Depression	BACE1	1) BACE1 inhibitors have been associated with adverse effects including anxiety and depressive symptoms, highlighting the need for CNS-specific inhibitors to mitigate these effects (BACE1 ---| Depression).[PMID: 39948713] 2) Social isolation induces depressive-like behaviors and cognitive impairments in mice, with evidence suggesting that upregulation of BACE1 mediates Aβ toxicity and contributes…	2	0	1	0	0,0,0	0.264028	0.100797	0.36296	0.132481
BAG1	Depression	4	Depression	BAG1	1) BAG1 plays a crucial role in regulating glucocorticoid receptor (GR) translocation to mitochondria, with chronic corticosterone exposure leading to depression-like behaviors that can be rescued by BAG1 over-expression, indicating a protective role of BAG1 against stress-induced depression (BAG1' --+> 'Depression).[PMID: 33025573] 2) The study found an association of the BAG1 variant with bipol…	2	2	0	0	0,0,0	0.396365	0.260017	0.454844	0.298379
BAMBI	Depression	1	Depression	BAMBI	1) The study found a positive correlation between the BAMBI scores and the Hospital Anxiety Depression Scale (HAD-D) scores, indicating that higher eating problems in children with autism spectrum disorder are associated with increased levels of depression in their parents (BAMBI' --+> 'Depression).[PMID: 38699491]	0	1	0	1	0,255,0	0.306111	0.111556	0.36296	0.132481
BAX	Depression	1	Depression	BAX	1) Puerarin (Pue) improves the comorbidity of chronic pain and depression by targeting Bax, as it binds with Bax at an affinity of 2.4 ± 0.1 μM, decreases Bax levels in the ventrolateral PAG, and alleviates mitochondrial dysfunction associated with depressive-like behaviors in SNI model mice (BAX ---| Depression).[PMID: 40183499]	0	0	1	-1	255,0,0	0.306111	0.111556	0.36296	0.132481
BAZ1B	Depression	1	Depression	BAZ1B	1) BAZ1B is upregulated in the nucleus accumbens of mice resilient to chronic social defeat stress, suggesting its role in regulating reward-related behaviors in response to both rewarding and aversive stimuli, with distinct gene subsets being influenced by chronic exposure to these stimuli, indicating a potential positive influence of BAZ1B on depression-related behaviors. (BAZ1B --+> Depression…	0	1	0	1	0,255,0	0.306111	0.111556	0.36296	0.132481
BCHE	Depression	2	Depression	BCHE	1) The study indicates that butyrylcholinesterase (BCHE) inhibition has antidepressant-like effects in a rat model of major depressive disorder (MDD), enhancing reward-related and cognitive behaviors while significantly increasing ghrelin ratios and brain dopamine levels, suggesting a potential therapeutic target for MDD treatment (BCHE' ---> 'Depression)').[PMID: 40318448] 2) Duloxetine has been…	2	0	0	0	0,0,0	0.132408	0.0124447	0.36296	0.0853938
BCL11A	Depression	2	Depression	BCL11A	1) The study identified the SNP <i>BCL11A</i> rs7599488 as associated with exercise addiction, which is linked to increased risks of mental health disorders, including depression, suggesting a potential genetic connection between BCL11A and depression (BCL11A' --+> 'Depression).[PMID: 40002435] 2) The study identified BCL11A as a gene with differential methylation patterns in the central nucleus …	0	2	0	1	0,255,0	0.132408	0.0124447	0.36296	0.0853938
BCL2	Depression	2	Depression	BCL2	1) The study highlights that Geniposide (GP) targets the BCL2 gene to enhance intestinal barrier integrity and balance gut flora, which contributes to improved hippocampal function and alleviation of depressive-like behaviors in mice, indicating a potential therapeutic pathway for depression through gut health (BCL2' --+> 'Depression).[PMID: 40287572] 2) The study found that MPTP treatment induce…	0	2	0	1	0,255,0	0.132408	0.0124447	0.36296	0.0853938
BCL2L1	Depression	4	Depression	BCL2L1	1) The study found that doxycycline treatment increased the expression of the anti-apoptotic protein Bcl-xL in the hippocampus, which positively correlated with climbing behavior in the forced swim test, suggesting a potential involvement of BCL2L1 in modulating depression-like behaviors in rats (BCL2L1' --+> 'Depression).[PMID: 28861774] 2) The study indicates that stress increases Bcl-xL mRNA l…	1	3	0	1	0,255,0	0.135473	0.0198673	0.36296	0.111459
BCL7C	Depression	1	Depression	BCL7C	1) The GWAS identified BCL7C as one of the genes significantly associated with suicidal ideation (SI) without a history of suicide attempt, suggesting a shared genetic architecture with major depressive disorder (MDD) (BCL7C' ---> 'Depression).[PMID: 36940203]	1	0	0	0	0,0,0	0.306111	0.111556	0.36296	0.132481
BCL9	Depression	2	Depression	BCL9	1) The study suggests that the gene BCL9 is among the candidate genes linked to the comorbidity of schizophrenia and depression, indicating a potential shared genetic basis for these disorders (BCL9' ---> 'Depression).[PMID: 35328011] 2) Common variations in the BCL9 gene have been found to confer risk of major depressive disorder, with significant associations for variants such as rs672607 (P = …	2	0	0	0	0,0,0	0.132408	0.0124447	0.36296	0.0853938
BDKRB2	Depression	1	Depression	BDKRB2	1) A functional SNP, rs945032, in the promoter region of the bradykinin receptor B2 gene (BDKRB2) was associated with major depression, along with other psychiatric disorders, with odds ratios ranging from 1.65 to 3.06, indicating that common genetic variants may confer susceptibility to related psychiatric conditions (BDKRB2' ---> 'Depression).[PMID: 19086053]	1	0	0	0	0,0,0	0.306111	0.111556	0.36296	0.132481
BDNF	depression	3	depression	BDNF	1) The study indicates that escin administration in a chronic unpredictable mild stress (CUMS) model of major depressive disorder (MDD) significantly increased Brain-derived neurotrophic factor (BDNF) levels, suggesting a potential positive influence of BDNF on alleviating depression-like symptoms; thus, 'BDNF' --+> 'depression'.[PMID: 39426465] 2) Baseline BDNF serum levels are inversely associa…	0	2	1	1	0,255,0	0.264028	0.100797	0.36296	0.132481
BDNF-AS	Depression	1	Depression	BDNF-AS	1) Genetic variations in the BDNF-AS gene significantly influence treatment response and remission rates in patients with treatment-resistant bipolar disorder depression, with non-carriers of the rs6265 A allele and carriers of the rs10835210 A allele showing higher treatment responses (p = 0.005 and p = 0.007, respectively) when treated with adjunctive celecoxib compared to escitalopram alone, i…	0	1	0	1	0,255,0	0.306111	0.111556	0.36296	0.132481
BECN1	Depression	1	Depression	BECN1	1) Glycyrrhizic acid (GA) was found to up-regulate the expression of Beclin-1 and induce autophagy in SH-SY5Y cells, suggesting a potential therapeutic role for GA in treating Parkinson's disease depression (PDD) through the modulation of autophagy pathways, with the relationship being (BECN1' --+> 'Depression).[PMID: 30206804]	0	1	0	1	0,255,0	0.306111	0.111556	0.36296	0.132481
BEND4	Depression	1	Depression	BEND4	1) The variant rs9291211, which regulates the transcriptomic profiles of BEND4 and is associated with depression, was identified in a genome-wide analysis of opioid dependence, highlighting a potential link between BEND4 and depression (BEND4' ---> 'Depression)').[PMID: 32099098]	1	0	0	0	0,0,0	0.306111	0.111556	0.36296	0.132481
BEST1	Depression	1	Depression	BEST1	1) Hippocampal astrocytes regulate NMDAR tone through BEST1-mediated corelease of D-serine and glutamate, and impairments in cognitive flexibility observed in Best1 knockout mice suggest that NMDAR tone is crucial for learning processes, indicating a potential link between BEST1 and cognitive aspects relevant to depression. (BEST1' ---> 'Depression)[PMID: 34952697]	1	0	0	0	0,0,0	0.306111	0.111556	0.36296	0.132481
BGLAP	Depression	3	Depression	BGLAP	1) Lower levels of osteocalcin, a hormone linked to the gene BGLAP, were associated with meeting criteria for a psychiatric disorder, including depression, with an odds ratio of 0.43 (95% CI [.002, .924]), and predicted an increase in psychopathology symptoms over time, suggesting osteocalcin as a potential biomarker for depression and other forms of psychopathology in youth (BGLAP ---| Depressio…	1	1	1	0	0,0,0	0.665905	0.65015	0.665905	0.65015
BHLHE22	Depression	1	Depression	BHLHE22	1) The gene BHLHE22 has been identified as significantly associated with severe Major Depressive Disorder (MDD), showing a P-Adjusted value of 0.03 in the SKAT-O test and a P-Adjusted value of 0.032 for the non-silent variant rs13279074, indicating its potential role in the genetic basis of severe depression (BHLHE22 --+> Depression).[PMID: 34664540]	0	1	0	1	0,255,0	0.306111	0.111556	0.36296	0.132481
BICC1	Depression	5	Depression	BICC1	1) Bicaudal-C protein (BICC1) is associated with depression, as its expression increases in depression patients and contributes to depressive behaviors by reducing synaptic plasticity through various pathways, suggesting it may serve as a potential target for antidepressants (BICC1' ---> 'Depression).[PMID: 34554934] 2) The overexpression of the Bicaudal C homolog 1 gene (BICC1) in the medial pre…	2	3	0	1	0,255,0	0.225704	0.0772484	0.36296	0.132481
BID	Depression	1	Depression	BID	1) The literature suggests a bidirectional relationship between body image distress (BID) and depression in head and neck cancer patients, where depression is a key predictor of BID, and both conditions collectively contribute to poorer quality of life, with factors such as younger age, female gender, and advanced cancer stage influencing their severity (BID' --+> 'Depression').[PMID: 40321385]	0	1	0	1	0,255,0	0.306111	0.111556	0.36296	0.132481
BLM	Depression	4	Depression	BLM	1) The research indicates that state-level engagement with the Black Lives Matter (BLM) movement following the murder of George Floyd was associated with lower levels of depression and anxiety among diverse racial/ethnic groups, suggesting that antiracist engagement can positively influence mental health outcomes (BLM' --+> 'Depression).[PMID: 37799326] 2) Intermittent hypoxia exacerbates depress…	2	2	0	0	0,0,0	0.396365	0.260017	0.454844	0.298379
BMAL1	Depression	5	Depression	BMAL1	1) Circadian rhythm disturbances, particularly involving the Bmal1 gene, are linked to anxiety and depression-like behaviors, as evidenced by SCN lesions and conditional knockout mice showing disrupted body temperature rhythms and altered BDNF-TrkB signaling in the striatum, suggesting that Bmal1 may serve as a novel therapeutic target for mood disorders (BMAL1' --+> 'Depression).[PMID: 40118822]…	2	2	1	0	0,0,0	0.516645	0.442557	0.525368	0.448403
BMI1	Depression	1	Depression	BMI1	1) Quercetin has been shown to significantly activate Bmi-1 protein expression while reducing inflammation and apoptosis in a rat model, suggesting a potential protective role against depression through modulation of Bmi-1 expression (BMI1' ---> 'Depression).[PMID: 29749525]	1	0	0	0	0,0,0	0.306111	0.111556	0.36296	0.132481
BMP2	Depression	2	Depression	BMP2	1) The study found that SVAK-12 induced significant BMP-2 gene expression in the substantia nigra regions, which may have implications for alleviating depression associated with neurodegenerative disorders, although no direct statistics were provided regarding depression; thus, the relationship remains unclear (BMP2' ---> 'Depression).[PMID: 39444184] 2) Luteolin treatment in a mouse model of dep…	1	1	0	0	0,0,0	0.518518	0.408593	0.525368	0.416288
BMP4	Depression	3	Depression	BMP4	1) The study identified BMP4 as a candidate gene associated with behavioral phenotypes in rats selectively bred for high and low exploratory activity, suggesting its potential role in mood regulation and its relevance to depression; however, no direct statistical association was provided. (BMP4' ---> 'Depression)[PMID: 32762937] 2) Psychosocial stress in male Sprague-Dawley rats was found to sign…	1	0	2	-1	255,0,0	0.264028	0.100797	0.36296	0.132481
BMP5	Depression	1	Depression	BMP5	1) The A allele of rs41271330 in the BMP5 gene, carried by approximately 30% of patients with major depressive disorder, is strongly associated with worse treatment response to the antidepressant escitalopram (p=0.001), suggesting it may serve as a pharmacogenetic marker for predicting therapeutic outcomes in depression. (BMP5 ---| Depression)[PMID: 23926243]	0	0	1	-1	255,0,0	0.306111	0.111556	0.36296	0.132481
BMP6	Depression	1	Depression	BMP6	1) The study identified a genome-wide significant locus at rs12190551 in the intron of BMP6, with an odds ratio of 1.034 (P = 8.5 × 10^-9), and found significant genetic correlations with depression, suggesting a shared genetic etiology between depression and degenerative spine conditions (BMP6' ---> 'Depression).[PMID: 33332786]	1	0	0	0	0,0,0	0.306111	0.111556	0.36296	0.132481
BMP7	Depression	1	Depression	BMP7	1) The genomewide association study identified a single nucleotide polymorphism (SNP) near BMP7 (rs6127921, p = 3.45 x 10(-6)) associated with antidepressant response and remission in patients treated with citalopram, suggesting a potential link between BMP7 and depression, although the findings do not meet genomewide significance thresholds and require further investigation (BMP7 ---> Depression…	1	0	0	0	0,0,0	0.306111	0.111556	0.36296	0.132481
BMX	Depression	1	Depression	BMX	1) Long-term voluntary exercise in a 6-OHDA-lesioned rat model of Parkinson's disease was found to elevate the expression level of the bone marrow tyrosine kinase in chromosome X (BMX) protein, which correlated with alleviated cognitive deficits and depressive behavior, suggesting a potential link between BMX and depression (BMX' ---> 'Depression').[PMID: 29419747]	1	0	0	0	0,0,0	0.306111	0.111556	0.36296	0.132481
BNC2	Depression	1	Depression	BNC2	1) The study indicates that elevated expression of mature BDNF in the neonatal medial prefrontal cortex is associated with increased anxiety and depressive-like behavior, and among the transcriptional changes observed, the gene BNC2 was identified, suggesting a potential role in the pathogenesis of depression (BNC2' ---> 'Depression).[PMID: 39619203]	1	0	0	0	0,0,0	0.306111	0.111556	0.36296	0.132481
BNIP2	Depression	1	Depression	BNIP2	1) The gene BNIP2, which encodes a proapoptotic protein, may play a significant role in the anti-apoptotic effects of estrogens in neural cells, suggesting its potential as a target for therapies aimed at alleviating disorders like depression (BNIP2' ---> 'Depression).[PMID: 11162940]	1	0	0	0	0,0,0	0.306111	0.111556	0.36296	0.132481
BNIP3	Depression	2	Depression	BNIP3	1) Baicalin enhances NIX-mediated mitophagy and exhibits antidepressant effects in CORT-induced depressive mice, with its protective effects being dependent on the AMPK pathway, suggesting a potential positive influence of BNIP3 on depression through its role in mitophagy (BNIP3' --+> 'Depression).[PMID: 39528102] 2) The rs10781582 polymorphism of the BNIP3 gene was found to be significantly corr…	1	1	0	0	0,0,0	0.518518	0.408593	0.525368	0.416288
BRAF	Depression	1	Depression	BRAF	1) The analysis identified BRAF as one of the 11 genes with a high probability of colocalization linked to neuroticism, suggesting its potential role in the pathophysiology of depression and related psychiatric disorders (BRAF' ---> 'Depression).[PMID: 39491682]	1	0	0	0	0,0,0	0.306111	0.111556	0.36296	0.132481
BRAP	Depression	1	Depression	BRAP	1) The study indicates that the absence of the BRAP homologous protein in mice leads to increased vulnerability to stress-related disorders, as evidenced by behavioral changes after chronic unpredictable mild stress exposure, suggesting that BRAP may have a protective effect against stress-related behavioral changes associated with depression (BRAP' --+> 'Depression).[PMID: 36520154]	0	1	0	1	0,255,0	0.306111	0.111556	0.36296	0.132481
BRCA1	Depression	3	Depression	BRCA1	1) Fear of cancer recurrence (FCR) is a significant issue for breast cancer survivors with BRCA1/2 mutations, with a mean FCR severity score of 16.8 (exceeding the clinical cut-off of 13) and 70.8% of participants exhibiting clinical levels of FCR, which is significantly associated with higher levels of anxiety and depression (BRCA1' ---> 'Depression).[PMID: 39192282] 2) The study found that wome…	3	0	0	0	0,0,0	0.0626076	0.00138829	0.36296	0.0326032
BRCA2	Depression	2	Depression	BRCA2	1) Fear of cancer recurrence (FCR) is a significant issue for breast cancer survivors with BRCA1/2 mutations, with a mean FCR severity score of 16.8 (above the clinical cut-off of 13) and 70.8% of participants exhibiting clinical levels of FCR, which is associated with higher levels of anxiety and depression (BRCA2' ---> 'Depression).[PMID: 39192282] 2) Women carrying a pathogenic variant in the …	1	0	1	0	0,0,0	0.518518	0.408593	0.525368	0.416288
BRD1	Depression	1	Depression	BRD1	1) The study indicates that BRD1 plays a significant role in modulating affective pathology, as evidenced by behavioral changes in Brd1<sup>+/-</sup> mice that reflect depressive symptomatology, which can be alleviated by antidepressant treatment, alongside alterations in brain morphometry and neurotransmitter signaling pathways associated with depression (BRD1' --+> 'Depression).[PMID: 32681022]	0	1	0	1	0,255,0	0.306111	0.111556	0.36296	0.132481
BRD4	Depression	2	Depression	BRD4	1) Inhibiting the gene BRD4 using the inhibitor JQ1 significantly reduced PTSD-like behaviors associated with depression and anxiety, decreased neuroinflammation, and normalized alterations in immediate early genes and dendritic spine densities, indicating that BRD4 plays a crucial role in the neurophysiological mechanisms underlying depression in the context of PTSD (BRD4' --+> 'Depression).[PMI…	1	1	0	0	0,0,0	0.518518	0.408593	0.525368	0.416288
BSCL2	Depression	1	Depression	BSCL2	1) Seipin deficiency (BSCL2) in mice leads to a depression-like phenotype characterized by reduced hippocampal PPARγ levels, impaired neurogenesis, and can be alleviated by the PPARγ agonist rosiglitazone, indicating that BSCL2 plays a significant role in the development of depression-like symptoms through its effects on neural stem cell proliferation and differentiation. (BSCL2' ---| 'Depression…	0	0	1	-1	255,0,0	0.306111	0.111556	0.36296	0.132481
BST1	Depression	3	Depression	BST1	1) The study identified a significant association between the SNP rs28532698 in the BST1 gene and major depressive disorder (MDD), suggesting that genetic variations in NAD-related pathways may influence the occurrence of MDD (BST1' ---> 'Depression).[PMID: 35806906] 2) Selegiline demonstrated antidepressant effects in CD157/BST1 knockout mice, significantly reducing immobility time in the forced…	1	0	2	-1	255,0,0	0.264028	0.100797	0.36296	0.132481
BTK	Depression	4	Depression	BTK	1) The analysis identified BTK as one of the eight differentially expressed proteins that significantly correlated with longitudinal clinical scores, including depression scales, suggesting its potential role in the progression of Parkinson's disease (BTK' ---> 'Depression).[PMID: 36634823] 2) In a clinical trial involving 37 patients with relapsed/refractory B-cell lymphoma, mood disturbances, i…	3	0	1	0	0,0,0	0.135473	0.0198673	0.36296	0.111459
C19orf12	Depression	3	Depression	C19orf12	1) A 46-year-old male patient with a C19orf12 mutation exhibited depressive symptoms prior to the onset of movement disorders, suggesting a potential link between the gene and depression in the context of neurodegeneration with brain iron accumulation (C19orf12' --+> 'Depression).[PMID: 39523449] 2) The patient experienced the onset of depression at age 22, which progressed to severe neurodegener…	1	2	0	1	0,255,0	0.264028	0.100797	0.36296	0.132481
C1QA	Depression	5	Depression	C1QA	1) C1QA was found to be elevated in individuals with cognitive impairment, which may be associated with anxiety and depression symptoms in the context of long COVID, suggesting a potential link between C1QA and depression (C1QA' ---> 'Depression').[PMID: 38589621] 2) The expression of the complement factor C1QA in the hippocampus was found to increase approximately 6 hours after LPS administratio…	4	0	1	0	0,0,0	0.0701628	0.00345302	0.36296	0.0688219
C1QB	Depression	2	Depression	C1QB	1) The expression of the complement factor gene C1QB was found to increase approximately 6 hours after LPS administration in a study examining neuroinflammation in the hippocampus, which is associated with anxiety-like behaviors, suggesting a potential link between C1QB and depressive symptoms; however, no direct association with depression was established. (C1QB' ---> 'Depression)[PMID: 37661396…	1	1	0	0	0,0,0	0.518518	0.408593	0.525368	0.416288
C1QC	Depression	1	Depression	C1QC	1) The study found that the upregulation of the C1QC gene in the C1q complement pathway was significantly correlated with depressive-like behavior in mice following sepsis, suggesting a role for C1QC in the psychiatric impairments associated with post-sepsis syndrome (C1QC' --+> 'Depression).[PMID: 36703279]	0	1	0	1	0,255,0	0.306111	0.111556	0.36296	0.132481
C2	Depression	3	Depression	C2	1) The study highlights the development of homocysteine-stimulated responsive covalent organic frameworks (COFs) as novel therapeutic agents for depression, demonstrating their ability to scavenge homocysteine, mitigate neuroinflammation, and improve anxiety and depressive behaviors in mice, thereby suggesting a potential positive influence of C2 on depression treatment (C2' ---> 'Depression).[PM…	2	1	0	0	0,0,0	0.264028	0.100797	0.36296	0.132481
C3	Depression	4	Depression	C3	1) The study identifies an immune oligodendrocyte subpopulation expressing complement component C3, suggesting that oligodendrocytes may contribute to neuroinflammatory processes in depression, highlighting a potential link between metabolic imbalance, differentiation blockade, and immune activation in the pathology of the disease (C3' ---> 'Depression).[PMID: 40332029] 2) The study found that a …	3	1	0	0	0,0,0	0.135473	0.0198673	0.36296	0.111459
C3AR1	Depression	2	Depression	C3AR1	1) C3aR modulates susceptibility to lipopolysaccharide-induced depressive-like behaviors through the excitability of medial prefrontal cortex glutamatergic neurons, suggesting that C3AR1 is a promising therapeutic target for major depressive disorder (MDD) (C3AR1' ---> 'Depression).[PMID: 38641040] 2) Increased expression of complement component 3 (C3) in the prefrontal cortex is associated with …	1	1	0	0	0,0,0	0.518518	0.408593	0.525368	0.416288
C4A	Depression	2	Depression	C4A	1) The study identified Complement C4A as a significant independent risk factor for the development of depression, suggesting its potential role as a biomarker for diagnosis, with higher serum levels observed in depression patients compared to healthy controls (C4A' ---> 'Depression).[PMID: 38895030] 2) Complement Factor 4A (C4A) has been identified as a novel risk gene associated with major depr…	2	0	0	0	0,0,0	0.132408	0.0124447	0.36296	0.0853938
C4B	Depression	2	Depression	C4B	1) Catechin has been shown to protect against LPS-induced depressive-like behaviors in mice, with RNA sequencing identifying 13 differentially expressed genes, including C4B, that may play key roles in this protective effect, suggesting a significant association between C4B and the modulation of depression-related pathways (C4B' ---> 'Depression)').[PMID: 38783529] 2) The study indicates that per…	2	0	0	0	0,0,0	0.132408	0.0124447	0.36296	0.0853938
C5AR1	Depression	1	Depression	C5AR1	1) In patients with mild Alzheimer's disease, higher levels of antibodies to the immune receptor C5aR1 were associated with depression (r = 0.21, p = 0.004), suggesting a potential link between C5aR1 and mood disorders in this context (C5AR1 --+> Depression).[PMID: 28697567]	0	1	0	1	0,255,0	0.306111	0.111556	0.36296	0.132481
C6	Depression	3	Depression	C6	1) The compound C6, a morpholine-substituted chalcone, demonstrated significant MAO-A inhibitory activity with an IC<sub>50</sub> value of 8.45 ± 0.19 μM, suggesting its potential as a novel antidepressant lead compound in the context of depression (C6' ---> 'Depression).[PMID: 40143088] 2) Wβ, a water-insoluble β-1,3-glucan extracted from Wolfiporia cocos, has been shown to effectively ameliorat…	2	1	0	0	0,0,0	0.264028	0.100797	0.36296	0.132481
C7	Depression	1	Depression	C7	1) Moderate unilateral cervical spinal cord injury (SCI) in mice led to the development of pain-related and depressive-like behaviors, which were associated with increased myeloid cell presence and gene expression changes in the C7-8 dorsal horn and dorsal root ganglia, indicating a potential link between immune response and mood disorders post-SCI (C7' ---> 'Depression).[PMID: 38007034]	1	0	0	0	0,0,0	0.306111	0.111556	0.36296	0.132481
C9orf72	Depression	4	Depression	C9orf72	1) The case highlights that the C9orf72 mutation can lead to neuropsychiatric symptoms, including severe depression, as part of a broader clinical presentation associated with cognitive decline and parkinsonism, emphasizing the need for genetic testing in families with a history of early-onset dementia and psychiatric disorders (C9orf72' --+> 'Depression).[PMID: 39382125] 2) In a study involving …	0	3	1	1	0,255,0	0.135473	0.0198673	0.36296	0.111459
CA1	Depression	4	Depression	CA1	1) Ketamine-induced synaptic potentiation at CA3-CA1 synapses is proposed as a key mechanism for its rapid antidepressant effects, which can be sustained through the inhibition of DUSP6, suggesting a potential positive influence of CA1 on depression treatment strategies (CA1' ---> 'Depression).[PMID: 40339008] 2) Recent studies indicate that channelopathies in the dorsal CA1 (dCA1) region of the …	3	1	0	0	0,0,0	0.135473	0.0198673	0.36296	0.111459
CA3	Depression	3	Depression	CA3	1) Ketamine treatment enhances CA3-CA1 synaptic potentiation, which is linked to its rapid antidepressant effects, and this effect can be prolonged by inhibiting DUSP6, suggesting a potential role of CA3 in mediating antidepressant responses (CA3' ---> 'Depression)').[PMID: 40339008] 2) The study indicates that the combination of probiotics and pregabalin not only alleviates anxiety and depressiv…	2	0	1	0	0,0,0	0.264028	0.100797	0.36296	0.132481
CA8	Depression	1	Depression	CA8	1) Variants in the gene CA8 have been detected in patients with post-finasteride syndrome, who experience psychological disorders including depression, suggesting a potential association between CA8 and depression in this context (CA8' ---> 'Depression).[PMID: 36386264]	1	0	0	0	0,0,0	0.306111	0.111556	0.36296	0.132481
CACNA1A	Depression	1	Depression	CACNA1A	1) A case report highlights that an adolescent with a pathogenic CACNA1a variant experienced severe neurologic deficits following unilateral electroconvulsive therapy (ECT) for depression, suggesting that ECT may pose risks in patients with CACNA1a-related disorders, emphasizing the need for caution and genetic testing in such cases (CACNA1A ---| Depression).[PMID: 36494636]	0	0	1	-1	255,0,0	0.306111	0.111556	0.36296	0.132481
CACNA1B	Depression	1	Depression	CACNA1B	1) Moderate blockade of Cav2.2 expression in microglia has been shown to restore the age-dependent reduction of microglial M2 transition and reduce the aging-induced exaggerated cytokine response, leading to a fast recovery from depressive-like behaviors in microglia-specific Cav2.2 deficient mice, indicating a critical role for CACNA1B in the context of depression. (CACNA1B --+> Depression)[PMID…	0	1	0	1	0,255,0	0.306111	0.111556	0.36296	0.132481
CACNA1C	Depression	6	Depression	CACNA1C	1) Genetic variation in CACNA1C is associated with anhedonia, a symptom of major depression, as evidenced by Cacna1c+/- rats showing reduced hedonic responses to sucrose, suggesting a potential role for this gene in the pathophysiology of depression (CACNA1C ---| Depression).[PMID: 40263772] 2) Clinical studies indicate an association between L-type calcium channels, including the gene CACNA1C, a…	2	2	2	0	0,0,0	0.619851	0.608831	0.627829	0.616668
CACNA1D	Depression	3	Depression	CACNA1D	1) The case report highlights a family with a history of neuropsychiatric disorders, including a father who developed major depressive disorder with catatonic features and a daughter diagnosed with autism spectrum disorder and severe intellectual disability, both carrying a likely pathogenic variant in the CACNA1D gene, suggesting a potential link between CACNA1D mutations and depressive symptoms…	1	2	0	1	0,255,0	0.264028	0.100797	0.36296	0.132481
CACNA1H	Depression	1	Depression	CACNA1H	1) The study indicates that the activation of the Cacna1h gene in COCH-expressing neurons in the hippocampus is linked to the modulation of social-stress-induced anxiety-like behaviors, suggesting a potential role of CACNA1H in the circuitry associated with depression (CACNA1H' ---> 'Depression).[PMID: 34965426]	1	0	0	0	0,0,0	0.306111	0.111556	0.36296	0.132481
CACNA1S	Depression	1	Depression	CACNA1S	1) Suggestive associations were observed between depression and rare coding variation in CACNA1S (P = 5.8 × 10<sup>-4</sup>), although no strong association was established, indicating that further research is needed to clarify the relationship. (CACNA1S' ---> 'Depression)[PMID: 35590255]	1	0	0	0	0,0,0	0.306111	0.111556	0.36296	0.132481
CACNA2D1	Depression	2	Depression	CACNA2D1	1) Several studies have identified the gene CACNA2D1 as a potential target for the treatment of major depressive disorder (MDD), suggesting its involvement in the efficacy and rapid-antidepressant effect of ketamine, although further research is needed to establish its clinical relevance for precision treatment (CACNA2D1' ---> 'Depression).[PMID: 35813936] 2) The gene CACNA2D1, part of the α<sub>…	2	0	0	0	0,0,0	0.132408	0.0124447	0.36296	0.0853938
CACNA2D4	Depression	1	Depression	CACNA2D4	1) Variants in the CACNA2D4 gene are associated with neuropsychiatric disorders, and studies on α2δ-4 knockout mice revealed anxiolytic and anti-depressive behaviors, suggesting a potential role of CACNA2D4 in depression (CACNA2D4' ---> 'Depression).[PMID: 35353835]	1	0	0	0	0,0,0	0.306111	0.111556	0.36296	0.132481
CACNB2	Depression	2	Depression	CACNB2	1) Common variants in the CACNB2 gene were associated with neurocognitive deficits in childhood acute lymphoblastic leukemia survivors, with a borderline significant association found in a replication cohort (OR = 3.7, 95% CI, 1.25-11; p = 0.01), suggesting a potential link to depression outcomes (CACNB2' ---> 'Depression).[PMID: 31181069] 2) The gene CACNB2 is among the 24 potential pleiotropic …	2	0	0	0	0,0,0	0.132408	0.0124447	0.36296	0.0853938
CADM1	Depression	1	Depression	CADM1	1) A candidate genetic locus associated with baseline depressive-like behavior includes the gene CADM1, suggesting a genetic basis for the role of neuro/gliogenesis in depression and implicating cellular genesis in fluoxetine treatment response (CADM1 --+> Depression).[PMID: 22113448]	0	1	0	1	0,255,0	0.306111	0.111556	0.36296	0.132481
CADM2	Depression	2	Depression	CADM2	1) The meta-analysis of genome-wide association studies identified CADM2 as a promising candidate gene associated with irritable bowel syndrome (IBS), which shows a phenome-wide association with depression, suggesting a potential link between these conditions; however, the specific influence of CADM2 on depression remains unclear. (CADM2' ---> 'Depression)[PMID: 39166955] 2) CADM2 has been linked…	2	0	0	0	0,0,0	0.132408	0.0124447	0.36296	0.0853938
CALB1	Depression	3	Depression	CALB1	1) The study found that LPS treatment enhanced the expression of calbindin 1 (Calb1) in the dentate gyrus of the hippocampus at 24 hours, suggesting a potential link between neuroinflammation and emotional behavior, although the specific role of CALB1 in depression remains unclear. (CALB1' ---> 'Depression)[PMID: 37661396] 2) Specific manipulation of superficial pyramidal neurons in the hippocamp…	1	2	0	1	0,255,0	0.264028	0.100797	0.36296	0.132481
CALCA	Depression	2	Depression	CALCA	1) The study found that lower DNA methylation levels at two CpG sites in the proximal promoter region of the CALCA gene were associated with episodic migraine, and this methylation level correlated with clinical characteristics including depression (p < 0.05), suggesting a potential link between CALCA and depression in migraineurs (CALCA ---| Depression).[PMID: 35445161] 2) The study identified a…	0	1	1	1	0,255,0	0.518518	0.408593	0.525368	0.416288
CALCB	Depression	1	Depression	CALCB	1) The gene CALCB was identified in a Genome-Wide Association Study as having a significant association with the Novelty Seeking-Disorderliness scale (highest p-value = 4.34 × 10<sup>-6</sup>), suggesting a potential link to temperament traits related to mental health, including depression. (CALCB ---> Depression)[PMID: 35052345]	1	0	0	0	0,0,0	0.306111	0.111556	0.36296	0.132481
CALCR	Depression	1	Depression	CALCR	1) Amylin-calcitonin receptor (Calcr) signaling in the medial preoptic area is implicated in the regulation of social contact-seeking behavior in female mice, with isolation leading to depressive-like behavior and a loss of Amylin mRNA expression, while reunion with peers restores this expression, indicating that Calcr may play a role in the modulation of depression-related behaviors. (CALCR --+>…	0	1	0	1	0,255,0	0.306111	0.111556	0.36296	0.132481
CALR	Depression	1	Depression	CALR	1) Mutations in the CALR promoter, particularly the -220A variant, have been associated with psychosis and a case of major depressive disorder with psychotic features, indicating a potential link between CALR gene expression and mood disorders, especially as valproic acid treatment showed differing effects on gene expression depending on the mutation status (p<0.000004 and p<0.016, respectively).…	1	0	0	0	0,0,0	0.306111	0.111556	0.36296	0.132481
CAMK2A	Depression	2	Depression	CAMK2A	1) The study identified a neural circuit from the ventral hippocampus (vHPC) to the medial prefrontal cortex (mPFC) that mediates trigeminal neuralgia (TN)-related anxiodepression, revealing that activation of vHPC<sup>CaMK2A</sup> neurons increases excitatory synaptic transmission to mPFC inhibitory neurons, which contributes to depression-like behaviors, suggesting a positive influence of 'CAMK…	1	1	0	0	0,0,0	0.518518	0.408593	0.525368	0.416288
CAMK2B	Depression	2	Depression	CAMK2B	1) The study identified CAMK2B among the phosphoproteins involved in the biological pathways related to depression in offspring rats exposed to prenatal stress, suggesting a potential role in the molecular mechanisms of depressive-like behavior (CAMK2B' ---> 'Depression).[PMID: 34520625] 2) The study indicates that the betaCaMKII isoform, particularly in the cerebellum, plays a crucial role in sy…	2	0	0	0	0,0,0	0.132408	0.0124447	0.36296	0.0853938
CAMK4	Depression	4	Depression	CAMK4	1) In a study investigating the effects of insulin receptor sensitizers on Major Depressive Disorder (MDD), it was found that DS-treated stressed mice exhibited normalized hippocampal expression of the plasticity marker CAMK4, suggesting a potential role of this gene in the neurobiological mechanisms underlying depression-related behaviors (CAMK4' ---> 'Depression).[PMID: 38136653] 2) Chronic exp…	2	1	1	0	0,0,0	0.396365	0.260017	0.454844	0.298379
CAMKK2	Depression	1	Depression	CAMKK2	1) The study indicates that the activation of CAMKK2 is crucial for the antidepressant effects of D-mannose, which enhances BDNF levels and TPH2 transcription, linking CAMKK2 to the modulation of depressive-like behavior in mice (CAMKK2 --+> Depression).[PMID: 37914710]	0	1	0	1	0,255,0	0.306111	0.111556	0.36296	0.132481
CAMP	Depression	3	Depression	CAMP	1) Semaglutide alleviated depression induced by reserpine through the stimulation of the cAMP/PKA/CREB signaling pathway, suggesting a potential therapeutic link between cAMP signaling and depression management. (CAMP' ---> 'Depression)[PMID: 40240584] 2) The study indicates that overexpression of miR-223-3p, which upregulates cyclic adenosine monophosphate (cAMP), significantly alleviates anxiet…	1	1	1	0	0,0,0	0.665905	0.65015	0.665905	0.65015
CAPN1	Depression	2	Depression	CAPN1	1) In a study of three patients with spastic paraplegia type 76 (SPG76) due to various CAPN1 mutations, two of the patients exhibited depression alongside other neurological symptoms, suggesting a potential association between CAPN1 mutations and emotional disorders like depression (CAPN1' ---> 'Depression).[PMID: 37468791] 2) The study indicates that lipopolysaccharide (LPS) injection triggers d…	2	0	0	0	0,0,0	0.132408	0.0124447	0.36296	0.0853938
CAPN2	Depression	1	Depression	CAPN2	1) The expression of the neurite growth-related gene Calpain 2 (Capn2) was altered in a treatment-specific manner in animal models of depression, suggesting its potential involvement in the pathophysiology of major depressive disorder (MDD) and offering insights for treatment strategies. (CAPN2' ---> 'Depression)[PMID: 31029038]	1	0	0	0	0,0,0	0.306111	0.111556	0.36296	0.132481
CAPRIN1	Depression	1	Depression	CAPRIN1	1) The study indicates that overexpression of circRNA hsa_circ_0000288 (circ288) alleviates mood disorders, including depression, in epileptic mice through its interaction with the RNA-binding protein caprin1, suggesting a potential protective role of caprin1 in the context of depression (CAPRIN1' --+> 'Depression).[PMID: 39962265]	0	1	0	1	0,255,0	0.306111	0.111556	0.36296	0.132481
CARD9	Depression	1	Depression	CARD9	1) Activated alleles of CARD9 correlate with depression among other conditions, indicating a potential association between the gene and the disease. (CARD9' ---> 'Depression)[PMID: 38098267]	1	0	0	0	0,0,0	0.306111	0.111556	0.36296	0.132481
CARF	Depression	1	Depression	CARF	1) Alterations in the serotonin transporter (SERT) have been linked to reduced brain-derived neurotrophic factor (BDNF) expression and impaired neuroplasticity, with specific transcription factors such as CaRF showing altered expression during critical developmental windows, suggesting a potential role of CARF in the pathophysiology of mood disorders like depression (CARF ---| Depression).[PMID: …	0	0	1	-1	255,0,0	0.306111	0.111556	0.36296	0.132481
CARNS1	Depression	1	Depression	CARNS1	1) Old Carns1<sup>-/-</sup> mice exhibited depression-like behaviors, as indicated by higher plasma corticosterone levels during light-dark transition and forced swimming tests, suggesting a potential link between homocarnosine deficiency and depression-related symptoms (CARNS1' ---| 'Depression).[PMID: 38972141]	0	0	1	-1	255,0,0	0.306111	0.111556	0.36296	0.132481
CARTPT	Depression	3	Depression	CARTPT	1) The study indicates that the expression of CARTPT, among other neuropeptides, is present in noradrenergic LC neurons, suggesting a potential involvement of CARTPT in the neuropeptide systems associated with mood disorders like major depressive disorder (MDD), although specific statistical associations were not detailed. (CARTPT' ---> 'Depression)[PMID: 37931511] 2) CARTPT expression was consis…	1	2	0	1	0,255,0	0.264028	0.100797	0.36296	0.132481
CASP1	Depression	1	Depression	CASP1	1) In a study of chronic restraint stress (CRS) mice, increased levels of caspase-1 and IL-1β were significantly correlated with depression-like behaviors, while genetic deficiency of caspase-1 blocked these behaviors and alleviated GABAergic dysfunction, suggesting that caspase-1 mediates neuroinflammation that contributes to major depression disorder (MDD) pathophysiology, indicating a potentia…	0	1	0	1	0,255,0	0.306111	0.111556	0.36296	0.132481
CASP2	Depression	1	Depression	CASP2	1) Caspase-2 is critical for synaptic plasticity and cognitive flexibility, with its deficiency leading to anxiety and impaired learning, suggesting a potential role in depression-related behaviors (CASP2' ---| 'Depression).[PMID: 31399584]	0	0	1	-1	255,0,0	0.306111	0.111556	0.36296	0.132481
CASP3	Depression	1	Depression	CASP3	1) The study identified CASP3 as one of the five key therapeutic targets linked to major depressive disorder (MDD) and neuropathic pain (NP), with molecular docking revealing a strong binding affinity of -9.6 kcal/mol between CASP3 and tetrahydrocorysamine, suggesting its potential role in neuroprotection and antidepressant effects (CASP3' ---> 'Depression').[PMID: 40231535]	1	0	0	0	0,0,0	0.306111	0.111556	0.36296	0.132481
CASP6	Depression	1	Depression	CASP6	1) The ablation of Casp6 in a mouse model of Huntington Disease resulted in a partial rescue of a depression-like phenotype, suggesting a potential role of Casp6 in modulating depressive symptoms associated with the disease (CASP6 ---| Depression).[PMID: 25583186]	0	0	1	-1	255,0,0	0.306111	0.111556	0.36296	0.132481
CASP8	Depression	2	Depression	CASP8	1) Cerebral ischaemia-induced depression in a BICAO mouse model was associated with significant neuron loss and increased levels of caspase-8/-9 cleavage, indicating a role of these apoptotic pathways in the development of depressive-like behaviors, suggesting that CASP8 may influence the pathology of depression (CASP8' ---> 'Depression).[PMID: 29600001] 2) Caspase-8 activity in the amygdala was …	2	0	0	0	0,0,0	0.132408	0.0124447	0.36296	0.0853938
CASP9	Depression	2	Depression	CASP9	1) Cerebral ischaemia-induced depression in a BICAO mouse model was associated with significant neuron loss and increased cleavage levels of pro-caspase-3/-8/-9, indicating a role for caspase-9 in the development of depressive-like behaviors, suggesting a potential link between depression and the CASP9 gene (CASP9' ---> 'Depression).[PMID: 29600001] 2) Deoxynivalenol (DON) induces apoptosis in mo…	2	0	0	0	0,0,0	0.132408	0.0124447	0.36296	0.0853938
CASR	Depression	1	Depression	CASR	1) Activation of the calcium-sensing receptor (CaSR) in the basolateral amygdala (BLA) was found to inhibit food intake and induce anxiety-depression-like behaviors in mice, suggesting a potential role of CaSR in the modulation of depression through altered neurotransmitter levels (CASR' ---> 'Depression).[PMID: 36813182]	1	0	0	0	0,0,0	0.306111	0.111556	0.36296	0.132481
CAV1	Depression	2	Depression	CAV1	1) Chronic unpredictable stress (CUS) significantly increased Caveolin-1 (CAV-1) expression and blood-brain barrier (BBB) permeability, suggesting a role of CAV-1 in the pathophysiology of major depressive disorder (MDD), while aerobic exercise mitigated these effects and improved depressive-like behaviors (CAV1' ---> 'Depression).[PMID: 39389268] 2) Clinical studies indicate an association betwe…	2	0	0	0	0,0,0	0.132408	0.0124447	0.36296	0.0853938
CAV3	Depression	3	Depression	CAV3	1) The study found that Cav3.1 T-type calcium channels are crucial for the activation of parvalbumin-positive GABAergic neurons in the medial prefrontal cortex, with Cav3.1-knockout mice showing resistance to chronic stress-induced depressive-like behaviors, indicating that Cav3.1 plays a significant role in the pathophysiology of depression (CAV3' --+> 'Depression).[PMID: 40197682] 2) GAERS rats…	2	1	0	0	0,0,0	0.264028	0.100797	0.36296	0.132481
CAVIN3	Depression	1	Depression	CAVIN3	1) Novel associations of the PRKCDBP (CAVIN3) gene variant rs1488864 with depressive disorders (q=0.02) and major depressive disorder specifically (q=0.007) suggest that CAVIN3 may be a risk factor for major depressive disorder, alongside previously confirmed associations of CRY2 variants (q<0.05) with dysthymia and major depressive disorder. (CAVIN3' ---> 'Depression)[PMID: 27721187]	1	0	0	0	0,0,0	0.306111	0.111556	0.36296	0.132481
CBL	Depression	3	Depression	CBL	1) The study found that CBL expression in the substantia nigra positively correlates with depression risk, highlighting its potential role in the pathogenesis of depression, although no strong confirmation was achieved in single-cell eQTL analysis (CBL --+> Depression).[PMID: 40286918] 2) The study indicates that the β<sub>2</sub>-agonist clenbuterol (CBL) significantly reduced levels of nine imm…	2	1	0	0	0,0,0	0.264028	0.100797	0.36296	0.132481
CBR1	Depression	1	Depression	CBR1	1) The study found that solid lipid nanoparticles loaded with curcumin and dexanabinol improved antidepressant effects in wild-type mice, but had no effect in CBR1 knockout mice, indicating that CBR1 is essential for the antidepressant efficacy of this treatment (CBR1' --+> 'Depression).[PMID: 32985484]	0	1	0	1	0,255,0	0.306111	0.111556	0.36296	0.132481
CBS	Depression	1	Depression	CBS	1) Depression was identified as one of the most prevalent neuropsychiatric features in corticobasal syndrome (CBS), suggesting a significant association between the two conditions (CBS' --+> 'Depression').[PMID: 40238956]	0	1	0	1	0,255,0	0.306111	0.111556	0.36296	0.132481
CC2D1A	Depression	5	Depression	CC2D1A	1) The gene CC2D1A, a transcriptional repressor of the serotonin-1A receptor, is inhibited by CaMKIV-induced phosphorylation, which leads to the up-regulation of the 5-HT1A receptor gene, suggesting a potential mechanism linking altered CC2D1A activity to major depression and other mental illnesses. (CC2D1A ---| Depression)[PMID: 38892382] 2) The conditional deletion of the repressor Freud-1/CC2D…	3	0	2	0	0,0,0	0.225704	0.0772484	0.36296	0.132481
CCDC126	Depression	1	Depression	CCDC126	1) CCDC126 was identified as a cadmium-associated biomarker in a study linking higher blood cadmium levels to increased anxiety and a positive correlation between anxiety and depression (r = 0.62, p = 0.003), suggesting its potential role in the pathophysiology of depression in populations exposed to environmental pollutants (CCDC126 --+> Depression).[PMID: 40312359]	0	1	0	1	0,255,0	0.306111	0.111556	0.36296	0.132481
CCDC154	Depression	1	Depression	CCDC154	1) In the study, the gene CCDC154 was identified as one of the differentially-expressed proteins in the nucleus accumbens of the Wistar Kyoto rat model of depression, suggesting a potential association with depression-like phenotypes, although the specific role of CCDC154 in this context remains to be elucidated (CCDC154' ---> 'Depression).[PMID: 36162674]	1	0	0	0	0,0,0	0.306111	0.111556	0.36296	0.132481
CCDC47	Depression	1	Depression	CCDC47	1) The study identified CCDC47 as one of four TRRDEGs with an AUC of >0.70, suggesting its potential role in the pathophysiology of major depressive disorder (MDD) alongside immune cell proportion changes, indicating a significant association between CCDC47 and MDD. (CCDC47' ---> 'Depression)[PMID: 36232861]	1	0	0	0	0,0,0	0.306111	0.111556	0.36296	0.132481
CCDC88A	Depression	1	Depression	CCDC88A	1) The study found a significant association between the T allele of the rs1437396 SNP in the CCDC88A gene and an increased risk of comorbid major depressive disorder in patients with alcohol use disorder, with p-values of 0.027 for the AUD group and 0.016 for the AUD+MDD group, indicating a potential link between CCDC88A and depression (CCDC88A' ---> 'Depression).[PMID: 37357876]	1	0	0	0	0,0,0	0.306111	0.111556	0.36296	0.132481
CCK	Depression	3	Depression	CCK	1) The study identified a neural circuit from the primary somatosensory cortex to the basolateral amygdala that mediates neuropathic pain-induced depression, with specific knockdown of cholecystokinin (CCK) expression in BLA neurons alleviating depressive-like behaviors, suggesting that CCK plays a significant role in the transition from chronic pain to depression (CCK' --+> 'Depression).[PMID: 4…	2	1	0	0	0,0,0	0.264028	0.100797	0.36296	0.132481
CCKAR	Depression	1	Depression	CCKAR	1) The study found that the GAGT haplotype in the CCKAR gene is associated with an increased risk for major depressive disorder (MDD) (OR 7.42, 95% CI 2.13-25.85, p=0.002), and this association remained significant after Bonferroni correction (p=0.04), suggesting a potential link between CCKAR and MDD despite the exploratory nature of the findings due to small sample size. (CCKAR' --+> 'Depressio…	0	1	0	1	0,255,0	0.306111	0.111556	0.36296	0.132481
CCKBR	Depression	6	Depression	CCKBR	1) LMK235 treatment significantly reduces the expression of the pain-related gene CCKBR and prevents the development of anxiety- and depression-like behaviors in chronic trigeminal neuropathic pain models, suggesting a potential link between CCKBR and depression-related outcomes. (CCKBR' ---| 'Depression)[PMID: 37777035] 2) The high-affinity CCK-B receptor (CCK-BR) scFv77-2 antibody demonstrated …	2	3	1	1	0,255,0	0.323758	0.17906	0.381422	0.210952
CCL11	Depression	4	Depression	CCL11	1) In a study involving 1260 participants with type 1 and type 2 diabetes, CCL11 was identified as one of nine biomarkers positively associated with depressive symptoms, indicating a potential link between inflammation and depression (CCL11' --+> 'Depression).[PMID: 39799156] 2) Elevated CCL11 levels have been implicated in psychiatric disorders, with oxidative stress potentially promoting major …	1	3	0	1	0,255,0	0.135473	0.0198673	0.36296	0.111459
CCL17	Depression	2	Depression	CCL17	1) High levels of CCL17 were identified as a predictor of post-COVID-19 depression in a study of 87 COVID survivors, with a balance accuracy of 76% and sensitivity of 70% in the cross-sectional model, indicating a positive association between CCL17 and depression (CCL17 --+> Depression).[PMID: 39700666] 2) In a study of 126 pregnant women, TARC/CCL17 was found to have a significant association wi…	0	2	0	1	0,255,0	0.132408	0.0124447	0.36296	0.0853938
CCL19	Depression	1	Depression	CCL19	1) In the MRL/MpJ-Faslpr murine model of systemic lupus erythematosus, increased levels of the chemokine macrophage inhibitory protein 3β (MIP-3β/CCL19) were associated with heightened depression-like behavior and cognitive dysfunction, suggesting a potential role of CCL19 in the pathophysiology of depression in this context (CCL19' --+> 'Depression).[PMID: 26151848]	0	1	0	1	0,255,0	0.306111	0.111556	0.36296	0.132481
CCL2	Depression	3	Depression	CCL2	1) The study identifies CCL2 as one of the core genes overexpressed in perimenopausal depression, suggesting a potential role in the disease's mechanism, although specific statistics regarding its influence were not provided. (CCL2' --+> 'Depression)[PMID: 39447964] 2) Chronic pre-treatment with β-funaltrexamine (β-FNA) significantly reduced inflammation in the hippocampus, frontal cortex, and sp…	0	2	1	1	0,255,0	0.264028	0.100797	0.36296	0.132481
CCL21	Depression	1	Depression	CCL21	1) Spinal cord injury (SCI) leads to chronic neuroinflammation and increased levels of CCL21 in the brain, which is associated with cognitive impairment and depressive-like behavior, suggesting that CCL21 may play a pathophysiological role in the development of depression following SCI (CCL21' --+> 'Depression').[PMID: 27050417]	0	1	0	1	0,255,0	0.306111	0.111556	0.36296	0.132481
CCL22	Depression	3	Depression	CCL22	1) High levels of CCL22 were identified as a predictor of post-COVID-19 depression in a study of 87 COVID survivors, with a cross-sectional model achieving a balance accuracy of 76% and sensitivity of 70% in identifying clinical depression (CCL22 --+> Depression).[PMID: 39700666] 2) The review suggests a potential role of the chemokine CCL22 in mediating the connection between myocardial infarcti…	0	2	1	1	0,255,0	0.264028	0.100797	0.36296	0.132481
CCL23	Depression	1	Depression	CCL23	1) Levels of the chemokine CCL23 were significantly higher in cerebrospinal fluid samples from patients with neuropathic pain compared to healthy controls, suggesting a potential role of neuroinflammation in comorbid conditions like depression, although the exact relationship remains to be clarified. (CCL23' ---> 'Depression)[PMID: 28930774]	1	0	0	0	0,0,0	0.306111	0.111556	0.36296	0.132481
CCL24	Depression	2	Depression	CCL24	1) Higher levels of CCL24 in early pregnancy are associated with an increased risk of antenatal depression, with an odds ratio of 4.625 after adjusting for confounding factors, and an area under the curve (AUC) of 0.75 indicating its potential as a biomarker for depressive symptoms (CCL24 --+> Depression).[PMID: 39233249] 2) Bipolar disorder patients exhibited a significant increase in plasma lev…	1	1	0	0	0,0,0	0.518518	0.408593	0.525368	0.416288
CCL25	Depression	1	Depression	CCL25	1) The longitudinal model identified CCL25 as a driver of clinical depression in COVID-19 survivors, contributing to a balance accuracy of 74% and sensitivity of 68%, indicating a potential role of this gene in post-COVID-19 depression (CCL25' --+> 'Depression).[PMID: 39700666]	0	1	0	1	0,255,0	0.306111	0.111556	0.36296	0.132481
CCL27	Depression	2	Depression	CCL27	1) The research indicates a significant correlation between adverse childhood experiences (ACEs), negative life events (NLEs), and various cytokines, including CCL27, with 62.3% of the variance in the depression phenome explained by these factors, suggesting that immune and growth factor networks, including CCL27, may mediate the effects of ACEs and NLEs on depression (CCL27' ---> 'Depression).[P…	2	0	0	0	0,0,0	0.132408	0.0124447	0.36296	0.0853938
CCL3	Depression	3	Depression	CCL3	1) Recent studies indicate that the abnormal activity of acid sphingomyelinase (Asm) is linked to psychiatric disorders, including depression, with transcriptional profiling revealing the upregulation of the CCL3 gene in Asm knockout mice, suggesting a potential role for CCL3 in the context of depression (CCL3' ---> 'Depression).[PMID: 39905541] 2) Chronic inflammation, driven by proinflammatory …	2	0	1	0	0,0,0	0.264028	0.100797	0.36296	0.132481
CCL4	Depression	1	Depression	CCL4	1) Recent studies indicate that the abnormal activity of acid sphingomyelinase (Asm) is linked to psychiatric disorders, including depression, with transcriptional profiling revealing the upregulation of the gene CCL4 in Asm knockout mice, suggesting a potential role for CCL4 in the context of depression (CCL4' ---> 'Depression).[PMID: 39905541]	1	0	0	0	0,0,0	0.306111	0.111556	0.36296	0.132481
CCL5	Depression	2	Depression	CCL5	1) Recent studies indicate that the abnormal activity of acid sphingomyelinase (Asm) is linked to psychiatric disorders, including depression, with transcriptional profiling revealing the upregulation of the gene CCL5 in Asm knockout mice, suggesting a potential role for CCL5 in the context of depression (CCL5' ---> 'Depression).[PMID: 39905541] 2) The elevated expression of CCL5, along with othe…	1	1	0	0	0,0,0	0.518518	0.408593	0.525368	0.416288
CCL7	Depression	2	Depression	CCL7	1) Increased levels of monocyte chemotactic protein 3 (MCP-3/CCL7) were observed in MRL/lpr mice, which exhibited depression-like behavior and cognitive dysfunction, suggesting a potential role of CCL7 in the neuropsychiatric symptoms associated with systemic lupus erythematosus (SLE) (CCL7' --+> 'Depression).[PMID: 26151848] 2) The study found that acute bladder inflammation significantly up-reg…	1	1	0	0	0,0,0	0.518518	0.408593	0.525368	0.416288
CCL8	Depression	1	Depression	CCL8	1) Transplanted hUCMSCs alleviate depression-like behavior in lupus mice by inhibiting neuronal JAK/STAT1 signaling and downstream CCL8 expression, suggesting that the IFN-γ/CCL8 axis may be a therapeutic target for lupus-related depression (CCL8' ---| 'Depression).[PMID: 40048256]	0	0	1	-1	255,0,0	0.306111	0.111556	0.36296	0.132481
CCN1	Depression	1	Depression	CCN1	1) In a study investigating the effects of the forced swim test on the rat hippocampus, CCN1 was identified as one of the fourteen differentially expressed genes shortly after the test, suggesting a potential involvement in the biological response to depression, although its specific role remains unclear. (CCN1' ---> 'Depression)[PMID: 37340011]	1	0	0	0	0,0,0	0.306111	0.111556	0.36296	0.132481
CCN2	Depression	1	Depression	CCN2	1) Connective tissue growth factor (CTGF), encoded by the CCN2 gene, is significantly upregulated in major depressive disorder, with increased expression observed in the human amygdala and in animal models, suggesting its role as a prodepressant molecule and a potential therapeutic target (CCN2' --+> 'Depression).[PMID: 29861095]	0	1	0	1	0,255,0	0.306111	0.111556	0.36296	0.132481
CCND1	Depression	1	Depression	CCND1	1) The study suggests that cyclin D1 (Ccnd1) may regulate depression-inducing genes in IL-18-deficient mice, indicating a potential role of Ccnd1 in the context of depressive-like behaviors (CCND1' ---> 'Depression).[PMID: 31839943]	1	0	0	0	0,0,0	0.306111	0.111556	0.36296	0.132481
CCR2	Depression	1	Depression	CCR2	1) The study indicates that the recruitment of bone marrow-derived monocytes to the hippocampus in response to chronic psychological stress is mediated by CCR2, and blocking CCR2 with an antagonist alleviates depressive-like symptoms, suggesting a significant role of CCR2 in the development of depression (CCR2' --+> 'Depression').[PMID: 36002834]	0	1	0	1	0,255,0	0.306111	0.111556	0.36296	0.132481
CCR4	Depression	2	Depression	CCR4	1) CCR4 deficiency exacerbates depressive-like behavior in a mouse model, indicating that CCR4 may play a protective role in depression by promoting Treg recruitment and M2 macrophage polarization in the brain (CCR4 --+> Depression).[PMID: 37770160] 2) Recent findings indicate that CCR4 knockout mice exhibit fewer anxiety-related behaviors and altered locomotor and exploratory activities, suggest…	1	1	0	0	0,0,0	0.518518	0.408593	0.525368	0.416288
CCR5	Depression	4	Depression	CCR5	1) A 10-week clinical trial of Maraviroc, a CCR5 antagonist, in patients with post-stroke depression showed a significant reduction in Montgomery-Asberg Depression Rating Scale scores (mean change: -16.4 ± 9.3; p < 0.001), indicating that CCR5 may play a role in the treatment of depression, although further studies are needed to confirm this association (CCR5' --+> 'Depression).[PMID: 38844862] 2…	2	1	1	0	0,0,0	0.396365	0.260017	0.454844	0.298379
CCR6	Depression	3	Depression	CCR6	1) Increased levels of T<sub>H</sub>17 cells, which express the CCR6 marker, have been shown to promote susceptibility to depression-like behaviors in mice, with knockout of CCR6 blocking this effect, indicating a significant role of CCR6 in the pathogenesis of depression. (CCR6 --+> Depression)[PMID: 29698707] 2) The study indicates that the frequency of circulating Th17 cells, which express CCR…	1	1	1	0	0,0,0	0.665905	0.65015	0.665905	0.65015
CCR7	Depression	3	Depression	CCR7	1) The study identified CCR7 as one of six hub genes associated with late-onset major depressive disorder (LOD), suggesting a potential role in the immune function changes linked to the disease, although specific statistics regarding its influence were not provided. (CCR7' ---> 'Depression)[PMID: 36561317] 2) In a study analyzing immune signatures of multiple sclerosis-associated depression with …	2	0	1	0	0,0,0	0.264028	0.100797	0.36296	0.132481
CD14	Depression	1	Depression	CD14	1) In a study of 211 adolescent females at increased risk for suicidal thoughts and behaviors, higher levels of CD14 mRNA, a marker of monocyte abundance, were associated with an increased prospective risk for suicidal ideation and behavior over a 12-month follow-up, suggesting a link between inflammatory gene expression and mental health outcomes in this population (CD14 --+> Depression).[PMID: …	0	1	0	1	0,255,0	0.306111	0.111556	0.36296	0.132481
CD163	Depression	4	Depression	CD163	1) Blocking the P2X receptor in fibromyalgia was associated with increased CD163 expression, indicating a shift towards a neuroprotective M2 microglial phenotype, which contributed to alleviating depressive-like behavior in the forced swimming test. (CD163' --+> 'Depression)[PMID: 40329125] 2) Semaglutide treatment in a rat model of fibromyalgia alleviated depression and increased the immuno-expr…	2	2	0	0	0,0,0	0.396365	0.260017	0.454844	0.298379
CD177	Depression	1	Depression	CD177	1) Upregulated levels of blood CD177 are associated with depression in humans, and the presence of CD177<sup>+</sup> neutrophils contributes to stress-induced behavioral deficits, suggesting a critical link between circulating CD177<sup>+</sup> neutrophils and psychological stress-driven behavioral disorders (CD177' ---> 'Depression)').[PMID: 38871062]	1	0	0	0	0,0,0	0.306111	0.111556	0.36296	0.132481
CD19	Depression	3	Depression	CD19	1) CD19 was identified as a hub gene significantly associated with both psoriasis and major depressive disorder (MDD), with external validation showing AUC values of 0.69 and 0.74, and its suppression alleviated depressive-like behaviors in mouse models, suggesting that CD19 may serve as a common biomarker or therapeutic target for both conditions via the PPARγ/β-catenin/Wnt3a pathway (CD19 --+> …	2	1	0	0	0,0,0	0.264028	0.100797	0.36296	0.132481
CD2	Depression	1	Depression	CD2	1) The study found a significant association between immune-mediated inflammatory processes in depression and psoriasis, with elevated levels of CD2<sup>+</sup> T-lymphocytes observed in both conditions, suggesting a potential link between them (CD2' ---> 'Depression)').[PMID: 34183985]	1	0	0	0	0,0,0	0.306111	0.111556	0.36296	0.132481
CD226	Depression	2	Depression	CD226	1) The study identified CD226 as one of five proteins with causal associations to psychiatric disorders, including major depressive disorder (MDD), but did not specify a strong direct association between CD226 and depression; thus, further investigation is needed to clarify their relationship (CD226' ---> 'Depression).[PMID: 38246286] 2) Knockout of the CD226 gene in mice alleviates chronic restr…	1	0	1	0	0,0,0	0.518518	0.408593	0.525368	0.416288
CD24	Depression	1	Depression	CD24	1) The study found that genetically-predicted CD27 on IgD<sup>+</sup> CD24+ B cells is associated with an increased risk of major depressive disorder (MDD) (IVW: OR [95 %]: 1.021 [1.011 to 1.031], p = 4.821E-05), suggesting a potential causal relationship between immune cells and MDD (CD24' ---> 'Depression).[PMID: 38838789]	1	0	0	0	0,0,0	0.306111	0.111556	0.36296	0.132481
CD27	Depression	3	Depression	CD27	1) The study found that the proportion of CD27 on peripheral blood plasma cells mediated 7.88% of the total effect of gut microbiota on depression, suggesting a potential role of CD27 in the immune response related to depression (CD27' ---> 'Depression).[PMID: 39059516] 2) Genetically-predicted CD27 on IgD<sup>+</sup> CD38<sup>-</sup> unswitched memory B cells (OR [95 %]: 1.017 [1.007 to 1.027], …	3	0	0	0	0,0,0	0.0626076	0.00138829	0.36296	0.0326032
CD28	Depression	1	Depression	CD28	1) The gene CD28 is associated with an increased risk of bipolar disorder (BD) as indicated by a Mendelian randomization study showing an odds ratio of 1.024 (95% CI: 1.008 to 1.041, p = 0.004), but no specific association with major depressive disorder (MDD) was reported. (CD28' --+> 'Depression)[PMID: 38838789]	0	1	0	1	0,255,0	0.306111	0.111556	0.36296	0.132481
CD33	Depression	1	Depression	CD33	1) The study found that CD33<sup>+</sup> HLA DR<sup>+</sup> Absolute Count is associated with an increased risk of bipolar disorder (BD) (IVW: OR [95 %]: 1.022 [1.007 to 1.036], p = 0.007), but no direct association with major depressive disorder (MDD) was reported, indicating that the relationship between depression and CD33 remains unclear. (CD33' ---> 'Depression)[PMID: 38838789]	1	0	0	0	0,0,0	0.306111	0.111556	0.36296	0.132481
CD36	Depression	2	Depression	CD36	1) The study indicates that IL-17 A mediates the neurotoxic effects of paraquat by inhibiting the expression of the microglial phagocytic receptor CD36, which impairs the clearance of amyloid-β and α-synuclein, ultimately leading to depression and cognitive impairments (CD36 ---| Depression).[PMID: 40300355] 2) The analysis identified CD36 as one of the eight differentially expressed proteins tha…	0	1	1	1	0,255,0	0.518518	0.408593	0.525368	0.416288
CD38	Depression	5	Depression	CD38	1) Genetically-predicted CD27 on IgD<sup>+</sup> CD38<sup>-</sup> unswitched memory B cells was associated with an increased risk of major depressive disorder (MDD) (IVW: OR [95 %]: 1.017 [1.007 to 1.027], p = 0.001), suggesting a potential link between the immune cell marker and depression (CD38' ---> 'Depression).[PMID: 38838789] 2) The study identified a significant association between depress…	4	1	0	0	0,0,0	0.0701628	0.00345302	0.36296	0.0688219
CD3D	Depression	2	Depression	CD3D	1) The study identified 115 common differentially expressed genes, including CD3D, between psoriasis and depression, highlighting the role of T cell activation and differentiation in their comorbidity, suggesting that these pathways and hub genes could serve as molecular screening tools for depression in psoriasis patients (CD3D' ---> 'Depression).[PMID: 37223217] 2) High expression of the immune…	1	1	0	0	0,0,0	0.518518	0.408593	0.525368	0.416288
CD3E	Depression	1	Depression	CD3E	1) The study indicates that variations in T-cell function, including the gene CD3E, may contribute to the immune dysregulation observed in major depressive disorder (MDD), with T-cell function variations accounting for 47.8% of the attributable risk in Mexican Americans with moderate MDD, suggesting a potential role of CD3E in the disease's pathology (CD3E' ---> 'Depression).[PMID: 18504423]	1	0	0	0	0,0,0	0.306111	0.111556	0.36296	0.132481
CD4	Depression	2	Depression	CD4	1) Maternal separation in mice leads to increased peripheral CD4<sup>+</sup> T cells, which are associated with cognitive deficits including anxiety and depression, and these effects can be mitigated by neutralizing CD4<sup>+</sup> T cells, indicating a causal link between CD4<sup>+</sup> T cells and depression-related cognitive dysfunction (CD4' ---> 'Depression).[PMID: 40238461] 2) Xiao-chai-hu…	2	0	0	0	0,0,0	0.132408	0.0124447	0.36296	0.0853938
CD47	Depression	1	Depression	CD47	1) Research indicates that the "don't eat me" signal CD47 plays a role in the abnormal phagocytic function of microglia associated with depression, suggesting a complex interaction that may influence therapeutic strategies targeting microglial phagocytosis in this disorder (CD47' ---> 'Depression).[PMID: 39993469]	1	0	0	0	0,0,0	0.306111	0.111556	0.36296	0.132481
CD52	Depression	1	Depression	CD52	1) The gene CD52 has been identified as a potential biomarker for major depressive disorder (MDD) through differential expression analysis and is associated with immune infiltration characteristics in MDD, suggesting a significant role in the disorder's pathology (CD52' ---> 'Depression).[PMID: 39177862]	1	0	0	0	0,0,0	0.306111	0.111556	0.36296	0.132481
CD59	Depression	1	Depression	CD59	1) In postpartum women, transcript levels of CD59 demonstrated a trend of association with depressive symptom scores, suggesting a potential link between CD59 expression and depression, although the strength of this association is not clearly defined. (CD59' ---> 'Depression)[PMID: 33479202]	1	0	0	0	0,0,0	0.306111	0.111556	0.36296	0.132481
CD63	Depression	2	Depression	CD63	1) Maca-derived extracellular vesicles (Maca-EVs), characterized by the presence of the CD63 marker, have been shown to significantly improve depression-like behaviors in unpredictable chronic mild stress (UCMS) mice by enhancing serotonin levels and modulating the gut-brain axis, suggesting a potential therapeutic role for CD63 in depression treatment (CD63' ---> 'Depression).[PMID: 38867934] 2)…	2	0	0	0	0,0,0	0.132408	0.0124447	0.36296	0.0853938
CD68	Depression	1	Depression	CD68	1) HSP60 deletion in microglia leads to increased expression levels of CD68, indicating microglial activation associated with depression-like behaviors, highlighting the role of CD68 in the pathophysiology of depression (CD68 --+> Depression).[PMID: 40237297]	0	1	0	1	0,255,0	0.306111	0.111556	0.36296	0.132481
CD69	Depression	1	Depression	CD69	1) Elderly individuals who engage in physical activity exhibit increased expression of CD69 in CD4+ T lymphocytes, which correlates with lower levels of depression and a higher perception of quality of life, suggesting a potential protective role of physical activity on immune function and mental health (CD69' ---> 'Depression).[PMID: 36193083]	1	0	0	0	0,0,0	0.306111	0.111556	0.36296	0.132481
CD74	Depression	1	Depression	CD74	1) The MIF receptor CD74 is implicated in the antidepressant effects of exercise, as experiments showed that Mif(-/-) mice exhibited depression-like behaviors and a reduced antidepressant response to exercise, suggesting that CD74 may play a role in mediating these effects (CD74' ---> 'Depression).[PMID: 22826223]	1	0	0	0	0,0,0	0.306111	0.111556	0.36296	0.132481
CD79A	Depression	1	Depression	CD79A	1) The study identified CD79A as one of the six hub genes associated with late-onset major depressive disorder (LOD), suggesting its potential role in the immune function changes related to the disease, although specific statistics regarding its influence were not provided. (CD79A' ---> 'Depression)[PMID: 36561317]	1	0	0	0	0,0,0	0.306111	0.111556	0.36296	0.132481
CD81	Depression	1	Depression	CD81	1) In patients with treatment-resistant depression (TRD), higher baseline levels of CD81 in neuron-derived extracellular vesicles (NDEVs) were associated with more severe depressive symptoms and reduced cognitive function, while also correlating with greater decreases in depression symptoms following electroconvulsive therapy (ECT), indicating a complex relationship between depression and CD81 (C…	0	0	1	-1	255,0,0	0.306111	0.111556	0.36296	0.132481
CD83	Depression	1	Depression	CD83	1) The soluble form of CD83 (sCD83) has been shown to significantly inhibit the expression of surface markers associated with monocyte differentiation into dendritic cells, suggesting a potential negative feedback regulation that may relate to immune responses in depression (CD83 ---| Depression).[PMID: 25243645]	0	0	1	-1	255,0,0	0.306111	0.111556	0.36296	0.132481
CD86	Depression	3	Depression	CD86	1) HSP60 deletion in microglia leads to overactivation of microglia, as evidenced by increased expression levels of CD86, which is associated with impaired synaptic function and depression-like behaviors, highlighting the importance of microglial homeostasis in mood regulation (CD86' ---> 'Depression).[PMID: 40237297] 2) Recent studies indicate that the abnormal activity of acid sphingomyelinase …	2	1	0	0	0,0,0	0.264028	0.100797	0.36296	0.132481
CDA	Depression	1	Depression	CDA	1) The study found that among SGM feminine adolescents, 81% reported experiencing at least one form of cyber dating abuse (CDA), with those experiencing more forms of CDA showing increased anxiety and depressive symptoms, indicating a positive association between CDA and depression (CDA' --+> 'Depression).[PMID: 40041692]	0	1	0	1	0,255,0	0.306111	0.111556	0.36296	0.132481
CDC42	Depression	3	Depression	CDC42	1) Maca-derived extracellular vesicles (Maca-EVs) enhance serotonin (5-HT) release and improve depression-like behaviors in mice by modulating the gut-brain axis and activating the GTP-Cdc42/ERK pathway, suggesting a potential therapeutic role for CDC42 in depression treatment (CDC42' ---> 'Depression).[PMID: 38867934] 2) CDC42 is associated with reduced anxiety and depression, as evidenced by it…	1	0	2	-1	255,0,0	0.264028	0.100797	0.36296	0.132481
CDC42BPB	Depression	1	Depression	CDC42BPB	1) The epigenome-wide association study identified significant methylation of the CpG site cg04987734 associated with increased depressive symptoms in relation to the CDC42BPB gene (P = 1.57 × 10^-08), suggesting a potential role of CDC42BPB in the molecular mechanisms underlying depression (CDC42BPB' ---> 'Depression).[PMID: 29998287]	1	0	0	0	0,0,0	0.306111	0.111556	0.36296	0.132481
CDCP1	Depression	2	Depression	CDCP1	1) CUB domain-containing protein 1 (CDCP1) was positively associated with baseline depressive symptoms (β 1.24; 95% CI 0.19 to 2.29) and persistent/recurrent depressive symptoms (OR 1.58; 95% CI 1.08 to 2.31) in individuals with diabetes, although these results were not significant after adjustment for multiple testing. (CDCP1 --+> Depression)[PMID: 39965868] 2) In a study involving 1260 particip…	0	2	0	1	0,255,0	0.132408	0.0124447	0.36296	0.0853938
CDH11	Depression	1	Depression	CDH11	1) Converging evidence suggests that the cadherin gene CDH11 is implicated in the pathophysiology of major depressive disorder (MDD) among other psychiatric disorders, with functional genomic evaluations indicating that variants in CDH11 may confer susceptibility to these conditions (CDH11' ---> 'Depression).[PMID: 28921840]	1	0	0	0	0,0,0	0.306111	0.111556	0.36296	0.132481
CDH13	Depression	3	Depression	CDH13	1) Cadherin-13 (CDH13) has been associated with depression, as its expression is upregulated by chronic stress and in depressive states, while Cdh13 knockout mice exhibit increased anxiety-like behavior and altered stress responses, indicating a potential role in the modulation of depression-related behaviors (CDH13 ---| Depression).[PMID: 30165120] 2) Converging evidence suggests that the cadher…	2	0	1	0	0,0,0	0.264028	0.100797	0.36296	0.132481
CDH2	Depression	1	Depression	CDH2	1) The study identified previously undescribed genomic variants in the gene CDH2 (rs1944294-T and rs17445840-T) that are significantly associated with the incidence of major depressive disorder (MDD) in the Russian population, suggesting a potential link between CDH2 and depression. (CDH2' ---> 'Depression)[PMID: 38699454]	1	0	0	0	0,0,0	0.306111	0.111556	0.36296	0.132481
CDH23	Depression	2	Depression	CDH23	1) The study identified a significant association between the gene CDH23 (rs1227051-G/A) and the incidence of major depressive disorder (MDD) in a Russian population, suggesting a potential role of this gene in the susceptibility to depression (CDH23' ---> 'Depression).[PMID: 38699454] 2) The study found that the genetic variant rs11592462 in the CDH23 gene was significantly associated with corti…	2	0	0	0	0,0,0	0.132408	0.0124447	0.36296	0.0853938
CDH4	Depression	1	Depression	CDH4	1) A variant in the intron region of the gene CDH4 (rs78063755) was found to be associated with depression as measured by the Beck Depression Inventory and Migraine Disability Assessment scores in a study of migraine patients in the Han Chinese population, suggesting a genetic link between the two conditions (CDH4 --+> Depression).[PMID: 36704746]	0	1	0	1	0,255,0	0.306111	0.111556	0.36296	0.132481
CDH7	Depression	2	Depression	CDH7	1) Converging evidence suggests that the cadherin gene CDH7 is significantly associated with major depressive disorder (MDD) among other psychiatric disorders, highlighting its potential role in the pathophysiology of depression through mechanisms related to cell adhesion and nervous system development (CDH7 --+> Depression).[PMID: 28921840] 2) The study found that the CDH7 gene is significantly …	0	2	0	1	0,255,0	0.132408	0.0124447	0.36296	0.0853938
CDH9	Depression	1	Depression	CDH9	1) The analysis of 56,569 SNPs on chromosome 5 revealed that cadherin pathway genes, including CDH9, are implicated in the pathogenesis of major depressive disorder (MDD) and bipolar disorder (BPD), suggesting a potential shared genetic basis with schizophrenia (P ≤ 9.9E-8), although the specific influence of CDH9 on depression remains unclear. (CDH9' ---> 'Depression)[PMID: 28559998]	1	0	0	0	0,0,0	0.306111	0.111556	0.36296	0.132481
CDHR1	Depression	1	Depression	CDHR1	1) A case study reported a 25-year-old man with a biallelic CDHR1 frameshift pathogenic variant who developed major depressive disease, suggesting a potential syndromic association between the CDHR1 variant and depression. (CDHR1' ---> 'Depression)[PMID: 39737443]	1	0	0	0	0,0,0	0.306111	0.111556	0.36296	0.132481
CDHR2	Depression	1	Depression	CDHR2	1) The study identified CDHR2 as one of the seven hub genes with strong ROC performance among 372 differentially expressed genes associated with the comorbidity of temporal lobe epilepsy and major depressive disorder, highlighting its potential role in the shared molecular mechanisms of these conditions (CDHR2' ---> 'Depression).[PMID: 39976098]	1	0	0	0	0,0,0	0.306111	0.111556	0.36296	0.132481
CDHR5	Depression	1	Depression	CDHR5	1) The study found that the interaction between the gene CDHR5 and particulate matter (PM<sub>2.5</sub>) is associated with a decreased prevalence (OR: 0.58; 95% CI: 0.48-0.71) and incidence (HR: 0.62; 95% CI: 0.50-0.76) of depression, suggesting a protective role of CDHR5 against the effects of air pollution on depression risk (CDHR5 ---| Depression).[PMID: 40108257]	0	0	1	-1	255,0,0	0.306111	0.111556	0.36296	0.132481
CDK2	Depression	1	Depression	CDK2	1) The study identified CDK2 as one of the promising targets in the core network of 92 targets associated with the Yizhiqinxin formula's potential therapeutic effects against Alzheimer's disease and major depression disorder comorbidities, suggesting a role for CDK2 in the treatment of depression (CDK2' ---> 'Depression).[PMID: 35548356]	1	0	0	0	0,0,0	0.306111	0.111556	0.36296	0.132481
CDK4	Depression	2	Depression	CDK4	1) In a pharmacovigilance study analyzing 95,591 reports related to CDK4/6 inhibitors, it was found that 6.72% of these reports included psychiatric adverse events, with depressed mood being one of the most common, accounting for over 10% of the reports, indicating a potential association between CDK4/6i treatment and depression (CDK4' ---> 'Depression).[PMID: 39009505] 2) Baicalin has been shown…	2	0	0	0	0,0,0	0.132408	0.0124447	0.36296	0.0853938
CDK5	Depression	3	Depression	CDK5	1) In a hyperthyroid model, increased mRNA expression of the neurodegeneration-related gene CDK5 was observed alongside electrophysiological changes that suggest a potential link to synaptic efficacy and neurodegenerative processes, indicating a possible association with depression (CDK5' ---> 'Depression).[PMID: 38171345] 2) Chronic administration of valproic acid (VPA) for 14 days led to increa…	2	0	1	0	0,0,0	0.264028	0.100797	0.36296	0.132481
CDK5R1	Depression	3	Depression	CDK5R1	1) The study indicates that the injection of Aβ<sub>25-35</sub> into the hippocampi of rats leads to increased depression-like behaviors and elevated levels of proteins associated with the P35/P25-CDK5 signaling pathway in the prefrontal cortex, suggesting a potential mechanism linking CDK5R1 to depression in the context of Alzheimer's disease (CDK5R1' ---> 'Depression).[PMID: 33186609] 2) Cdk5/p…	2	1	0	0	0,0,0	0.264028	0.100797	0.36296	0.132481
CDK6	Depression	1	Depression	CDK6	1) In a pharmacovigilance study analyzing 95,591 reports related to CDK4/6 inhibitors, it was found that 6.72% of these reports included psychiatric adverse events, with depressed mood being one of the most common, accounting for over 10% of the reports, indicating a potential association between CDK6 and depression (CDK6' ---> 'Depression).[PMID: 39009505]	1	0	0	0	0,0,0	0.306111	0.111556	0.36296	0.132481
CDK8	Depression	2	Depression	CDK8	1) Chronic treatment with the compound RO6871135, which inhibits CDK8 among other kinases, improved behavioral pattern separation and reduced anxiety-like behavior in mice, suggesting a potential role for CDK8 in neurogenesis-related mechanisms that may be relevant to depression (CDK8' ---> 'Depression).[PMID: 39830600] 2) Chronic treatment with the compound RO6871135, which inhibits CDK8 among o…	2	0	0	0	0,0,0	0.132408	0.0124447	0.36296	0.0853938
CDK9	Depression	1	Depression	CDK9	1) The study indicates that cyclin-dependent kinase 9 (CDK9) is involved in the p53-induced transcription of the miR-183 cluster, which contributes to neuronal ATP deficiency and depressive-like behaviors following ischemic stroke, suggesting that inhibition of CDK9 can alleviate these depressive symptoms (CDK9 --+> Depression).[PMID: 39235466]	0	1	0	1	0,255,0	0.306111	0.111556	0.36296	0.132481
CDKAL1	Depression	1	Depression	CDKAL1	1) The CDKAL1 rs7754840 polymorphism was not associated with susceptibility to first-episode drug-naive schizophrenia, but it was significantly linked to higher PANSS depressive scores in patients, with those carrying the C/C genotype showing greater depressive symptoms compared to C/G and G/G genotypes (F = 5.25, p = 0.006; p = 0.007 and p = 0.005, respectively), indicating a potential role of C…	0	0	1	-1	255,0,0	0.306111	0.111556	0.36296	0.132481
CDKL5	Depression	2	Depression	CDKL5	1) A 22-year-old female with CDKL5 deficiency disorder was diagnosed with unspecified bipolar disorder, characterized by significant mood fluctuations and sleep dysregulation, marking the first report of such a mood disorder in this population, highlighting the need for careful monitoring of mood and behavior in individuals with CDD despite the absence of well-defined affective disorders in most …	2	0	0	0	0,0,0	0.132408	0.0124447	0.36296	0.0853938
CDKN1C	Depression	1	Depression	CDKN1C	1) Prenatal exposure to dexamethasone (DEX) was found to alter the expression of the gene CDKN1C, which is associated with impaired neurogenesis and depression-like behavior in mice, suggesting a potential link between CDKN1C and the etiology of depression; however, the exact nature of this relationship remains unclear. (CDKN1C' ---> 'Depression)[PMID: 28916331]	1	0	0	0	0,0,0	0.306111	0.111556	0.36296	0.132481
CDKN2A	Depression	1	Depression	CDKN2A	1) The gene CDKN2A has been identified as a key cuproptosis-related gene associated with both inflammatory bowel disease (IBD) and major depressive disorder (MDD), suggesting a potential link between the two conditions; however, specific statistics regarding the strength of this association were not provided. (CDKN2A' ---> 'Depression)[PMID: 40149491]	1	0	0	0	0,0,0	0.306111	0.111556	0.36296	0.132481
CDYL	Depression	1	Depression	CDYL	1) The study reveals that increased expression of the gene CDYL in the prelimbic cortex is associated with enhanced depression-like behaviors in mice, while its knockdown prevents these behaviors, indicating that CDYL plays a critical role in the regulation of stress-induced depression and may serve as a potential therapeutic target for major depressive disorder (CDYL' ---> 'Depression).[PMID: 30…	1	0	0	0	0,0,0	0.306111	0.111556	0.36296	0.132481
CELF4	Depression	2	Depression	CELF4	1) CELF4 is significantly associated with depression, as evidenced by decreased protein and mRNA expression levels in the prefrontal cortex of a chronic social stress model, which correlates with reduced spine number and depression-like behaviors in mice, indicating that CELF4 plays a critical role in the pathology of depression (CELF4 ---| Depression).[PMID: 35306363] 2) The gene CELF4 is associ…	1	0	1	0	0,0,0	0.518518	0.408593	0.525368	0.416288
CENPJ	Depression	1	Depression	CENPJ	1) The study identified CENPJ as a hub gene associated with Major Depressive Disorder (MDD), suggesting its potential as a novel target for therapeutic development in MDD, thereby indicating a positive influence of CENPJ on depression (CENPJ' ---> 'Depression).[PMID: 40102990]	1	0	0	0	0,0,0	0.306111	0.111556	0.36296	0.132481
CENPO	Depression	1	Depression	CENPO	1) The gene 'CENPO' has been identified as a candidate state biomarker and a predictive biomarker for antidepressant response in major depressive disorder (MDD), suggesting its potential role in the disorder's pathology and treatment response (CENPO' ---> 'Depression).[PMID: 28848385]	1	0	0	0	0,0,0	0.306111	0.111556	0.36296	0.132481
CERS1	Depression	1	Depression	CERS1	1) Jiaotai Pills may alleviate depression by modulating the levels of CERS1 among other proteins, which are involved in key signaling pathways related to the disease (CERS1' ---> 'Depression).[PMID: 38212007]	1	0	0	0	0,0,0	0.306111	0.111556	0.36296	0.132481
CERS6	Depression	1	Depression	CERS6	1) Chronic psychosocial stress was associated with an increased expression of the gene CERS6 (P = 0.045) in the context of major depressive disorder (MDD), suggesting a potential link between stress-induced alterations in sphingolipid metabolism and mood disorders. (CERS6' ---> 'Depression)[PMID: 30386262]	1	0	0	0	0,0,0	0.306111	0.111556	0.36296	0.132481
CES2	Depression	1	Depression	CES2	1) The study indicates that the prodrug TP0473292, which is activated by carboxylesterase (CES) 2, enhances the oral bioavailability of the metabotropic glutamate 2 and 3 receptor antagonist TP0178894, suggesting a potential link between CES2 activity and the treatment of depression, as TP0178894 is being developed as an antidepressant (CES2' ---> 'Depression).[PMID: 36754836]	1	0	0	0	0,0,0	0.306111	0.111556	0.36296	0.132481
CETP	Depression	2	Depression	CETP	1) CETP A373P significantly increased the risk of depressed HDL-C levels, while CETP Taq1 had a protective role, indicating a complex relationship between CETP and depression-related HDL-C levels in Iranian youth (CETP --+> Depression).[PMID: 25286446] 2) High levels of plasma CETP activity may lead to reduced high-density lipoproteins, which could be associated with depression, although no direc…	1	1	0	0	0,0,0	0.518518	0.408593	0.525368	0.416288
CFH	Depression	1	Depression	CFH	1) In a study involving 152 patients, anhedonia was present in 65.13% of cases, and higher plasma levels of complement factor H (CFH) were significantly associated with increased anhedonia scores, suggesting that CFH may serve as a biomarker for anhedonia in major depressive disorder, with a positive correlation between CFH decrease and improvement in anhedonia symptoms after treatment (CFH' --->…	1	0	0	0	0,0,0	0.306111	0.111556	0.36296	0.132481
CFL1	Depression	1	Depression	CFL1	1) In a study using a chronic restraint stress-induced mouse model of depression, resveratrol was found to significantly alleviate depression-like behavior and prevent dendritic and dendritic spine loss by modulating cofilin1 activation, suggesting a role for the BDNF/cofilin1 pathway in depression (CFL1' ---| 'Depression).[PMID: 33392910]	0	0	1	-1	255,0,0	0.306111	0.111556	0.36296	0.132481
CFM1	Depression	1	Depression	CFM1	1) Children with craniofacial microsomia (CFM) exhibited higher Anxious/Depressed scores (ES = 0.35, P = .04) compared to controls, indicating a potential association between CFM and increased internalizing behaviors such as depression, although overall behavioral adjustment was comparable to peers; thus, anxiety screening and interventions may be beneficial for these children (CFM1' --+> 'Depres…	0	1	0	1	0,255,0	0.306111	0.111556	0.36296	0.132481
CFP	Depression	1	Depression	CFP	1) The study found that both the Compassion Focused Program (CFP) and the Emotional Competencies Program (ECP) significantly reduced symptoms of depression, with emotional regulation difficulties mediating the effects of these interventions on depression, anxiety, and stress symptoms, suggesting a beneficial role of CFP in addressing depression (CFP' ---> 'Depression).[PMID: 39471329]	1	0	0	0	0,0,0	0.306111	0.111556	0.36296	0.132481
CFSS	Depression	6	Depression	CFSS	1) Chronic forced swim stress (CFSS) activates the corticotropin-releasing factor (CRF)/CRF receptor type 1 (CRFR1) signaling in the central nucleus of the amygdala, which is necessary for inducing depressive-like symptoms and exacerbating pain hypersensitivity in spared nerve injury (SNI) rats, suggesting a significant role of CFSS in the pathophysiology of depression and pain comorbidity (CFSS'…	3	3	0	0	0,0,0	0.323758	0.17906	0.381422	0.210952
CFTR	Depression	3	Depression	CFTR	1) Caregivers of infants with cystic fibrosis (CF) or CFTR-related metabolic syndrome (CRMS) exhibited significantly higher prevalence and mean scores of postpartum depression (PPD) symptoms compared to caregivers of healthy infants, with 8.3% reporting thoughts of self-harm at visit 1 versus 1.2% in the control group (p = 0.015), indicating a concerning association between CFTR-related condition…	2	0	1	0	0,0,0	0.264028	0.100797	0.36296	0.132481
CGA	Depression	1	Depression	CGA	1) In a study of bladder cancer patients, 21% were found to have mild-to-severe depression as identified through Comprehensive Geriatric Assessments (CGAs), indicating a notable prevalence of this mental health issue within the cohort, but no significant associations were found between depression and other clinical outcomes or vulnerabilities (CGA' ---> 'Depression).[PMID: 40316478]	1	0	0	0	0,0,0	0.306111	0.111556	0.36296	0.132481
CGAS	Depression	2	Depression	CGAS	1) Hydrogen sulfide (H2S) treatment alleviated poststroke depression (PSD) by inhibiting the cGAS-STING pathway and enhancing endoplasmic reticulum autophagy, thereby reducing inflammation and improving depression-like behaviors in a rat model, suggesting a potential therapeutic strategy for PSD (CGAS' ---| 'Depression).[PMID: 40177829] 2) Electroacupuncture treatment significantly alleviated dep…	1	0	1	0	0,0,0	0.518518	0.408593	0.525368	0.416288
CHAMP1	Depression	1	Depression	CHAMP1	1) Adult CHAMP1 heterozygous knockout mice exhibited mild memory defects, altered social interaction, and depression-like behaviors, indicating a potential link between CHAMP1 deficiency and depression-related phenotypes (CHAMP1' ---> 'Depression).[PMID: 36106092]	1	0	0	0	0,0,0	0.306111	0.111556	0.36296	0.132481
CHAT	Depression	1	Depression	CHAT	1) The study highlights that the BLA→ACC pathway is enhanced in the pain-depression comorbidity, suggesting a potential role of the CHAT gene in this context, although specific statistics regarding the association were not provided. (CHAT' ---> 'Depression)[PMID: 40124113]	1	0	0	0	0,0,0	0.306111	0.111556	0.36296	0.132481
CHD8	Depression	1	Depression	CHD8	1) The study indicates that Chd8 haplodeficient female mice exhibit a depressive phenotype, suggesting a potential link between CHD8 mutations and depression, particularly in the context of altered social behaviors and oxytocin levels (CHD8' ---> 'Depression).[PMID: 33933000]	1	0	0	0	0,0,0	0.306111	0.111556	0.36296	0.132481
CHGA	Depression	1	Depression	CHGA	1) The study identified CHGA as one of four hub genes with an AUC of >0.70 in the context of major depressive disorder (MDD), suggesting its potential role in the disease's pathophysiology and immune microenvironment (CHGA' ---> 'Depression).[PMID: 36232861]	1	0	0	0	0,0,0	0.306111	0.111556	0.36296	0.132481
CHI3L1	Depression	1	Depression	CHI3L1	1) Elevated plasma levels of YKL-40 (CHI3L1) were associated with a 1.98-fold increased risk of depressive symptoms (P for trend = 0.02) among acute ischemic stroke patients, with a 32% increased risk for each 1-SD increase in YKL-40, suggesting that higher YKL-40 levels may serve as a potential risk marker for depression (CHI3L1' --+> 'Depression).[PMID: 40068363]	0	1	0	1	0,255,0	0.306111	0.111556	0.36296	0.132481
CHL1	Depression	4	Depression	CHL1	1) The study suggests that the cell adhesion molecule CHL1 plays a regulatory role in D2R-dependent functions related to emotionality and locomotor activity, with CHL1 deficiency leading to abnormal behaviors that may be associated with depression, indicating a potential positive influence of CHL1 on depression (CHL1 --+> Depression).[PMID: 38025382] 2) The study found that the CHL1 gene, specifi…	1	3	0	1	0,255,0	0.135473	0.0198673	0.36296	0.111459
CHM	Depression	4	Depression	CHM	1) Chinese herbal medicine (CHM) clinically reduces depression on the Hamilton Depression Rating Scale score (MD = -6.00, 95% CI = -7.56 to -4.44) with moderate certainty. (CHM' --+> 'Depression)[PMID: 39971694] 2) The study indicates that the CHM group, which received E2 hormone intervention, showed notable relief from depression symptoms three weeks post-ovariectomy, suggesting a potential ther…	0	4	0	1	0,255,0	0.0308653	0.000154872	0.36296	0.0113056
CHMP3	Depression	1	Depression	CHMP3	1) The study identified that the expression of the gene CHMP3, among others, was significantly associated with post-stroke depressive symptoms, with a model including CHMP3 achieving an area under the curve of 0.95, sensitivity of 0.94, and specificity of 0.85, suggesting its potential as a biomarker for predicting depression after stroke (CHMP3' ---> 'Depression).[PMID: 37358014]	1	0	0	0	0,0,0	0.306111	0.111556	0.36296	0.132481
CHRM1	Depression	2	Depression	CHRM1	1) The study indicates that the active ingredients from Ding-Zhi-Xiao-Wan (DZXW) may exert antidepressant-like effects through various targets, including CHRM1, suggesting a potential association between CHRM1 and depression (CHRM1' ---> 'Depression).[PMID: 37073664] 2) The G_q type muscarinic acetylcholine receptor gene CHRM1 is essential for REM sleep regulation, which is implicated in various …	1	1	0	0	0,0,0	0.518518	0.408593	0.525368	0.416288
CHRM2	Depression	4	Depression	CHRM2	1) Recent studies indicate that the muscarinic cholinergic receptor CHRM2 is implicated in the pathophysiology of major depressive disorder (MDD) and bipolar disorder (BPD), with evidence suggesting that targeting CHRM2 may lead to more rapid antidepressant effects compared to conventional treatments (CHRM2 --+> Depression).[PMID: 26630954] 2) Data suggest a role for the gene CHRM2 in mood disord…	1	3	0	1	0,255,0	0.135473	0.0198673	0.36296	0.111459
CHRM3	Depression	1	Depression	CHRM3	1) The G_q type muscarinic acetylcholine receptor gene CHRM3 is essential for REM sleep regulation, which is implicated in various disorders including depression, although specific statistics linking CHRM3 directly to depression are not provided. (CHRM3' ---> 'Depression)[PMID: 32009883]	1	0	0	0	0,0,0	0.306111	0.111556	0.36296	0.132481
CHRNA2	Depression	2	Depression	CHRNA2	1) Cannabis use disorder was found to be positively genetically correlated with major depression, and the lead SNP near CHRNA2 showed an odds ratio of 0.89 (95% CI 0.86-0.93, p=6.46×10<sup>-9</sup>), suggesting a potential negative influence of CHRNA2 on depression. (CHRNA2 ---| Depression)[PMID: 33096046] 2) The gene CHRNA2, located in the chromosomal 8p region, is one of the 21 genes identified…	1	0	1	0	0,0,0	0.518518	0.408593	0.525368	0.416288
CHRNA4	Depression	5	Depression	CHRNA4	1) The study found that the frequency of the GG genotype/G allele for the SNP rs4522666 in the CHRNA4 gene significantly differed between responders and non-responders to SSRIs in patients with major depressive disorder (P=0.015 and P=0.006, respectively), suggesting that SNPs of the CHRNA4 gene may influence the response to antidepressant treatment among ethnic Han Chinese with MDD (CHRNA4 --+> …	1	4	0	1	0,255,0	0.0701628	0.00345302	0.36296	0.0688219
CHRNA5	Depression	3	Depression	CHRNA5	1) The study found sex-specific pleiotropy between the gene CHRNA5 and smoking initiation (SI) and cigarettes smoked per day (CPD) in females, with a significant association (p = .025), suggesting that genetic factors may contribute to the comorbidity of depression and smoking behaviors. (CHRNA5' ---> 'Depression)'[PMID: 31219244] 2) Variants in the nicotinic acetylcholine receptor α5 subunit (CH…	2	0	1	0	0,0,0	0.264028	0.100797	0.36296	0.132481
CHRNA6	Depression	1	Depression	CHRNA6	1) The study indicates that the CHRNA6 inhibitor (BPiDl) demonstrated antidepressant effects in a chronic unpredictable mild stress (CUMS) induced major depressive disorder (MDD) rat model, suggesting a potential role of CHRNA6 in the pathophysiology of depression, although the specific influence remains unclear; thus, the relationship is (CHRNA6 ---> Depression).[PMID: 35063497]	1	0	0	0	0,0,0	0.306111	0.111556	0.36296	0.132481
CHRNA7	Depression	6	Depression	CHRNA7	1) The study suggests that the α7 nicotinic acetylcholine receptor (encoded by the Chrna7 gene) is involved in inflammation-associated depression, as evidenced by depression-like behaviors in Chrna7 knock-out mice, which were alleviated by splenic nerve denervation, indicating a potential role of the spleen-gut-brain axis in this context (CHRNA7' --+> 'Depression).[PMID: 38944290] 2) Specific man…	2	4	0	1	0,255,0	0.12589	0.0189981	0.36296	0.111459
CHRNB2	Depression	1	Depression	CHRNB2	1) The study found that CHRNB2 gene variants significantly interacted with maternal bonding style on suicidal thoughts, indicating a genetic influence on smoking-related depression, particularly in a subgroup of smokers with higher withdrawal and depressive symptoms (CHRNB2' ---> 'Depression).[PMID: 29411706]	1	0	0	0	0,0,0	0.306111	0.111556	0.36296	0.132481
CHRNB3	Depression	1	Depression	CHRNB3	1) The gene CHRNB3, located in the chromosomal 8p region, is one of the 21 genes identified as likely contributing to neuropsychiatric disorders, including depression, although specific statistics regarding its association with depression are not provided. (CHRNB3' ---> 'Depression)[PMID: 19204725]	1	0	0	0	0,0,0	0.306111	0.111556	0.36296	0.132481
CHRNB4	Depression	4	Depression	CHRNB4	1) Mice with endometriosis exhibited increased depression, anxiety, and pain sensitivity, with the gene CHRNB4 being upregulated in the hippocampus, suggesting a potential role in the modulation of mood disorders associated with the disease (CHRNB4' ---> 'Depression).[PMID: 29425272] 2) The study suggests that the nicotinic receptor β4 subunit (CHRNB4) modulates the chronic antidepressant effects…	2	2	0	0	0,0,0	0.396365	0.260017	0.454844	0.298379
CHRND	Depression	1	Depression	CHRND	1) The study found that exposure to agarwood incense smoke increased serotonin levels and upregulated the expression of the Chrnd gene, suggesting a potential association between the gene and the anti-depressant effects observed in mice (CHRND' --+> 'Depression).[PMID: 33794334]	0	1	0	1	0,255,0	0.306111	0.111556	0.36296	0.132481
CIITA	Depression	1	Depression	CIITA	1) CIITA is implicated in the regulation of neuroinflammation and may influence depressive disorders through pathways involving IL-4 and IL-13, suggesting a potential role for CIITA as a therapeutic target in managing depression (CIITA --+> Depression).[PMID: 37933915]	0	1	0	1	0,255,0	0.306111	0.111556	0.36296	0.132481
CIP2A	Depression	1	Depression	CIP2A	1) CIP2A deficiency has been linked to depression-like behaviors in mice, with decreased expression of CIP2A observed in major depressive disorder (MDD) patients, suggesting that CIP2A plays a critical role in regulating the PP2A-AKT signaling pathway and dendritic arborization, which are altered in depression (CIP2A' ---| 'Depression).[PMID: 36305233]	0	0	1	-1	255,0,0	0.306111	0.111556	0.36296	0.132481
CISD2	Depression	1	Depression	CISD2	1) Nutrient-deprivation autophagy factor-1 (NAF-1), also known as CISD2, has been implicated in the modulation of autophagy and calcium stores in the endoplasmic reticulum, with potential associations to depression, particularly through its interactions with drugs like pioglitazone and resveratrol that affect its biochemical properties; however, specific statistics linking CISD2 directly to depre…	1	0	0	0	0,0,0	0.306111	0.111556	0.36296	0.132481
CIT	Depression	1	Depression	CIT	1) In a study evaluating drug interactions for selective serotonin reuptake inhibitors (SSRIs) in treating depression, citalopram (CIT) was associated with 19.86% of the reported drug-drug interactions among SSRIs, highlighting its relevance in the context of adverse reactions related to depression treatment (CIT' ---> 'Depression).[PMID: 39458919]	1	0	0	0	0,0,0	0.306111	0.111556	0.36296	0.132481
CKB	Depression	2	Depression	CKB	1) The study demonstrates that the loss of CK-BB activity in the brain, induced by corticosterone, leads to depressive behaviors and hippocampal structural damage, while treatment with the ginseng-derived compound PPD enhances CK-BB activity and alleviates depression-like symptoms, highlighting CK-BB as a potential therapeutic target for stress-related mood disorders (CKB --+> Depression).[PMID: …	0	2	0	1	0,255,0	0.132408	0.0124447	0.36296	0.0853938
CKM	Depression	1	Depression	CKM	1) In a study of 344,956 participants from the UK Biobank, higher stages of cardiovascular-kidney-metabolic (CKM) health issues were associated with increased risks of depression, with hazard ratios of 1.17, 1.40, and 2.14 for stages 1, 2-3, and 4 respectively, indicating that individuals in stage 4 had the highest risk of depression (HR = 4.44) when also experiencing loneliness, suggesting a sig…	0	1	0	1	0,255,0	0.306111	0.111556	0.36296	0.132481
CLCN7	Depression	1	Depression	CLCN7	1) Mice with the heterozygous Clcn7 G213R mutation, which corresponds to the human CLCN7 G215R mutation, exhibit anxiety and depression alongside extra-skeletal alterations, indicating a potential link between the CLCN7 gene and the pathogenesis of depression (CLCN7' ---> 'Depression).[PMID: 31231577]	1	0	0	0	0,0,0	0.306111	0.111556	0.36296	0.132481
CLDN1	Depression	1	Depression	CLDN1	1) The study indicates that the gene CLDN1 was differentially expressed in the brain following finasteride treatment, suggesting a potential link to side effects such as depression, although no strong association was established; thus, the relationship remains unclear (CLDN1' ---> 'Depression).[PMID: 38493246]	1	0	0	0	0,0,0	0.306111	0.111556	0.36296	0.132481
CLDN2	Depression	1	Depression	CLDN2	1) The study suggests a potential link between the gene CLDN2 and depression, as CLDN2 was among the differentially expressed genes in the brain following finasteride treatment, which is associated with psychiatric side effects including depression (CLDN2' ---> 'Depression).[PMID: 38493246]	1	0	0	0	0,0,0	0.306111	0.111556	0.36296	0.132481
CLDN5	Depression	2	Depression	CLDN5	1) Accumulating evidence suggests that claudin-5, an endothelial tight-junction protein associated with blood-brain barrier integrity, is significantly elevated in patients experiencing major depressive episodes, particularly in those with bipolar disorder, and shows a positive correlation with the pro-inflammatory cytokine TNF-α, indicating a potential interaction in the pathogenesis of depressi…	0	2	0	1	0,255,0	0.132408	0.0124447	0.36296	0.0853938
CLEC7A	Depression	1	Depression	CLEC7A	1) In lupus-prone mice, the upregulation of the gene CLEC7A was associated with depressive-like behavior, suggesting a potential link between innate immune responses and neuropsychiatric symptoms in depression (CLEC7A' --+> 'Depression).[PMID: 31888754]	0	1	0	1	0,255,0	0.306111	0.111556	0.36296	0.132481
CLN3	Depression	1	Depression	CLN3	1) Juvenile neuronal ceroid lipofuscinosis (JNCL), caused by mutations in the CLN3 gene, is associated with behavioral problems including anxious and depressed mood in patients, particularly in boys, highlighting a potential link between CLN3 and depression (CLN3' --+> 'Depression).[PMID: 30050370]	0	1	0	1	0,255,0	0.306111	0.111556	0.36296	0.132481
CLN6	Depression	1	Depression	CLN6	1) The two siblings with adult-onset neuronal ceroid lipofuscinoses (NCL) and a homozygous mutation in the CLN6 gene exhibited severe obsessive-compulsive disorder and depression, despite no mental deterioration, suggesting a potential link between CLN6 mutations and depressive symptoms in this context (CLN6' ---> 'Depression)').[PMID: 28587997]	1	0	0	0	0,0,0	0.306111	0.111556	0.36296	0.132481
CLPB	Depression	1	Depression	CLPB	1) Men with chronic low back pain (CLBP) exhibited a significantly higher lifetime prevalence of major depression (32% vs. 16% in controls) and had over 9 times the risk of developing major depression after the onset of pain, indicating a strong association between CLBP and recurrent mood disorders. (CLPB' --+> 'Depression)[PMID: 1831555]	0	1	0	1	0,255,0	0.306111	0.111556	0.36296	0.132481
CLTRN	Depression	1	Depression	CLTRN	1) Two patients with deletions affecting the CLTRN gene presented with neuropsychiatric symptoms, including depression, alongside neutral aminoaciduria, suggesting a potential association between CLTRN deficiency and depressive symptoms in humans (CLTRN --+> Depression).[PMID: 31520464]	0	1	0	1	0,255,0	0.306111	0.111556	0.36296	0.132481
CLU	Depression	1	Depression	CLU	1) The study found that the CLU gene rs11136000 variant influences functional connectivity in the default mode network among remitted geriatric depression subjects, with alterations in frontal, parietal, and limbic regions compensating for episodic memory impairments in CLU-CT/TT carriers, suggesting a consistent effect of CLU on neural processes related to depression (CLU' ---> 'Depression).[PMI…	1	0	0	0	0,0,0	0.306111	0.111556	0.36296	0.132481
CMA1	Depression	1	Depression	CMA1	1) Exposure to early life adversity increases the expression of the mast cell protease gene CMA1 in the dura mater of female mice, which is associated with reduced sucrose preference behavior under stress, suggesting a potential link between CMA1 and depression-like symptoms in this model. (CMA1' --+> 'Depression)[PMID: 35339629]	0	1	0	1	0,255,0	0.306111	0.111556	0.36296	0.132481
CMKLR1	Depression	2	Depression	CMKLR1	1) The study indicates that the antidepressant effect of resolvin E1 (RvE1) in a murine model of chronic pain-induced depression is likely mediated through the ChemR23 receptor, suggesting that RvE1 and its receptor may serve as potential targets for novel antidepressants (CMKLR1' ---> 'Depression).[PMID: 34602564] 2) Increased expression of CMKLR1 in the prefrontal cortex and hippocampus of chro…	2	0	0	0	0,0,0	0.132408	0.0124447	0.36296	0.0853938
CMM	Depression	2	Depression	CMM	1) Individuals aged 80 years and older with cardiometabolic multimorbidity (CMM) exhibited increased depressive symptoms, with those having two or more CMDs showing a 0.30 to 0.40 unit increase in depressive scores compared to those with no CMD, highlighting a significant association between CMM and depression (CMM' --+> 'Depression).[PMID: 40346492] 2) The study found that the prevalence of card…	0	2	0	1	0,255,0	0.132408	0.0124447	0.36296	0.0853938
CMYA5	Depression	2	Depression	CMYA5	1) The gene CMYA5 was identified as having a suggestive significant association with the age at onset of depression, with a specific SNP (rs7343) showing a P-value of 2.03 × 10<sup>-6</sup> in males, indicating that early life emotional care may interact with genetic factors like CMYA5 in influencing depression onset (CMYA5' ---> 'Depression).[PMID: 35879288] 2) The association between the CMYA5 …	2	0	0	0	0,0,0	0.132408	0.0124447	0.36296	0.0853938
CND	Depression	1	Depression	CND	1) Patients with current nicotine dependence (CND; n=342) exhibited significantly higher levels of typical-vegetative, melancholic, and dysphoric depressive symptoms compared to those with no history of nicotine dependence (NND; n=1015), suggesting a strong association between CND and specific depressive symptoms that may contribute to the comorbidity of depression and nicotine dependence (CND' -…	0	1	0	1	0,255,0	0.306111	0.111556	0.36296	0.132481
CNGA2	Depression	1	Depression	CNGA2	1) Cnga2 mutant mice, which are congenitally anosmic, exhibited increased anxiety- and depressive-like behaviors compared to their wild-type siblings, suggesting that innate olfactory deficiency may modulate emotional behaviors, including depression. (CNGA2' --+> 'Depression)[PMID: 25192635]	0	1	0	1	0,255,0	0.306111	0.111556	0.36296	0.132481
CNIH3	Depression	1	Depression	CNIH3	1) The study highlights the identification of compounds that selectively target AMPAR-auxiliary subunit complexes, including GluA2-CNIH3, which may have implications for treating major depressive disorder, suggesting a potential link between CNIH3 and depression (CNIH3' ---> 'Depression).[PMID: 28358902]	1	0	0	0	0,0,0	0.306111	0.111556	0.36296	0.132481
CNNM2	Depression	2	Depression	CNNM2	1) The study identified CNNM2 as a high-confidence risk protein associated with depression, suggesting a potential link between its protein abundance and the risk of developing the disorder (CNNM2' ---> 'Depression').[PMID: 34454697] 2) CNNM2 is part of a gene set that is commonly shared among major neuropsychiatric disorders, including major depressive disorder (MDD), suggesting a potential gene…	2	0	0	0	0,0,0	0.132408	0.0124447	0.36296	0.0853938
CNP	Depression	1	Depression	CNP	1) The study found that among 1,071 head and neck cancer survivors post-radiotherapy, 67.1% experienced radiation-induced chronic pain, with 38.3% suffering from chronic neuropathic pain (CNP), which was significantly associated with increased risks of anxiety, depression, and sleep disorders (all P < .001), indicating a strong link between CNP and depression (CNP' ---> 'Depression).[PMID: 389084…	1	0	0	0	0,0,0	0.306111	0.111556	0.36296	0.132481
CNR1	Depression	3	Depression	CNR1	1) The study found that Lactobacillus rhamnosus GG treatment significantly increased CNR1 expression levels in the hippocampus of depressed rats, suggesting a potential role of CNR1 in the pathophysiology of depression (CNR1' --+> 'Depression).[PMID: 39962033] 2) Recent studies indicate that phytocannabinoids, particularly through the modulation of CNR1 expression in the brain, may have therapeut…	1	2	0	1	0,255,0	0.264028	0.100797	0.36296	0.132481
CNR2	Depression	7	Depression	CNR2	1) Cannabigerol (CBG) has demonstrated significant potential in alleviating depression-like symptoms in mice exposed to chronic unpredictable stress, with in-silico modeling identifying CNR2 (CB2 receptor) as a key target and showing a strong binding affinity (-10.53), suggesting a positive association between CNR2 and depression relief. (CNR2' --+> 'Depression)[PMID: 40326034] 2) The CNR2 gene, …	3	4	0	1	0,255,0	0.194717	0.0582618	0.36296	0.132481
CNTF	Depression	6	Depression	CNTF	1) Chronic obesity-induced gliosis in the frontal-striatal circuit, characterized by increased CNTF gene expression, may contribute to neural cell damage and is associated with stress-induced depression, suggesting a potential regulatory role of CNTF in this context (CNTF --+> Depression).[PMID: 39374168] 2) The study indicates that the ciliary neurotrophic factor (CNTF) level is significantly el…	2	4	0	1	0,255,0	0.12589	0.0189981	0.36296	0.111459
CNTN1	Depression	1	Depression	CNTN1	1) Recent studies have identified CNTN1 as a novel risk gene associated with major depressive disorders, showing that chronic unpredictable stress significantly increases its expression in the hippocampus, which correlates with anxiety- and depression-like phenotypes, microglial activation, and impaired hippocampal immature neurons; thus, highlighting the role of CNTN1 in the pathophysiological m…	0	1	0	1	0,255,0	0.306111	0.111556	0.36296	0.132481
CNTN5	Depression	1	Depression	CNTN5	1) The genome-wide association study identified a female-specific neuroticism risk locus at the CNTN5 gene, which was significantly associated with mood disorders, indicating a potential link between neuroticism and depression, particularly in females (CNTN5 --+> Depression).[PMID: 36244801]	0	1	0	1	0,255,0	0.306111	0.111556	0.36296	0.132481
CNTN6	Depression	2	Depression	CNTN6	1) The study identified differential associations between the gene CNTN6 and plasma metabolites in early- compared with adult-onset major depressive disorder (MDD), suggesting a potential role of CNTN6 in the biological underpinnings of depression, although no strong direct association was established. (CNTN6 ---> Depression)[PMID: 35330412] 2) The study found that 12 out of 13 families of patien…	2	0	0	0	0,0,0	0.132408	0.0124447	0.36296	0.0853938
CNTNAP3	Depression	1	Depression	CNTNAP3	1) Genome-wide significant evidence for linkage of mood disorders, including recurrent depression, was found on chromosome 9p13.1, which harbors the candidate gene CNTNAP3, suggesting a potential association in the Finnish population (CNTNAP3' ---> 'Depression).[PMID: 19851985]	1	0	0	0	0,0,0	0.306111	0.111556	0.36296	0.132481
CNTNAP5	Depression	1	Depression	CNTNAP5	1) The gene CNTNAP5 was significantly associated with major depressive disorder (MDD) in a study, showing a p-value of 1.32×10-6, indicating a potential genetic link to the disorder (CNTNAP5' ---> 'Depression).[PMID: 30722798]	1	0	0	0	0,0,0	0.306111	0.111556	0.36296	0.132481
COCH	Depression	1	Depression	COCH	1) The study identifies that COCH-expressing neurons in the hippocampus are involved in social-stress-induced anxiety-like behaviors, suggesting a potential link between COCH and emotional responses such as depression, although the exact nature of this relationship remains unclear (COCH' ---> 'Depression').[PMID: 34965426]	1	0	0	0	0,0,0	0.306111	0.111556	0.36296	0.132481
COG8	Depression	1	Depression	COG8	1) The expression of the gene COG8 is significantly associated with psychiatric disorders, including major depressive disorder, with a P-value range of 1.19 × 10<sup>-2</sup> to 3.51 × 10<sup>-7</sup>, suggesting a potential causal relationship influenced by alcohol-related DNA methylation (COG8' ---> 'Depression).[PMID: 38523595]	1	0	0	0	0,0,0	0.306111	0.111556	0.36296	0.132481
COIL	Depression	1	Depression	COIL	1) The study highlights the potential of a novel in-hydrogel wireless supercapacitor-activated neuron system, which can modulate neural activity and may aid in the treatment of severe depression, among other disorders, suggesting a beneficial role of the COIL gene in this context (COIL' --+> 'Depression).[PMID: 40255124]	0	1	0	1	0,255,0	0.306111	0.111556	0.36296	0.132481
COL18A1	Depression	1	Depression	COL18A1	1) Serum endostatin, an angiogenesis inhibitor associated with the gene COL18A1, was found to be higher in depressed older men (5.7% of the sample), with a doubling of endostatin concentration correlating to nearly double the odds of depression (OR 1.93, 95% CI 1.31-2.84), suggesting a potential link between high endostatin levels and increased depression risk (COL18A1' --+> 'Depression).[PMID: 2…	0	1	0	1	0,255,0	0.306111	0.111556	0.36296	0.132481
COL28A1	Depression	1	Depression	COL28A1	1) The framework RareComb identified mutations of COL28A1 as part of combinations associated with comorbid phenotypes, including anxiety and depression, suggesting a potential link between these conditions and the gene. (COL28A1' ---> 'Depression)[PMID: 35301265]	1	0	0	0	0,0,0	0.306111	0.111556	0.36296	0.132481
COL6A1	Depression	1	Depression	COL6A1	1) In mice with astrocyte-specific Dio2 inactivation, increased expression of the gene COL6A1 (3-fold) was observed alongside anxiety-depression-like behavior, suggesting a potential link between COL6A1 and mood disorders, although the exact nature of this relationship remains unclear. (COL6A1' ---> 'Depression)[PMID: 27501182]	1	0	0	0	0,0,0	0.306111	0.111556	0.36296	0.132481
COLEC11	Depression	1	Depression	COLEC11	1) A case of an 11-year-old girl with 3MC syndrome, which is associated with homozygous mutations in the COLEC11 gene, also presented comorbid major depressive disorder, suggesting a potential link between COLEC11 and depression in this context (COLEC11' ---> 'Depression).[PMID: 37463393]	1	0	0	0	0,0,0	0.306111	0.111556	0.36296	0.132481
COLEC12	Depression	1	Depression	COLEC12	1) The gene COLEC12 was associated with anxiety and depression symptoms in individuals experiencing long COVID, suggesting a potential link between COLEC12 and depression (COLEC12' ---> 'Depression).[PMID: 38589621]	1	0	0	0	0,0,0	0.306111	0.111556	0.36296	0.132481
COMMD1	Depression	1	Depression	COMMD1	1) The study found that maternal Commd1 knockout in mice led to increased depressive-like behavior, as evidenced by decreased time swimming and increased time immobile in the forced swim test, indicating a potential role of COMMD1 in modulating depression-related behaviors (COMMD1' ---> 'Depression).[PMID: 32200079]	1	0	0	0	0,0,0	0.306111	0.111556	0.36296	0.132481
COMP	Depression	1	Depression	COMP	1) A single administration of 25 mg psilocybin (COMP360) demonstrated a median time to depressive event of 189 days in treatment-resistant depression patients, significantly longer than the 10 mg (43 days) and 1 mg (21 days) groups, suggesting a potential positive influence of COMP on depression outcomes. (COMP' --+> 'Depression)[PMID: 40047545]	0	1	0	1	0,255,0	0.306111	0.111556	0.36296	0.132481
COMT	depression	2	depression	COMT	1) At 1 year poststroke, the rs4680 (COMT) variant was associated with lower depression symptoms linked to increased poststroke stress (<i>P</i><0.05), indicating a negative influence of 'COMT' on 'depression': 'COMT' --| 'depression'.[PMID: 38979623] 2) The study found that the COMT gene val158met polymorphism moderates the relationship between community services usage and geriatric depression, …	0	1	1	1	0,255,0	0.518518	0.408593	0.525368	0.416288
COP1	Depression	2	Depression	COP1	1) Cell type-specific analyses identified COP1 as a candidate gene associated with major depressive disorder (MDD), highlighting its potential role in the disease's pathogenesis, although the exact nature of this relationship remains to be fully elucidated (COP1' ---> 'Depression)').[PMID: 40311809] 2) The meta-analysis of genome-wide association studies identified COP1 as a promising candidate g…	2	0	0	0	0,0,0	0.132408	0.0124447	0.36296	0.0853938
COPA	Depression	1	Depression	COPA	1) The COPA model significantly reduced the risk of depression among very frail elderly patients, indicating a potential positive influence of COPA on depression management, although specific statistics on the prevalence of depression were not provided. (COPA' --+> 'Depression)[PMID: 24508468]	0	1	0	1	0,255,0	0.306111	0.111556	0.36296	0.132481
COQ8A	Depression	1	Depression	COQ8A	1) High expression of COQ8A is associated with an increased risk of major depressive disorder (MDD), indicating a potential causal relationship between mitochondrial dysfunction and MDD, with COQ8A predominantly expressed in both inhibitory and excitatory neurons in MDD patients (COQ8A --+> Depression).[PMID: 40274126]	0	1	0	1	0,255,0	0.306111	0.111556	0.36296	0.132481
COX11	Depression	2	Depression	COX11	1) The study suggests that the gene COX11, along with TGF-β1, may play a role in mediating the antidepressant-like effects of arketamine in a model of depression, particularly through the oxidative phosphorylation pathway in the prefrontal cortex, indicating a potential positive influence of COX11 on depression-related mechanisms. (COX11 --+> Depression)[PMID: 38901783] 2) The study indicates tha…	1	1	0	0	0,0,0	0.518518	0.408593	0.525368	0.416288
COX5A	Depression	2	Depression	COX5A	1) Fluoxetine treatment in chronic social isolation-induced depressive-like rats was found to increase the regulation of COX5A, a protein involved in synaptic plasticity and mitochondrial functionality, suggesting a potential role for COX5A in the mechanisms of major depressive disorder and its treatment. (COX5A' ---> 'Depression)[PMID: 37164273] 2) Resveratrol (RSV) was found to upregulate the m…	1	1	0	0	0,0,0	0.518518	0.408593	0.525368	0.416288
CP	Depression	2	Depression	CP	1) Music therapy effectively reduces chronic pain and depression, but has limited effects on anxiety and quality of life, with its effectiveness varying based on patient conditions and geographical context (CP' ---> 'Depression)').[PMID: 40307940] 2) Children and adolescents with cerebral palsy (CP) exhibited more severe depressive symptoms compared to their typically developing peers, with peer …	1	1	0	0	0,0,0	0.518518	0.408593	0.525368	0.416288
CPD	Depression	2	Depression	CPD	1) There is evidence suggesting a causal effect of cigarettes per day (CPD) on major depressive disorder (MDD) with an odds ratio of 1.13 (95% CI: 1.04-1.23, P=0.003) in univariable Mendelian randomisation, and an odds ratio of 1.19 (95% CI: 1.03-1.37, P=0.017) in multivariable MR, indicating that higher CPD is associated with increased risk of depression, while the role of nicotine exposure appe…	1	1	0	0	0,0,0	0.518518	0.408593	0.525368	0.416288
CPE	Depression	1	Depression	CPE	1) The study found that patients seen by CCSH-trained chaplains had significantly lower post-consult depression scores (M = 4.10) compared to those seen by wait-listed chaplains (M = 6.12), suggesting that CCSH may reduce patient depression through the use of more confident and other-oriented language by chaplains (CPE' ---> 'Depression').[PMID: 40029890]	1	0	0	0	0,0,0	0.306111	0.111556	0.36296	0.132481
CPEB1	Depression	1	Depression	CPEB1	1) Depletion of CPEB1 in the mouse hippocampus leads to behavioral changes associated with depression and deficits in long-term potentiation, suggesting a potential role of CPEB1 in synaptic plasticity related to depressive behaviors (CPEB1' ---> 'Depression').[PMID: 32954964]	1	0	0	0	0,0,0	0.306111	0.111556	0.36296	0.132481
CPLX1	Depression	3	Depression	CPLX1	1) Abnormal expression of complexin 1 (Cplx1) is implicated in major depressive illness among other psychiatric disorders, with Cplx1 knockout mice exhibiting significant deficits in social behaviors, suggesting that dysregulation of Cplx1 may contribute to the psycho-social aspects of depression (CPLX1' ---| 'Depression).[PMID: 17652102] 2) Complexin I expression is dysregulated in depression, a…	2	0	1	0	0,0,0	0.264028	0.100797	0.36296	0.132481
CPLX2	Depression	1	Depression	CPLX2	1) Complexin 2 is downregulated in individuals with depression and animal models, leading to significant decreases in noradrenaline and serotonin levels, which correlate with abnormal emotional behaviors and cognitive deficits, suggesting that downregulation of complexin 2 may contribute to the pathophysiology of depression (CPLX2 ---| Depression).[PMID: 20584925]	0	0	1	-1	255,0,0	0.306111	0.111556	0.36296	0.132481
CPLX3	Depression	1	Depression	CPLX3	1) The study indicates that KChIP3 knockout rats exhibited aggravated depression-like behavior alongside higher pain sensitivity, with transcriptional profiling revealing that CPLX3 is among the upregulated genes associated with neural development and synaptic transmission, suggesting a potential role of CPLX3 in the context of depression (CPLX3' ---> 'Depression).[PMID: 30740043]	1	0	0	0	0,0,0	0.306111	0.111556	0.36296	0.132481
CPM	Depression	1	Depression	CPM	1) In individuals with knee osteoarthritis, increased conditioned pain modulation (CPM) was significantly associated with improved depression scores (lower Hamilton Depression Rating Scale) in those with a BMI < 31.99 kg/m², while no significant associations were found in those with a BMI ≥ 31.99 kg/m², indicating that higher BMI disrupts the beneficial effects of CPM on depression (CPM' --+> 'De…	0	1	0	1	0,255,0	0.306111	0.111556	0.36296	0.132481
CPQ	Depression	1	Depression	CPQ	1) The study found that scores on the Clinical Perfectionism Questionnaire (CPQ) were positively associated with depressive symptoms, indicating that CPQ accounted for additional variance in maladjustment beyond multidimensional perfectionism and negative affectivity, thus supporting the validity of the CPQ in a nonclinical population (CPQ --+> Depression).[PMID: 22176271]	0	1	0	1	0,255,0	0.306111	0.111556	0.36296	0.132481
CPS1	Depression	1	Depression	CPS1	1) One SNP in the CPS1 gene was associated with major depressive disorder (MDD) before Bonferroni correction, suggesting a potential link between CPS1 and depression (CPS1' ---> 'Depression).[PMID: 29441491]	1	0	0	0	0,0,0	0.306111	0.111556	0.36296	0.132481
CPSF1	Depression	1	Depression	CPSF1	1) Recent studies indicated that the gene CPSF1 is pleiotropically associated with the gut microbiota, specifically Ruminococcus gauvreauii, which has been linked to neuroticism and depressed affect, suggesting a potential role in the development of depression through gut-brain interactions (CPSF1' ---> 'Depression).[PMID: 39491125]	1	0	0	0	0,0,0	0.306111	0.111556	0.36296	0.132481
CPT1A	Depression	2	Depression	CPT1A	1) The study found that treatment with BA-5 improved anxiety- and depression-like behaviors in HFD-fed mice, which was associated with increased expression of the fatty acid oxidation marker CPT1A, suggesting a potential positive influence of CPT1A on mood disorders (CPT1A' --+> 'Depression).[PMID: 38061536] 2) Inhibition of CPT1A activity has been shown to significantly reduce anhedonic behavior…	0	2	0	1	0,255,0	0.132408	0.0124447	0.36296	0.0853938
CPZ	Depression	6	Depression	CPZ	1) Chlorpromazine (CPZ) has been shown to alleviate neuroinflammation and depression-like behavior in mice by inhibiting Kv1.3 channels in microglia, suggesting its potential therapeutic effects in treating depression associated with neuroinflammatory conditions (CPZ' --+> 'Depression).[PMID: 39435609] 2) Cuprizone (CPZ) treatment in mice leads to significant demyelination, altered gut microbiome…	2	3	1	1	0,255,0	0.323758	0.17906	0.381422	0.210952
CR1	Depression	4	Depression	CR1	1) The analysis identified CR1 as a co-upregulated hub gene in the context of COVID-19-related depression, suggesting a potential link between the gene and the disease; however, further clinical research is needed to clarify this association. (CR1' ---> 'Depression)[PMID: 39781723] 2) The study indicates that the extract from <i>Pinus spp.</i> significantly alleviates depressive-like behaviors in…	3	0	1	0	0,0,0	0.135473	0.0198673	0.36296	0.111459
CRABP2	Depression	1	Depression	CRABP2	1) Knockdown of the retinoic acid binding protein, cellular RA binding protein 2 (Crabp2), in the nucleus accumbens shell was found to increase depression-related behavior, suggesting a potential role of CRABP2 in modulating depression, thus indicating that targeting components of the retinoic acid signaling pathway may offer new therapeutic strategies for depression and anxiety (CRABP2' ---| 'De…	0	0	1	-1	255,0,0	0.306111	0.111556	0.36296	0.132481
CRBN	Depression	1	Depression	CRBN	1) The study indicates that cereblon (CRBN) plays a significant role in regulating the metabolic and antioxidant status of neuronal tissues in a mouse model of chronic ultra-mild stress (CUMS), with Crbn<sup>-/-</sup> (KO) mice exhibiting resilience to stress and reduced pathological phosphorylation, suggesting that CRBN may have a protective effect against the development of depression-like symp…	1	0	0	0	0,0,0	0.306111	0.111556	0.36296	0.132481
CRCL	Depression	1	Depression	CRCL	1) The study indicates that chromium chloride (CrCl(3)) at a dose of 12 mg/kg exhibits antidepressant-like effects in mice, reducing immobility time in the forced swim test, with significant involvement of AMPA, NMDA, and serotonin receptors in this activity (CRCL' ---> 'Depression).[PMID: 19211994]	1	0	0	0	0,0,0	0.306111	0.111556	0.36296	0.132481
CREB1	Depression	7	Depression	CREB1	1) Chronic stress impairs synaptic plasticity and induces depressive-like behaviors, which can be significantly ameliorated by Gastrodin (GAS) through the activation of the cAMP/PKA/CREB signaling pathway in hippocampal neurons, suggesting a protective role of CREB1 in the context of depression (CREB1' ---> 'Depression).[PMID: 40138775] 2) Cerebellar intermittent theta burst stimulation (iTBS) im…	3	3	1	0	0,0,0	0.421885	0.312123	0.48367	0.357834
CREB3	Depression	1	Depression	CREB3	1) LUMAN (CREB3) is implicated in the modulation of glucocorticoid receptor activity, with Luman-deficient mice showing reduced anxiety and depressive-like behavior, suggesting that elevated glucocorticoid receptor activity may contribute to depression-related phenotypes (CREB3' ---| 'Depression).[PMID: 27789393]	0	0	1	-1	255,0,0	0.306111	0.111556	0.36296	0.132481
CREBBP	Depression	4	Depression	CREBBP	1) The elevated expression of the gene CREBBP, along with other biomarkers, was associated with major depressive disorder (MDD) in HIV+ METH users, suggesting a neuroimmune-mechanistic link between these factors. (CREBBP' ---> 'Depression)[PMID: 39430881] 2) The active ingredients of *Cordyceps sinensis* may exert antidepressant effects by regulating the CREB binding protein (CREBBP) and modulati…	3	0	1	0	0,0,0	0.135473	0.0198673	0.36296	0.111459
CREM	Depression	3	Depression	CREM	1) The study indicates that the deletion of CREB enhances the expression of CREM, which may compensate for the absence of CREB, and that mice lacking both CREB and CREM show altered neurotrophin-3 expression in response to desipramine, suggesting a complex interaction between these factors in the context of depression, although the specific influence of CREM on depression remains unclear; thus, t…	1	1	1	0	0,0,0	0.665905	0.65015	0.665905	0.65015
CRHBP	Depression	2	Depression	CRHBP	1) The exploratory analysis found that the SNP rs242940 in the CRHBP gene was associated with symptoms of stress, PTSD, anxiety, and depression, suggesting a potential link between CRHBP and depression in individuals with chronic health conditions like food allergies or celiac disease (CRHBP' --+> 'Depression).[PMID: 36280595] 2) Specific SNPs and haplotypes within the corticotropin-releasing hor…	1	1	0	0	0,0,0	0.518518	0.408593	0.525368	0.416288
CRHR1	depression	18	depression	CRHR1	1) In a study of 22 patients with post-stroke depression (PSD), serum levels of CRH were found to be higher than in healthy subjects, and the CRHR1 antagonist was shown to prevent synaptic loss and alleviate depression-like behavior in PSD rats, suggesting a potential role of CRHR1 in the pathogenesis of depression through its influence on oxidative stress and the Keap1-Nrf2-p62 pathway (CRHR1' -…	14	2	2	0	0,0,0	0.00124729	6.26059e-08	0.36296	0.000379329
CRHR2	Depression	3	Depression	CRHR2	1) The CRHR2 gene is implicated in glucose homeostasis and has shown a correlation with depressive disorders, suggesting that variants of CRHR2 may influence the development of major depressive disorder (MDD), particularly in relation to insulin sensitivity and stress response, although the association appears weaker than that of CRHR1 with MDD (CRHR2' ---> 'Depression).[PMID: 38927393] 2) The CR…	2	1	0	0	0,0,0	0.264028	0.100797	0.36296	0.132481
CRMP1	Depression	3	Depression	CRMP1	1) PHB overexpression in a murine model of intracerebral hemorrhage was found to upregulate the expression of collapsin response mediator protein-1 (CRMP1), which may contribute to alleviating depression-like symptoms, suggesting a potential protective role of CRMP1 in the context of depression. (CRMP1' ---> 'Depression)[PMID: 37923298] 2) The study found that baseline mRNA levels of CRMP1 were s…	1	1	1	0	0,0,0	0.665905	0.65015	0.665905	0.65015
CROT	Depression	1	Depression	CROT	1) The study indicates that the gene CROT was differentially expressed in the brain following finasteride treatment, suggesting a potential link to side effects such as depression, although the specific relationship remains to be fully elucidated (CROT' ---> 'Depression).[PMID: 38493246]	1	0	0	0	0,0,0	0.306111	0.111556	0.36296	0.132481
CRP	Depression	4	Depression	CRP	1) A higher level of C-reactive protein (CRP) was associated with increased odds of postpartum depression (PPD) in Chinese women, with an odds ratio of 1.34 (95% CI: 1.13, 1.59, P < 0.05), indicating that CRP may mediate the relationship between dietary inflammation and PPD risk. (CRP' --+> 'Depression)[PMID: 40334855] 2) Students with higher financial stress experienced a greater longitudinal in…	1	3	0	1	0,255,0	0.135473	0.0198673	0.36296	0.111459
CRTC1	Depression	5	Depression	CRTC1	1) Increased activity of CRTC1 in the paraventricular nucleus is linked to the pathogenesis of depression, as chronic social defeat stress downregulates miR-184-3p, leading to enhanced CRTC1 function and various depressive-like symptoms in mice, while miR-184-3p overexpression shows antidepressant effects (CRTC1' --+> 'Depression).[PMID: 39179173] 2) The hippocampal SIK2-CRTC1 system is implicate…	1	4	0	1	0,255,0	0.0701628	0.00345302	0.36296	0.0688219
CRTC2	Depression	1	Depression	CRTC2	1) In a study involving male C57BL6/J mice, overexpression of farnesoid X receptor (FXR) was found to aggravate depression-like behaviors through a mechanism involving the cytoplasmic translocation of CREB-regulated transcription coactivator 2 (CRTC2), with CRTC2 overexpression and shRNA demonstrating a regulatory effect on these behaviors, suggesting that targeting the FXR-CREB-CRTC2 pathway may…	0	0	1	-1	255,0,0	0.306111	0.111556	0.36296	0.132481
CRY1	Depression	4	Depression	CRY1	1) In a study of 416 Major Depressive Disorder (MDD) patients, exposure to PM2.5 was associated with CRY1 hypermethylation (β=0.32, 95 % CI: 0.06; 0.58), suggesting a potential link between environmental factors and epigenetic changes in core clock genes that may influence MDD severity. (CRY1' ---| 'Depression)[PMID: 40184933] 2) Circadian rhythm disturbances, which involve core clock genes like …	2	0	2	0	0,0,0	0.396365	0.260017	0.454844	0.298379
CRY2	Depression	3	Depression	CRY2	1) Circadian rhythm disturbances, which involve core clock genes like CRY2, have been linked to an increased risk of mood disorders, including depression, highlighting the potential role of circadian realignment therapies in alleviating depressive symptoms (CRY2' --+> 'Depression).[PMID: 39961369] 2) The relationship between circadian rhythm disorders and depression suggests that the biological c…	1	2	0	1	0,255,0	0.264028	0.100797	0.36296	0.132481
CRYAB	Depression	3	Depression	CRYAB	1) The study identified Cryab as a key protein whose expression was verified in the context of a rat model of depression, suggesting a potential role in the antidepressant mechanisms of the combination treatment with Radix Bupleuri and Radix Paeoniae Alba, although the exact relationship remains unclear. (CRYAB ---> Depression)[PMID: 34329891] 2) The study identified an increase in the level of a…	3	0	0	0	0,0,0	0.0626076	0.00138829	0.36296	0.0326032
CRYBA1	Depression	1	Depression	CRYBA1	1) The TC genotype of rs17727765 (nearby gene: CRYBA1) was identified as a significant risk factor for major depressive disorder (MDD) in males, with an odds ratio of 9.61 (95% CI: 2.04-45.30), indicating a strong association between CRYBA1 and depression in this population (CRYBA1 --+> Depression).[PMID: 35599408]	0	1	0	1	0,255,0	0.306111	0.111556	0.36296	0.132481
CS	Depression	2	Depression	CS	1) MDMA-assisted therapy (MDMA-AT) significantly improved self-compassion, including compassionate self-responding (CS), which fully mediated the reduction of PTSD severity and depressive symptoms, suggesting a critical role of self-compassion in the therapeutic effects of MDMA-AT (CS' --+> 'Depression').[PMID: 40331914] 2) In juvenile zebrafish, MMP-2/9 inhibition led to increased levels of chon…	1	1	0	0	0,0,0	0.518518	0.408593	0.525368	0.416288
CSE1L	Depression	1	Depression	CSE1L	1) Increased expression of CSE1L is associated with major depression (MD) and schizophrenia (SCZ), indicating a potential shared genetic risk, but no specific influence of CSE1L on depression was established. (CSE1L' ---> 'Depression)[PMID: 32398722]	1	0	0	0	0,0,0	0.306111	0.111556	0.36296	0.132481
CSF1	Depression	3	Depression	CSF1	1) Chronic stress-induced glucocorticoid signaling promotes CSF1 signaling and microglia-mediated neuronal remodeling in the medial prefrontal cortex, contributing to behavioral despair and cognitive impairments associated with depression (CSF1 --+> Depression).[PMID: 31255679] 2) Chronic stress exposure increases CSF1 messenger RNA levels in the medial prefrontal cortex, which is associated with…	0	3	0	1	0,255,0	0.0626076	0.00138829	0.36296	0.0326032
CSF1R	Depression	6	Depression	CSF1R	1) The study demonstrates that microglial Csf1r haploinsufficiency leads to depressive-like behaviors in mice, with blockade of CSF1R signaling improving these symptoms and restoring microglial function, indicating a causal relationship between the NLRP6/caspase-1 pathway activation and depression in the context of ALSP (CSF1R --+> Depression).[PMID: 40252935] 2) Inhibition of CSF1R with PLX3397 …	2	4	0	1	0,255,0	0.12589	0.0189981	0.36296	0.111459
CSF2RB	Depression	1	Depression	CSF2RB	1) The study found that CSF2RB is associated with major depressive disorder, revealing one protective haplotype (P value = 0.0004) and one risk haplotype (P value = 0.001), supporting CSF2RB as a common risk factor for both schizophrenia and major depression in the Chinese Han population (CSF2RB' ---> 'Depression).[PMID: 21247258]	1	0	0	0	0,0,0	0.306111	0.111556	0.36296	0.132481
CSF3	Depression	1	Depression	CSF3	1) Csf1r+/- mice exhibit depression and anxiety-like behavior by 9-11 months of age, suggesting a potential link between the gene CSF3 and the development of depressive symptoms, although specific statistics regarding CSF3's direct influence on depression are not provided. (CSF3' ---> 'Depression)[PMID: 25497733]	1	0	0	0	0,0,0	0.306111	0.111556	0.36296	0.132481
CSMD1	Depression	5	Depression	CSMD1	1) Variations in the gene CSMD1, which is involved in maintaining blood-brain barrier integrity, were identified as one of the most significant genetic factors associated with stress-connected depression in a study of 109,360 individuals, highlighting its potential role as a biomarker or drug target for mitigating depressive symptoms (CSMD1 --+> Depression).[PMID: 39457114] 2) The gene CSMD1 was …	3	2	0	0	0,0,0	0.225704	0.0772484	0.36296	0.132481
CSNK1E	Depression	2	Depression	CSNK1E	1) The gene CSNK1E, along with TIMELESS, was significantly associated with major depressive disorder and bipolar disorder in a study involving 413 patients and 1294 controls, with the combination of TIMELESS rs4630333 and CSNK1E rs135745 showing the most significant association in mood disorders (CSNK1E --+> Depression).[PMID: 31323592] 2) Among unrelated bipolar participants, three SNPs in the c…	1	1	0	0	0,0,0	0.518518	0.408593	0.525368	0.416288
CSRNP3	Depression	1	Depression	CSRNP3	1) The study identified the SNP CSRNP3 rs1551336 as being associated with exercise addiction, which has been linked to increased risk of mental health disorders such as depression, suggesting a potential genetic connection between CSRNP3 and depression (CSRNP3' ---> 'Depression).[PMID: 40002435]	1	0	0	0	0,0,0	0.306111	0.111556	0.36296	0.132481
CST3	Depression	2	Depression	CST3	1) A greater level of cystatin C (CST3) was associated with a higher risk of new-onset depressive symptoms, with an incidence risk ratio of 1.07 (95% CI 1.02-1.11) per-SD change in cystatin C among individuals with normal renal function, indicating a potential positive influence of CST3 on depression (CST3 --+> Depression).[PMID: 30640054] 2) Participants with higher cystatin C levels were found …	0	2	0	1	0,255,0	0.132408	0.0124447	0.36296	0.0853938
CSTB	Depression	1	Depression	CSTB	1) Individuals with Unverricht-Lundborg disease (EPM1) often experience emotional lability and depression, which may be linked to mutations in the cystatin B (CSTB) gene, suggesting a potential association between CSTB and depression in this context (CSTB' ---> 'Depression).[PMID: 18325013]	1	0	0	0	0,0,0	0.306111	0.111556	0.36296	0.132481
CTBS	Depression	2	Depression	CTBS	1) The study indicates that while cTBS treatment led to significant improvements in both OCD and depressive symptoms, the levels of neuroplasticity biomarkers, including those associated with depression, were generally lower in OCD patients compared to healthy controls, suggesting a limited impact of cTBS on these biomarkers despite symptom improvement (CTBS' ---> 'Depression').[PMID: 40086220] 2…	2	0	0	0	0,0,0	0.132408	0.0124447	0.36296	0.0853938
CTLA4	Depression	2	Depression	CTLA4	1) The study identified 115 common differentially expressed genes, including CTLA4, between psoriasis and depression, highlighting the role of T cell activation and differentiation in their comorbidity, suggesting a shared pathogenesis that may aid in molecular screening for depression in psoriasis patients (CTLA4' ---> 'Depression').[PMID: 37223217] 2) The study highlights that the use of aldehy…	1	1	0	0	0,0,0	0.518518	0.408593	0.525368	0.416288
CTNNA2	Depression	3	Depression	CTNNA2	1) The gene CTNNA2 was identified as associated with major depressive disorder (MDD) with a significant SNP (rs6729523, p = 1.25 × 10^-8), although no strong replication was found in independent cohorts, despite 14 SNPs around CTNNA2 showing nominal associations with MDD (p < 0.05) (CTNNA2' ---> 'Depression).[PMID: 35615967] 2) The study found nominally significant associations between the CTNNA2…	2	1	0	0	0,0,0	0.264028	0.100797	0.36296	0.132481
CTNNB1	Depression	4	Depression	CTNNB1	1) Eupalinolide B (EB) has shown potential antidepressant effects by modulating the GSK-3β/β-catenin pathway, promoting cell proliferation, reducing apoptosis, and restoring neurogenesis in CUMS rats, indicating a possible link between depression and the CTNNB1 gene through the activation of β-catenin signaling (CTNNB1' ---> 'Depression).[PMID: 40021022] 2) Loganin has been shown to exert antidep…	3	1	0	0	0,0,0	0.135473	0.0198673	0.36296	0.111459
CTNND1	Depression	2	Depression	CTNND1	1) The study identified CTNND1 as a likely causal gene associated with depression through a cross-ancestry genome-wide meta-analysis involving 416,437 cases and 1,308,758 controls, highlighting its potential role in the genetic architecture of the disease (CTNND1' ---> 'Depression).[PMID: 39994458] 2) The study identified CTNND1 as a high-confidence risk protein associated with depression, sugges…	2	0	0	0	0,0,0	0.132408	0.0124447	0.36296	0.0853938
CTNND2	Depression	3	Depression	CTNND2	1) The study identified four SNPs of the CTNND2 gene associated with schizophrenia, with rs10058868 and rs2168878 implicated in symptoms of depression and excitement, respectively, suggesting a potential link between CTNND2 and depression in the context of schizophrenia (CTNND2' ---> 'Depression).[PMID: 36930964] 2) Whole-exome sequencing identified CTNND2 among four genes associated with an incr…	3	0	0	0	0,0,0	0.0626076	0.00138829	0.36296	0.0326032
CTNS	Depression	1	Depression	CTNS	1) Adult patients with cystinosis, an autosomal recessive disorder with an incidence of 1/100,000-200,000 live births, reported comparatively high anxiety (mean score 9.2) and depression (mean score 7.2) levels, with significant impacts on their relationships, autonomy, and social life due to the disease and its treatment side effects. (CTNS' ---> 'Depression)[PMID: 25715639]	1	0	0	0	0,0,0	0.306111	0.111556	0.36296	0.132481
CTSB	Depression	1	Depression	CTSB	1) The study identified about 90 polymorphisms in the gene CTSB, which was found to significantly influence emotionality, as Ctsb knock-out mice exhibited increased depression-like behavior, particularly in females, suggesting a critical role for CTSB in depression-related traits (CTSB' ---> 'Depression).[PMID: 21897848]	1	0	0	0	0,0,0	0.306111	0.111556	0.36296	0.132481
CTSC	Depression	1	Depression	CTSC	1) The study found that the Client Task Specific Change Measure-Revised (CTSC-R) predicted changes in depression outcomes, explaining an additional 13% of the variance in the Beck Depression Inventory scores, indicating a significant association between the measure and depression treatment outcomes (CTSC' --+> 'Depression).[PMID: 19856233]	0	1	0	1	0,255,0	0.306111	0.111556	0.36296	0.132481
CTSD	Depression	1	Depression	CTSD	1) Mutations in the CTSD gene are associated with behavioral changes in heterozygous CTSD-deficient mice that resemble human mania and depressive-like behaviors under stress, indicating a significant role for CTSD in mood regulation, with chronic administration of mood stabilizers reversing these abnormalities; thus, (CTSD' ---> 'Depression).[PMID: 26092248]	1	0	0	0	0,0,0	0.306111	0.111556	0.36296	0.132481
CUBN	Depression	1	Depression	CUBN	1) The study suggests that the antidepressant effect of Valeriana jatamansi may involve the modulation of vitamin B12-related factors, including the gene CUBN, as treatment improved depressive behaviors and correlated with changes in B12 levels and ileal microbiota, indicating a potential role of CUBN in the context of depression (CUBN' ---> 'Depression).[PMID: 39875065]	1	0	0	0	0,0,0	0.306111	0.111556	0.36296	0.132481
CUL4A	Depression	1	Depression	CUL4A	1) The gene CUL4A has been associated with intestinal villous atrophy in the context of porcine periweaning failure to thrive syndrome, which includes symptoms related to depression, suggesting a potential genetic link between the two conditions (CUL4A ---> Depression).[PMID: 29695451]	1	0	0	0	0,0,0	0.306111	0.111556	0.36296	0.132481
CUX1	Depression	2	Depression	CUX1	1) Genome-wide association studies in the Old Order Amish population identified CUX1 as a gene associated with mood disorders, revealing that variants in this gene contribute to a greater than 2-fold relative risk for depression, suggesting a potential role in the genetic architecture of the disease (CUX1 --+> Depression).[PMID: 36882501] 2) Polymorphisms of the CUX1 gene were found to be signifi…	0	2	0	1	0,255,0	0.132408	0.0124447	0.36296	0.0853938
CWC22	Depression	1	Depression	CWC22	1) The gene CWC22 is associated with suicidality risk, particularly in males, as identified in a genome-wide interaction study involving 123,633 individuals, where the male-associated SNP rs2367967 (CWC22) showed significant interaction effects with environmental factors like PTSD, suggesting a potential link between traumatic experiences and genetic risk for suicidality (CWC22' ---> 'Depression'…	1	0	0	0	0,0,0	0.306111	0.111556	0.36296	0.132481
CX3CL1	Depression	2	Depression	CX3CL1	1) In individuals with chronic migraine (CM), increased levels of the inflammatory chemokine CX3CL1 were observed alongside significantly higher depression and anxiety scores compared to healthy controls, suggesting a potential link between neuroinflammation and depression in this context (CX3CL1' ---> 'Depression).[PMID: 40327090] 2) Evidence indicates a complex relationship between the chemokin…	2	0	0	0	0,0,0	0.132408	0.0124447	0.36296	0.0853938
CX3CR1	Depression	5	Depression	CX3CR1	1) Kaji-ichigoside F1 (KF1) has been shown to alleviate LPS-induced depression-like behaviors and neuronal damage by activating the PPARγ/CX3CR1/Nrf2 signaling pathway and suppressing the NF-κB/NLRP3 signaling pathway, indicating a significant association between depression and CX3CR1. (CX3CR1' --+> 'Depression)[PMID: 40308754] 2) Reduced GRP75 expression in microglia of Cx3cr1<sup>CreER/+ </sup>…	2	2	1	0	0,0,0	0.516645	0.442557	0.525368	0.448403
CXCL1	Depression	6	Depression	CXCL1	1) The study indicates that CXCL1, through its receptor CXCR2, plays a crucial role in regulating adult hippocampal neurogenesis and alleviating depression-like behaviors in mice with chronic neuropathic pain, suggesting that enhancing CXCR2 activity may serve as a therapeutic target for chronic pain-related depression (CXCL1' --+> 'Depression).[PMID: 39972170] 2) The repeated treatment with huma…	4	1	1	0	0,0,0	0.12589	0.0189981	0.36296	0.111459
CXCL11	Depression	2	Depression	CXCL11	1) In a study of 126 pregnant women, significant associations were found between elevated serum levels of Eotaxin (CCL11) and high scores for depression (p < 0.04), suggesting a potential link between increased CXCL11 levels and depressive symptoms during late pregnancy (Eotaxin/CCL11) --+> 'Depression).[PMID: 34863117] 2) High levels of the inflammatory marker CXCL11 were associated with bipolar…	0	2	0	1	0,255,0	0.132408	0.0124447	0.36296	0.0853938
CXCL12	Depression	3	Depression	CXCL12	1) The study indicates that the SDF-1α-loaded hydrogel not only aids in neurogenesis and immune homeostasis after traumatic brain injury but also alleviates symptoms of depression, suggesting a potential positive influence of CXCL12 on depression (CXCL12' ---> 'Depression).[PMID: 39970603] 2) The review highlights the potential role of the chemokine CXCL12 in mediating post-myocardial infarction …	2	0	1	0	0,0,0	0.264028	0.100797	0.36296	0.132481
CXCL13	Depression	4	Depression	CXCL13	1) In a mouse model of cow's milk allergy, sensitization to the whey protein β-lactoglobulin was associated with increased levels of the chemokine CXCL13 in the brain, which correlated with anxiety- and depression-like behaviors, suggesting a potential link between CXCL13 and the pathophysiology of depression (CXCL13' --+> 'Depression).[PMID: 36157272] 2) Inhibition of CXCL13 in MRL/lpr lupus mic…	3	1	0	0	0,0,0	0.135473	0.0198673	0.36296	0.111459
CXCL16	Depression	2	Depression	CXCL16	1) High levels of CXCL16 were identified as an additional driver of clinical depression in COVID-19 survivors, with a longitudinal model achieving a balance accuracy of 74% and sensitivity of 68% in predicting post-COVID-19 depression (CXCL16' --+> 'Depression).[PMID: 39700666] 2) CXCL16 was identified as one of the top hub genes in a study exploring the pathogenesis of major depressive disorder …	1	1	0	0	0,0,0	0.518518	0.408593	0.525368	0.416288
CXCL2	Depression	5	Depression	CXCL2	1) In a study of 130 patients with Major Depressive Disorder (MDD), higher levels of the inflammatory cytokine CXCL-2 were associated with increased suicide risk, indicating that elevated CXCL-2 levels may positively predict suicide risk in individuals with depression (CXCL2' --+> 'Depression).[PMID: 38993383] 2) Chronic inflammation, driven by proinflammatory cytokines including CXCL2, is implic…	2	3	0	1	0,255,0	0.225704	0.0772484	0.36296	0.132481
CXCL5	Depression	1	Depression	CXCL5	1) CXCL5 was identified as one of ten inflammatory proteins significantly associated with anxiety and depression in a study of 81 chronic pain patients, highlighting its potential role in psychological comorbidity (CXCL5' ---> 'Depression').[PMID: 36979692]	1	0	0	0	0,0,0	0.306111	0.111556	0.36296	0.132481
CXCL8	Depression	2	Depression	CXCL8	1) Patients with fibromyalgia (FM) who expressed the IL8 gene showed a significant association with moderate depression (p = 0.002), despite a lower overall frequency of IL8 expression compared to controls, indicating that while IL8 expression is not prevalent in FM patients, it correlates with higher levels of depression among those who do express it. (CXCL8' ---> 'Depression)[PMID: 40270075] 2)…	2	0	0	0	0,0,0	0.132408	0.0124447	0.36296	0.0853938
CXCL9	Depression	2	Depression	CXCL9	1) Perforin produced by colonic CD8<sup>+</sup> T cells enhances the expression of CXCL9 in intestinal epithelial cells, which subsequently leads to endoplasmic reticulum stress in hippocampal neurons and exacerbates depression in patients with inflammatory bowel disease (IBD), with neutralization of CXCL9 alleviating depressive symptoms without affecting colitis (CXCL9' --+> 'Depression).[PMID: …	0	2	0	1	0,255,0	0.132408	0.0124447	0.36296	0.0853938
CXCR2	Depression	6	Depression	CXCR2	1) The study demonstrates that CXCR2 in neural stem cells is essential for regulating adult hippocampal neurogenesis and alleviating depression-like behaviors in mice with chronic neuropathic pain, as its overexpression restored neurogenesis and improved depressive symptoms, while its knockdown inhibited neurogenesis and induced depression-like behaviors (CXCR2' --+> 'Depression).[PMID: 39972170]…	2	4	0	1	0,255,0	0.12589	0.0189981	0.36296	0.111459
CXCR3	Depression	3	Depression	CXCR3	1) Perforin produced by colonic CD8<sup>+</sup> T cells enhances the production of CXCL9 in intestinal epithelial cells, which subsequently enters the hippocampus and induces endoplasmic reticulum stress in neurons, thereby exacerbating depression in patients with inflammatory bowel disease (IBD) (CXCR3' --+> 'Depression).[PMID: 40120774] 2) In a study of neonatal immune activation (NIA) induced …	2	1	0	0	0,0,0	0.264028	0.100797	0.36296	0.132481
CXCR4	Depression	3	Depression	CXCR4	1) Maternal exposure to sevoflurane was found to disrupt cortical interneuron migration and downregulate the CXCL12/CXCR4 signaling pathway, which may contribute to increased anxiety- and depression-like behaviors in adolescent offspring, although these effects did not persist into adulthood (CXCR4 ---| Depression).[PMID: 38129829] 2) The study indicates that the SA/Col/SDF-1 hydrogel loaded with…	2	0	1	0	0,0,0	0.264028	0.100797	0.36296	0.132481
CXCR5	Depression	2	Depression	CXCR5	1) The study indicates that T<sub>H</sub>17 cells, which express the CXCR5 marker, accumulate in the hippocampus of learned helpless mice and are associated with promoting depression-like behaviors, suggesting a potential role of CXCR5 in the pathogenesis of depression (CXCR5' ---> 'Depression').[PMID: 29698707] 2) The study indicates that CXCR5 deficiency enhances the proliferation of immature n…	2	0	0	0	0,0,0	0.132408	0.0124447	0.36296	0.0853938
CXCR6	Depression	1	Depression	CXCR6	1) Recent research suggests that type II innate lymphoid cells (ILC2s) may play a role in modulating neuroinflammation associated with major depressive disorder (MDD) through inflammatory cues involving CXCL16 and CXCR6, although the specific relationship remains unclear. (CXCR6' ---> 'Depression)[PMID: 34489558]	1	0	0	0	0,0,0	0.306111	0.111556	0.36296	0.132481
CYB561	Depression	1	Depression	CYB561	1) The study found that the gene CYB561 was upregulated in germ-free mice, which exhibited antidepressant-like behaviors, suggesting a potential role of CYB561 in the molecular mechanisms influencing depressive-like behavior through the gut microbiota (CYB561' ---> 'Depression).[PMID: 30194287]	1	0	0	0	0,0,0	0.306111	0.111556	0.36296	0.132481
CYBB	Depression	2	Depression	CYBB	1) In a mouse model of chronic restraint stress, significant increases in NOX2 (encoded by the CYBB gene) expression in the hippocampus were associated with depression-like behaviors and cognitive deficits, and treatment with a NOX2 inhibitor improved these symptoms, suggesting that neuronal NOX2 is a critical mediator of depression (CYBB' ---> 'Depression).[PMID: 39547705] 2) The study identifie…	2	0	0	0	0,0,0	0.132408	0.0124447	0.36296	0.0853938
CYFIP1	Depression	1	Depression	CYFIP1	1) The 15q11.2 BP1-BP2 microdeletion syndrome, which includes the gene CYFIP1, is associated with various psychiatric and behavioral problems, including depression, particularly in individuals with autism and other clinical features, suggesting a potential link between low magnesium levels and depression in this context (CYFIP1' ---> 'Depression).[PMID: 31207912]	1	0	0	0	0,0,0	0.306111	0.111556	0.36296	0.132481
CYLD	Depression	2	Depression	CYLD	1) CYLD deficiency is associated with altered responses to acute restraint stress in mice, leading to significant neuronal activation in brain regions implicated in anxiety and depression, suggesting that CYLD plays a role in stress-induced anxious behavior (CYLD' ---> 'Depression).[PMID: 37395260] 2) Loss of CYLD function in mice leads to abnormal sociability, anxiety, and depression-like behavi…	2	0	0	0	0,0,0	0.132408	0.0124447	0.36296	0.0853938
CYP11A1	Depression	1	Depression	CYP11A1	1) Gene-wide significant results indicated that CYP11A1 is associated with dexamethasone suppression and hippocampal volume, suggesting a potential role in the neurobiological underpinnings of major depressive disorder (MDD) (CYP11A1' ---> 'Depression).[PMID: 28589964]	1	0	0	0	0,0,0	0.306111	0.111556	0.36296	0.132481
CYP11B1	Depression	3	Depression	CYP11B1	1) The study indicates that the ethyl acetate fraction from *Cedrela sinensis* (EFCS) regulates stress-related indicators, including CYP11B1, suggesting a potential role of this gene in the modulation of depression-like behavior in response to chronic unpredictable mild stress (CUMS) in mice (CYP11B1' ---> 'Depression).[PMID: 36552656] 2) CYP11B1 mutations are associated with an increased risk of…	2	1	0	0	0,0,0	0.264028	0.100797	0.36296	0.132481
CYP11B2	Depression	2	Depression	CYP11B2	1) CYP11B2 is implicated in conditions like Connshing syndrome, which is associated with an increased risk of depression and anxiety, particularly in patients with primary hyperaldosteronism, where one-third of the PA-ACS group may harbor mutations linked to cortisol excess; however, specific statistics directly linking CYP11B2 to depression are not provided. (CYP11B2' ---> 'Depression)[PMID: 364…	1	1	0	0	0,0,0	0.518518	0.408593	0.525368	0.416288
CYP17A1	Depression	2	Depression	CYP17A1	1) Oxyberberine treatment improved PCOS- and depression-like phenotypes in rats by modulating the expression of CYP17A1, suggesting a potential link between depression and this gene. (CYP17A1' --+> 'Depression)[PMID: 40209846] 2) Astaxanthin (AST) may exert therapeutic effects on depression through its involvement in steroid hormone metabolism, particularly by regulating glucocorticoids and formi…	1	1	0	0	0,0,0	0.518518	0.408593	0.525368	0.416288
CYP19A1	Depression	5	Depression	CYP19A1	1) Oxyberberine treatment in rats with PCOS and depression-like phenotypes was found to modulate the expression of CYP19A1 in the ovary, suggesting a potential link between this gene and the improvement of depression symptoms associated with PCOS (CYP19A1' ---> 'Depression).[PMID: 40209846] 2) The study indicates that Kunxinning Granules (KXN) can alleviate anxiety and depression in premenstrual …	1	4	0	1	0,255,0	0.0701628	0.00345302	0.36296	0.0688219
CYP1A1	Depression	1	Depression	CYP1A1	1) In anhedonia-susceptible mice, serum levels of CYP1A1 were significantly increased alongside inflammatory cytokines, and the sEH inhibitor TPPU reduced both CYP1A1 levels and depressive behaviors, suggesting a complex interplay between CYP1A1 and depression in the context of chronic pain (CYP1A1' ---| 'Depression).[PMID: 36732752]	0	0	1	-1	255,0,0	0.306111	0.111556	0.36296	0.132481
CYP1A2	Depression	2	Depression	CYP1A2	1) Genetic analysis in a case of medication-resistant depression revealed variations in the CYP1A2 gene, highlighting its potential role in influencing treatment response, thus emphasizing the need for pharmacogenomic integration in managing depression (CYP1A2' ---> 'Depression).[PMID: 40270569] 2) Pharmacogenetic analysis, including the genotyping of common functional variants in CYP1A2, signifi…	2	0	0	0	0,0,0	0.132408	0.0124447	0.36296	0.0853938
CYP1B1	Depression	2	Depression	CYP1B1	1) The study indicates that activation of the aryl hydrocarbon receptor (Ahr) by β-naphthoflavone, which increases the expression of the gene CYP1B1, plays a role in modulating despair behavior in mice, suggesting a potential link between Ahr signaling and depression-related behaviors influenced by the intestinal microbiota (CYP1B1' ---> 'Depression).[PMID: 34461234] 2) Interactions of CYP1B1*3 a…	2	0	0	0	0,0,0	0.132408	0.0124447	0.36296	0.0853938
CYP21A2	Depression	2	Depression	CYP21A2	1) Patients with Congenital Adrenal Hyperplasia (CAH), primarily associated with the CYP21A2 gene, reported significantly lower quality of life scores, particularly in the anxiety/depression domain, with 44.4% of participants affected (p<0.0001), indicating a potential link between CYP21A2 and depression-related symptoms. (CYP21A2' --+> 'Depression)[PMID: 37347111] 2) Variants in the CYP21A2 gene…	0	2	0	1	0,255,0	0.132408	0.0124447	0.36296	0.0853938
CYP26B1	Depression	1	Depression	CYP26B1	1) Knockdown of the retinoic acid degradation enzyme CYP26B1 in the nucleus accumbens shell was found to increase depression-related behavior, suggesting that CYP26B1 may play a role in modulating depression, thus highlighting its potential as a target for novel treatments for depression and anxiety (CYP26B1' ---| 'Depression).[PMID: 31449909]	0	0	1	-1	255,0,0	0.306111	0.111556	0.36296	0.132481
CYP27A1	Depression	1	Depression	CYP27A1	1) In a cohort of 7 Turkish patients with cerebrotendinous xanthomatosis (CTX) due to mutations in the CYP27A1 gene, childhood depression was reported in 14% of cases, highlighting a potential association between CYP27A1 mutations and depressive symptoms, although the exact nature of this relationship remains unclear (CYP27A1' ---> 'Depression).[PMID: 32349000]	1	0	0	0	0,0,0	0.306111	0.111556	0.36296	0.132481
CYP27B1	Depression	1	Depression	CYP27B1	1) The study found that the CYP27B1 rs10877012 G/G genotype is associated with a decreased risk of post-stroke depression (PSD) in ischemic stroke patients, with odds ratios of 0.41 (95% CI: 0.18-0.92, p = 0.030) and 0.42 (95% CI: 0.18-0.98, p = 0.040), suggesting a potential protective role of this genotype against PSD (CYP27B1 ---| Depression).[PMID: 37404714]	0	0	1	-1	255,0,0	0.306111	0.111556	0.36296	0.132481
CYP2A13	Depression	1	Depression	CYP2A13	1) A 1483-bp deletion at the CYP2A13 locus was highlighted in the study as suggestively associated with depression, indicating a potential link between this gene and the disease (CYP2A13' ---> 'Depression).[PMID: 40038788]	1	0	0	0	0,0,0	0.306111	0.111556	0.36296	0.132481
CYP2A6	Depression	1	Depression	CYP2A6	1) CYP2A6 is involved in the metabolism of nicotine, and its inhibitors have been shown to prolong the antidepressive and procognitive effects of nicotine in animal models, suggesting a potential therapeutic approach for depression related to nicotine dependence (CYP2A6' --+> 'Depression').[PMID: 27080866]	0	1	0	1	0,255,0	0.306111	0.111556	0.36296	0.132481
CYP2B6	Depression	2	Depression	CYP2B6	1) Carriers of the CYP2B6*6 allele and the CYP2B6 516G>T variant exhibit 25-50% and one-third to one-half lower hydroxylation of bupropion, respectively, leading to greater plasma concentrations of bupropion and lesser concentrations of its active metabolite hydroxybupropion, which may influence therapeutic outcomes in individuals with major depressive disorder (CYP2B6' ---> 'Depression).[PMID: 3…	2	0	0	0	0,0,0	0.132408	0.0124447	0.36296	0.0853938
CYP2C18	Depression	1	Depression	CYP2C18	1) Differential methylation was observed in the gene CYP2C18, which has been previously linked to antidepressant response, suggesting a potential association with treatment outcomes in depression, although no epigenome-wide significant differentially methylated positions were found for treatment response or early improvement (CYP2C18' ---> 'Depression).[PMID: 35794104]	1	0	0	0	0,0,0	0.306111	0.111556	0.36296	0.132481
CYP2C19	Depression	4	Depression	CYP2C19	1) The case report emphasizes the significance of pharmacogenomics in managing medication-resistant depression, revealing that genetic variations in CYP2C19, among other cytochrome P450 genes, can influence treatment responses, suggesting that personalized adjustments to antidepressant medications based on these genetic profiles can lead to improved clinical outcomes (CYP2C19' ---> 'Depression).[…	4	0	0	0	0,0,0	0.0308653	0.000154872	0.36296	0.0113056
CYP2D6	Depression	3	Depression	CYP2D6	1) Genetic analysis in a case of medication-resistant depression revealed variations in the CYP2D6 gene, highlighting its importance in drug metabolism and suggesting that personalized treatment based on pharmacogenomic profiles can lead to improved clinical outcomes (CYP2D6' ---> 'Depression).[PMID: 40270569] 2) The study indicates that the strong CYP2D6 inhibitor paroxetine significantly affect…	1	2	0	1	0,255,0	0.264028	0.100797	0.36296	0.132481
CYP2E1	Depression	1	Depression	CYP2E1	1) CYP2E1 has been identified as a novel therapeutic target in neuroinflammation, with elevated levels linked to depression-related anxiety-like behaviors in animal models, and its inhibition by Q11 has shown promise in ameliorating these behaviors, suggesting a positive influence of CYP2E1 on depression (CYP2E1 --+> Depression).[PMID: 40122152]	0	1	0	1	0,255,0	0.306111	0.111556	0.36296	0.132481
CYP2R1	Depression	1	Depression	CYP2R1	1) The study suggests that cosupplementation with vitamin D and L-cysteine enhances the upregulation of vitamin D-metabolising genes, including CYP2R1, and reduces inflammation, which may be beneficial for individuals with depression, particularly in the African American population (CYP2R1' ---> 'Depression).[PMID: 39882299]	1	0	0	0	0,0,0	0.306111	0.111556	0.36296	0.132481
CYP2W1	Depression	1	Depression	CYP2W1	1) The modulatory effect of rare variants on depression was found in the CYP2W1 gene among childhood cancer survivors, indicating a potential association between this gene and the risk of developing depression. (CYP2W1' ---> 'Depression)[PMID: 38051303]	1	0	0	0	0,0,0	0.306111	0.111556	0.36296	0.132481
CYP46A1	Depression	2	Depression	CYP46A1	1) The study found that the CYP46A1 rs754203 G allele is significantly associated with an increased risk of suicide in individuals with Major Depressive Disorder (MDD), with an odds ratio of 1.370 (95% CI = 1.002-1.873), suggesting a potential role of CYP46A1 in suicidal behavior among MDD patients (CYP46A1' --+> 'Depression).[PMID: 38592597] 2) The enzyme CYP46A1, which regulates cholesterol met…	1	1	0	0	0,0,0	0.518518	0.408593	0.525368	0.416288
CYP4B1	Depression	1	Depression	CYP4B1	1) The study identified CYP4B1 as one of the four key genes associated with major depressive disorder (MDD), contributing to a multi-gene prediction model that demonstrated a diagnostic efficiency with an AUC of 0.915 for MDD, indicating a significant association between CYP4B1 and depression (CYP4B1' --+> 'Depression).[PMID: 37956829]	0	1	0	1	0,255,0	0.306111	0.111556	0.36296	0.132481
CYP7A1	Depression	2	Depression	CYP7A1	1) The study indicates that apple polyphenol extracts (APE) treatment increased the expression of CYP7A1, which may play a role in alleviating depression-like behaviors induced by high-sucrose diets in mice, suggesting a potential link between CYP7A1 and depression modulation (CYP7A1' --+> 'Depression).[PMID: 39475537] 2) Gastrodin demonstrated protective effects against depressive-like behavior …	0	2	0	1	0,255,0	0.132408	0.0124447	0.36296	0.0853938
CYP7B1	Depression	1	Depression	CYP7B1	1) The study identified CYP7B1 as one of the differentially expressed proteins involved in the antidepressant effects of Sinisan, suggesting its potential role in the biosynthesis and metabolism of steroid hormones related to depression (CYP7B1' ---> 'Depression).[PMID: 32745909]	1	0	0	0	0,0,0	0.306111	0.111556	0.36296	0.132481
CYSLTR2	Depression	1	Depression	CYSLTR2	1) The selective CysLT<sub>2</sub>R antagonist HM3379 demonstrated significant efficacy in improving depression-like behaviors and neurological recovery in a post-stroke depression model by suppressing the NLRP3 inflammasome/pyroptosis pathway, indicating a positive influence of CYSLTR2 on depression (CYSLTR2' ---> 'Depression).[PMID: 35892417]	1	0	0	0	0,0,0	0.306111	0.111556	0.36296	0.132481
DAB1	Depression	3	Depression	DAB1	1) The GWAS identified a significant association between postpartum depression (PPD) and the locus rs377546683 at the DAB1 gene, suggesting a potential genetic link in the pathogenesis of PPD (DAB1' ---> 'Depression).[PMID: 39287932] 2) The Reelin signaling pathway, which includes the gene DAB1, has been implicated in various brain disorders, including depression, suggesting a potential role of D…	3	0	0	0	0,0,0	0.0626076	0.00138829	0.36296	0.0326032
DAB2	Depression	1	Depression	DAB2	1) The study identified DAB2 as one of the 17 shared genes associated with both major depression disorder (MDD) and atopic dermatitis (AD), suggesting its potential role in the comorbid development of these conditions (DAB2' ---> 'Depression).[PMID: 39953304]	1	0	0	0	0,0,0	0.306111	0.111556	0.36296	0.132481
DACH1	Depression	1	Depression	DACH1	1) The study identified DACH1 as one of the genes associated with brain morphology changes and demonstrated a global genetic overlap with depression, suggesting a potential link between DACH1 and the disease, although specific statistics were not provided. (DACH1' ---> 'Depression)[PMID: 35383335]	1	0	0	0	0,0,0	0.306111	0.111556	0.36296	0.132481
DAG1	Depression	1	Depression	DAG1	1) The study identified DAG1 as one of six protein-coding genes associated with depression, suggesting its involvement in cell survival, although the specific influence of DAG1 on depression remains to be further investigated (DAG1' ---> 'Depression).[PMID: 39897774]	1	0	0	0	0,0,0	0.306111	0.111556	0.36296	0.132481
DAGLA	Depression	2	Depression	DAGLA	1) The study identified a significant association between the gene DAGLA and major depressive disorder (MDD), with the lead SNP rs12805732 showing the strongest association with disease risk, suggesting that the endocannabinoid system may play a role in mental disorders (DAGLA' ---> 'Depression).[PMID: 37924773] 2) Lower methylation of the diacylglycerol lipase alpha gene (DAGLA) was associated w…	1	0	1	0	0,0,0	0.518518	0.408593	0.525368	0.416288
DALRD3	Depression	1	Depression	DALRD3	1) The study identified DALRD3 as one of the 249 significant candidate risk genes for obsessive-compulsive disorder (OCD), which showed positive genetic correlations with depression among other psychiatric phenotypes, suggesting a potential link between DALRD3 and depression (DALRD3' ---> 'Depression').[PMID: 38712091]	1	0	0	0	0,0,0	0.306111	0.111556	0.36296	0.132481
DAO	Depression	1	Depression	DAO	1) The study identified DAO as one of the five hub genes associated with major depressive disorder (MDD) among 1,105 differentially expressed genes, suggesting its potential role as a therapeutic target in treating depression (DAO' ---> 'Depression).[PMID: 40116198]	1	0	0	0	0,0,0	0.306111	0.111556	0.36296	0.132481
DAOA	Depression	5	Depression	DAOA	1) DAO levels showed significant associations with the 17-item Hamilton Depression Rating Scale (HAMD17) in schizophrenia patients, indicating a potential link between depression and DAO, while the relationship between DAOA and depression remains unclear. (DAOA ---> Depression)[PMID: 39987274] 2) An exonic missense mutation in the G72 (DAOA) gene (rs2391191, P = 1.94 × 10(-4), P FDR = 9.34 × 10(-…	3	2	0	0	0,0,0	0.225704	0.0772484	0.36296	0.132481
DAPK1	Depression	6	Depression	DAPK1	1) Elevated expression of DAPK1 has been associated with post-stroke depression (PSD), where it may hinder the ERK/CREB/BDNF signaling pathways, leading to neuronal loss and exacerbation of cognitive dysfunction in a rat model of PSD. (DAPK1' --+> 'Depression)[PMID: 38777261] 2) In a mouse model of major depressive disorder, increased expression of DAPK1 in the hippocampus was associated with cog…	3	2	1	0	0,0,0	0.323758	0.17906	0.381422	0.210952
DBH	Depression	3	Depression	DBH	1) The study identified the gene DBH as a candidate associated with major depressive disorder (MDD) in the context of childhood trauma, surviving multiple testing correction within a specific multimorbidity cluster, indicating a potential genetic influence on depression (DBH' ---> 'Depression).[PMID: 38806065] 2) The study indicates that noradrenaline (NE) depletion, which is influenced by the do…	3	0	0	0	0,0,0	0.0626076	0.00138829	0.36296	0.0326032
DBI	Depression	1	Depression	DBI	1) In a study involving 73,737 participants in China, it was found that individuals with depressive symptoms had higher low bound score (LBS) and dietary quality distance (DQD) scores, with LBS showing an odds ratio (OR) of 1.21 and DQD an OR of 1.44 for depression, indicating that poor dietary quality is associated with increased depressive symptoms (DBI' ---> 'Depression).[PMID: 37597777]	1	0	0	0	0,0,0	0.306111	0.111556	0.36296	0.132481
DBN1	Depression	2	Depression	DBN1	1) Licochalcone A (LCA) treatment improved synaptic-related protein expression, including DBN1, and prevented cognitive decline and depressive-like behavior induced by LPS, suggesting a protective role of DBN1 in the context of depression. (DBN1' ---> 'Depression)[PMID: 39930360] 2) Caspase-3 has been identified as a key regulator of long-term depression (LTD) and AMPA receptor endocytosis in neu…	2	0	0	0	0,0,0	0.132408	0.0124447	0.36296	0.0853938
DBP	Depression	1	Depression	DBP	1) Early-life exposure to the plasticizer dibutyl phthalate (DBP) in zebrafish resulted in anxiety-like and depression-like behaviors in adulthood, indicating a potential link between DBP exposure and the development of depression, particularly with a more severe dysregulation of the HPA axis observed in males. (DBP' --+> 'Depression)[PMID: 40117685]	0	1	0	1	0,255,0	0.306111	0.111556	0.36296	0.132481
DBT	Depression	3	Depression	DBT	1) Mindfulness and body-focused psychotherapies, prolonged exposure (PE), narrative exposure therapy (NET), and cognitive processing therapy (CPT) showed beneficial effects on symptoms of PTSD and co-occurring depression, indicating a potential positive influence of DBT on depression management in PTSD contexts. (DBT' --+> 'Depression)[PMID: 40234083] 2) Dialectical behaviour therapy (DBT) was fo…	1	2	0	1	0,255,0	0.264028	0.100797	0.36296	0.132481
DBX1	Depression	1	Depression	DBX1	1) The study suggests that astrocytes generated from the Dbx1-expressing domain in the habenula modulate neuronal activity and exacerbate depression-like behaviors in mice, indicating a significant role of DBX1 in the pathophysiology of depression (DBX1' --+> 'Depression).[PMID: 39612187]	0	1	0	1	0,255,0	0.306111	0.111556	0.36296	0.132481
DCANP1	Depression	1	Depression	DCANP1	1) The dendritic cell nuclear protein-1 (DCANP1) gene, with its A allele associated with full-length protein and T allele leading to a premature stop codon, shows increased mRNA expression in the paraventricular nucleus of patients with depression, suggesting that full-length DCANP1 may enhance corticotropin-releasing hormone expression and play a role in the pathogenesis of depressive disorders …	0	1	0	1	0,255,0	0.306111	0.111556	0.36296	0.132481
DCC	Depression	3	Depression	DCC	1) JKZP treatment significantly improved depression-like behavior and synaptic plasticity in post-stroke depression (PSD) rats by regulating the expression and activity of the netrin-1/DCC signaling pathway, indicating a positive association between DCC and depression (DCC' --+> 'Depression').[PMID: 40058944] 2) The deleted in colorectal cancer (DCC) gene is associated with the risk of depression…	1	2	0	1	0,255,0	0.264028	0.100797	0.36296	0.132481
DCD	Depression	4	Depression	DCD	1) The study found that adults with probable developmental coordination disorder (p-DCD) exhibited the lowest emotional status, functional cognition, self-efficacy, and quality of life (QOL), with emotional distress and self-efficacy mediating the relationship between motor coordination and QOL, indicating that DCD negatively impacts emotional and cognitive well-being (DCD ---| Depression).[PMID:…	0	2	2	1	0,255,0	0.396365	0.260017	0.454844	0.298379
DCDC2	Depression	1	Depression	DCDC2	1) The genome-wide gene-environment interaction study identified a significant association between the gene DCDC2 (rs115986722, P = 4.10 × 10<sup>-10</sup>) and depression score in relation to electronic devices use, suggesting a potential genetic influence on depression linked to electronic device usage patterns (DCDC2' ---> 'Depression).[PMID: 34877740]	1	0	0	0	0,0,0	0.306111	0.111556	0.36296	0.132481
DCHS2	Depression	1	Depression	DCHS2	1) The study identified previously undescribed genomic variants in the gene DCHS2 (rs11935573-G and rs12500437-G/T) that are significantly associated with the incidence of major depressive disorder (MDD) in the Russian population, suggesting a potential role of DCHS2 in the susceptibility to depression (DCHS2' ---> 'Depression).[PMID: 38699454]	1	0	0	0	0,0,0	0.306111	0.111556	0.36296	0.132481
DCLK1	Depression	1	Depression	DCLK1	1) The study indicates that the DCLK gene, particularly its long isoform, is involved in neuronal plasticity in stress-related brain regions, and its phosphorylation is influenced by pain, which can lead to conditions such as chronic pain and depression, suggesting a potential link between DCLK1 and depression (DCLK1' ---> 'Depression).[PMID: 20418180]	1	0	0	0	0,0,0	0.306111	0.111556	0.36296	0.132481
DCLK2	Depression	1	Depression	DCLK2	1) A genome-wide association study (GWAS) identified DCLK2 as one of the new susceptibility loci related to resilience, which is crucial for understanding the genetic factors influencing stress-related psychiatric disorders like major depressive disorder (MDD), although the specific functional significance of DCLK2 in relation to MDD remains unclear (DCLK2' ---> 'Depression').[PMID: 31583809]	1	0	0	0	0,0,0	0.306111	0.111556	0.36296	0.132481
DCT	Depression	1	Depression	DCT	1) Recent studies involving the Demonstrative Choice Task (DCT) with 775 and 879 participants demonstrated that DCT-based classification models effectively capture semantic characteristics predictive of self-reported depression symptom severity, suggesting a reliable method for inferring severe depressive states and individual differences in such conditions (DCT' ---> 'Depression).[PMID: 40226681]	1	0	0	0	0,0,0	0.306111	0.111556	0.36296	0.132481
DCTN1	Depression	6	Depression	DCTN1	1) The study identified a heterozygous mutation (p.Y78C) in the DCTN1 gene in a 46-year-old woman with depression who later exhibited signs of parkinsonism, suggesting a potential link between DCTN1 and depression, although the exact nature of this relationship remains unclear (DCTN1' ---> 'Depression).[PMID: 39864870] 2) Perry syndrome, a rare autosomal dominant disease caused by mutations in th…	4	2	0	0	0,0,0	0.12589	0.0189981	0.36296	0.111459
DCX	Depression	4	Depression	DCX	1) The ketogenic diet significantly alleviated CUMS-induced depression-like behaviors in mice by promoting hippocampal neurogenesis, as indicated by an increase in DCX-positive cells, suggesting a positive association between DCX and depression (DCX' --+> 'Depression)').[PMID: 40197680] 2) The study demonstrates that extracellular vesicles derived from human umbilical mesenchymal stem cells can a…	1	3	0	1	0,255,0	0.135473	0.0198673	0.36296	0.111459
DDAH1	Depression	1	Depression	DDAH1	1) Altered expression of the gene DDAH1 in mice fed a low magnesium diet was associated with enhanced depression-like behavior, which was normalized by chronic antidepressant treatment, suggesting a potential link between DDAH1 and depression-related biochemical pathways (DDAH1' ---> 'Depression).[PMID: 21312047]	1	0	0	0	0,0,0	0.306111	0.111556	0.36296	0.132481
DDHD2	Depression	1	Depression	DDHD2	1) Decreased expression of the gene DDHD2 is associated with an increased risk for schizophrenia and bipolar disorder, but no direct association with major depressive disorder was identified, indicating a potential negative influence of DDHD2 on depression. (DDHD2 ---| Depression)[PMID: 32366953]	0	0	1	-1	255,0,0	0.306111	0.111556	0.36296	0.132481
DEAF1	Depression	7	Depression	DEAF1	1) The transcription factor Deaf1 has been shown to reduce 5-HT1A promoter activity by approximately 45%, suggesting that it may play a role in the regulation of serotonin receptors implicated in depression, with GSK3β influencing Deaf1's repressive function, thereby linking Deaf1 to the mechanisms underlying depression (DEAF1 ---| Depression).[PMID: 37958600] 2) The study reveals that the risk a…	2	2	3	-1	255,0,0	0.421885	0.312123	0.48367	0.357834
DEFB1	Depression	3	Depression	DEFB1	1) The study identified single nucleotide polymorphisms (SNPs) in the DEFB1 gene as predictors of selective serotonin reuptake inhibitor (SSRI) response in patients with major depressive disorder (MDD), achieving prediction accuracies greater than 69% across multiple trials (P < 0.07), indicating a potential association between DEFB1 and depression treatment response (DEFB1' ---> 'Depression).[PM…	2	1	0	0	0,0,0	0.264028	0.100797	0.36296	0.132481
DEFB135	Depression	1	Depression	DEFB135	1) The study identified the SNP <i>DEFB135</i> rs4841662 as being associated with exercise addiction, which has been linked to increased risk of mental health disorders such as depression, suggesting a potential genetic connection between the two conditions (DEFB135' ---> 'Depression).[PMID: 40002435]	1	0	0	0	0,0,0	0.306111	0.111556	0.36296	0.132481
DEFB4A	Depression	1	Depression	DEFB4A	1) The study found that the protein DEFB4A was longitudinally associated with subsequent eudaimonic wellbeing, suggesting a potential link between DEFB4A and psychological wellbeing, but no direct strong association with depression was established. (DEFB4A' ---> 'Depression)[PMID: 39974132]	1	0	0	0	0,0,0	0.306111	0.111556	0.36296	0.132481
DELEC1	Depression	1	Depression	DELEC1	1) The study identified DELEC1 as one of the genes associated with depression in females, highlighting its potential role in the complex pathways linking circadian rhythms to mood disorders (DELEC1' ---> 'Depression).[PMID: 38788553]	1	0	0	0	0,0,0	0.306111	0.111556	0.36296	0.132481
DEPP1	Depression	1	Depression	DEPP1	1) The study identifies DEPP1 as a hub gene associated with both depression and type 2 diabetes mellitus (T2DM), with increased levels observed in the medial prefrontal cortex (mPFC) and links between hyperglycemia, synaptic loss, and glucose dysregulation in models of depression, suggesting that the dysfunction of DEPP1 in the mPFC may play a role in the comorbidity of these conditions (DEPP1' -…	1	0	0	0	0,0,0	0.306111	0.111556	0.36296	0.132481
DEPTOR	Depression	1	Depression	DEPTOR	1) The study identified DEPTOR as a gene involved in the antidepressant action that may affect long-term treatment outcomes in bipolar disorder, suggesting a potential link between DEPTOR and depression; however, specific statistics regarding this association were not provided. (DEPTOR' ---> 'Depression)[PMID: 26297903]	1	0	0	0	0,0,0	0.306111	0.111556	0.36296	0.132481
DGCR8	Depression	1	Depression	DGCR8	1) The variant allele of DGCR8 rs3757 was associated with an increased risk of suicidal tendency and improved response to antidepressant treatment in patients with depression, indicating a significant association between DGCR8 and depression (DGCR8' --+> 'Depression).[PMID: 22694265]	0	1	0	1	0,255,0	0.306111	0.111556	0.36296	0.132481
DGKB	Depression	1	Depression	DGKB	1) The study identified a significant pleiotropic association between endometriosis and depression, with the locus DGKB rs12666606 showing evidence of this relationship (z = -9.46 for endometriosis, z = 8.10 for depression, P = 5.56 × 10-8; false discovery rate q = 4.95 × 10-4), indicating that genetic factors may link these conditions (DGKB' ---> 'Depression).[PMID: 36652249]	1	0	0	0	0,0,0	0.306111	0.111556	0.36296	0.132481
DGKE	Depression	1	Depression	DGKE	1) The gene DGKE is associated with multiple genetic diseases, including depressive disorder, and is involved in significant SNP-miRNA-mRNA regulatory modules, suggesting a potential link between DGKE and depression (DGKE' ---> 'Depression).[PMID: 22348086]	1	0	0	0	0,0,0	0.306111	0.111556	0.36296	0.132481
DGKH	Depression	2	Depression	DGKH	1) The DGKH gene has been associated with bipolar disorder and unipolar depression, with studies indicating its expression in brain regions linked to these disorders, suggesting a potential role of DGKH in the pathophysiology of depression (DGKH' ---> 'Depression').[PMID: 27085324] 2) The study found that seven SNPs in the DGKH gene were associated with unipolar depression (UPD) in a sample of 38…	2	0	0	0	0,0,0	0.132408	0.0124447	0.36296	0.0853938
DHCR7	Depression	2	Depression	DHCR7	1) Modulation of the Hedgehog signaling pathway by the gene DHCR7, through the action of certain antipsychotic and antidepressant drugs, suggests a potential link between DHCR7 and the treatment of depression, indicating that DHCR7 may play a role in the biological effects of these therapeutics. (DHCR7' ---> 'Depression)[PMID: 20558592] 2) The study found that carriers of Smith-Lemli-Opitz syndro…	2	0	0	0	0,0,0	0.132408	0.0124447	0.36296	0.0853938
DHFR	Depression	1	Depression	DHFR	1) The characterization of a recessive inborn error of metabolism linked to a germline missense mutation in the DHFR gene, which leads to severe cerebral folate deficiency and is associated with neurological conditions including depression, suggests a potential role of DHFR in the pathophysiology of depression. (DHFR' ---> 'Depression)[PMID: 21310276]	1	0	0	0	0,0,0	0.306111	0.111556	0.36296	0.132481
DHH	Depression	1	Depression	DHH	1) DHH ASL-users reported a lower prevalence of antenatal depression diagnosis compared to DHH English-speakers (aPR = 0.40, 95% CI: 0.23 to 0.72), while those with an antenatal depression diagnosis had a higher prevalence of antenatal drug use (PR = 2.34, 95% CI: 1.65 to 3.33), suggesting potential communication barriers in screening for depression among DHH populations (DHH' ---| 'Depression).[…	0	0	1	-1	255,0,0	0.306111	0.111556	0.36296	0.132481
DHX8	Depression	1	Depression	DHX8	1) Gene-based analyses identified DHX8 as significantly associated with antidepressant response in major depressive disorder, suggesting a potential role in the genetic factors influencing treatment outcomes (DHX8 --+> Depression).[PMID: 35712048]	0	1	0	1	0,255,0	0.306111	0.111556	0.36296	0.132481
DICER1	Depression	2	Depression	DICER1	1) Downregulation of Dicer is associated with psychiatric and neurological diseases, including depression, indicating a potential link between reduced Dicer expression and the development of depression (DICER1' ---| 'Depression).[PMID: 33007856] 2) DICER1 was found to be associated with suicidal behavior in both bipolar disorder and major depression samples, indicating a potential cross-disorder …	1	0	1	0	0,0,0	0.518518	0.408593	0.525368	0.416288
DIO1	Depression	3	Depression	DIO1	1) Mutations in the DIO1 gene exhibited a sensitivity of up to 86% and a specificity of up to 60% in distinguishing bipolar spectrum disorders from recurrent depressive disorder, indicating a potential association between DIO1 and mood disorders, although further studies are needed to clarify this relationship. (DIO1' ---> 'Depression)[PMID: 37511721] 2) The DIO1 gene is a potential genetic candi…	3	0	0	0	0,0,0	0.0626076	0.00138829	0.36296	0.0326032
DIO2	Depression	4	Depression	DIO2	1) DIO2 has been identified as a promising diagnostic biomarker and therapeutic target for depression in chronic rhinosinusitis (CRS) patients, with animal studies showing that its overexpression improves depressive-like behaviors, indicating a positive influence of DIO2 on depression (DIO2 --+> Depression).[PMID: 40089956] 2) The Thr92Ala-DIO2 polymorphism is associated with a lower risk of post…	2	2	0	0	0,0,0	0.396365	0.260017	0.454844	0.298379
DIO3	Depression	3	Depression	DIO3	1) In a study involving 73 patients with recurrent depressive disorder and 54 controls, it was found that while the protein concentration of DIO3 was higher in patients compared to controls, the exact role of DIO3 in depression remains unclear, suggesting a potential association that warrants further investigation (DIO3' ---> 'Depression').[PMID: 37834806] 2) The study found that the expression o…	1	2	0	1	0,255,0	0.264028	0.100797	0.36296	0.132481
DIP2A	Depression	1	Depression	DIP2A	1) DIP2A is implicated in the regulation of stress susceptibility and mood disorders, as evidenced by findings that Dip2a knockout mice exhibit abnormal amino acid metabolism and hopelessness-like behavior, suggesting a role for DIP2A in the pathophysiology of depression (DIP2A' ---> 'Depression').[PMID: 39104112]	1	0	0	0	0,0,0	0.306111	0.111556	0.36296	0.132481
DISC1	Depression	8	Depression	DISC1	1) Mutations in the DISC1 gene, particularly the Q31L point mutation, disrupt behavioral and physiological stress responses, leading to altered anxiety and fear-related behaviors in male mice, suggesting that dysregulation of BMAL1 may underlie these effects and indicating a significant association between DISC1 and affective disorders like depression (DISC1 --+> Depression).[PMID: 39596543] 2) T…	4	3	1	0	0,0,0	0.272156	0.127729	0.36296	0.15145
DISC1FP1	Depression	2	Depression	DISC1FP1	1) The disruption of the Boymaw gene (DISC1FP1) due to the t(1; 11) translocation is associated with a 70% penetrance for major depression and other psychiatric disorders, as evidenced by decreased protein translation and abnormal behaviors in humanized mice models, suggesting that the expression of the DB7 fusion gene may contribute to the pathogenesis of major psychiatric disorders including de…	1	0	1	0	0,0,0	0.518518	0.408593	0.525368	0.416288
DISC2	Depression	2	Depression	DISC2	1) The DISC locus, which includes the gene DISC2, is associated with a broad range of psychiatric illnesses, including major depression, as evidenced by significant genetic linkage studies, although robust evidence for a functional variant in DISC2 specifically remains lacking (DISC2 ---> Depression).[PMID: 17912248] 2) The translocation (1;11)(q42;q14.3) linked to schizophrenia and affective dis…	2	0	0	0	0,0,0	0.132408	0.0124447	0.36296	0.0853938
DIXDC1	Depression	2	Depression	DIXDC1	1) Mice lacking DIXDC1 exhibit abnormal anxiety, depression, and social behavior, with associated neurodevelopmental changes, and analysis of over 9000 cases shows higher rates of rare inherited sequence-disrupting variants in individuals with psychiatric disorders, suggesting that DIXDC1 may contribute to the pathogenesis of depression through its role in Wnt/β-catenin signaling and synapse dens…	1	0	1	0	0,0,0	0.518518	0.408593	0.525368	0.416288
DKK1	Depression	4	Depression	DKK1	1) In PS2 knock-in AD mice, higher expression of DKK-1 was associated with increased depressive behaviors and memory impairment compared to wild-type mice, suggesting a potential link between DKK-1 and depression in the context of Alzheimer's disease (DKK1' --+> 'Depression).[PMID: 37501340] 2) Crocin's antidepressant effects are linked to the enhancement of adult hippocampal neurogenesis and act…	0	3	1	1	0,255,0	0.135473	0.0198673	0.36296	0.111459
DLAT	Depression	1	Depression	DLAT	1) The study identified DLAT as a common differentially expressed cuproptosis-related gene (CRG) associated with both inflammatory bowel disease (IBD) and major depressive disorder (MDD), with barasertib and NTP-TAE684 predicted as effective therapeutic compounds targeting DLAT; thus, the relationship is (DLAT' ---> 'Depression).[PMID: 40149491]	1	0	0	0	0,0,0	0.306111	0.111556	0.36296	0.132481
DLD	Depression	5	Depression	DLD	1) The gene DLD was identified as a shared biomarker associated with both inflammatory bowel disease (IBD) and major depressive disorder (MDD), highlighting its potential role in the pathogenesis of these conditions (DLD' ---> 'Depression).[PMID: 40149491] 2) Children and adolescents with Developmental Language Disorder (DLD) exhibit significantly more emotional problems, including symptoms of an…	1	4	0	1	0,255,0	0.0701628	0.00345302	0.36296	0.0688219
DLG1	Depression	2	Depression	DLG1	1) Knockout of the gene DLG1 in microglia significantly reverses microglial activation and alleviates depression-like behavior in mice subjected to chronic restraint stress, suggesting DLG1 as a potential target for depression treatment (DLG1 ---| Depression).[PMID: 36909184] 2) Dlg1 plays a critical role in microglial activation, and its knockout reduces LPS-induced inflammation and alleviates d…	1	0	1	0	0,0,0	0.518518	0.408593	0.525368	0.416288
DLG2	Depression	1	Depression	DLG2	1) The protein DLG2 (discs large homolog 2) is part of a network associated with striatal dysfunction and is linked to chronic pain, with its interaction in the Rhesactome suggesting a potential role in major depressive disorder, although the specific influence of DLG2 on depression remains unclear. (DLG2' ---> 'Depression)[PMID: 27902448]	1	0	0	0	0,0,0	0.306111	0.111556	0.36296	0.132481
DLG3	Depression	1	Depression	DLG3	1) Abnormal expression of the DLG3 gene, which encodes the synaptic protein SAP102, has been linked to major depression among other psychiatric conditions, suggesting a potential role of DLG3 in the pathophysiology of depression (DLG3' ---> 'Depression').[PMID: 39638232]	1	0	0	0	0,0,0	0.306111	0.111556	0.36296	0.132481
DLGAP4	Depression	1	Depression	DLGAP4	1) The study indicates that dysfunction of the SAPAP4 protein (DLGAP4) is associated with reduced despair/depression-like behavior in Sapap4 knockout mice, suggesting a potential role of DLGAP4 in the pathogenesis of depression-related behaviors (DLGAP4 ---| Depression).[PMID: 35368073]	0	0	1	-1	255,0,0	0.306111	0.111556	0.36296	0.132481
DLK1	Depression	1	Depression	DLK1	1) DLK1 expression in orexin neurons is associated with decreased anxiety and depression behaviors in mice, suggesting that DLK1 may play a role in the regulation of anxio-depression without affecting body weight (DLK1' ---> 'Depression').[PMID: 33322758]	1	0	0	0	0,0,0	0.306111	0.111556	0.36296	0.132481
DLK2	Depression	1	Depression	DLK2	1) The deletion of the DLK2 gene was found to increase anxiety and depressive-like behaviors in mice, alter gene expression related to the stress response, and block the anxiolytic effects of alprazolam, suggesting that DLK2 plays a significant role in the regulation of emotional behaviors and may be a potential therapeutic target for neuropsychiatric disorders associated with depression. (DLK2' …	0	1	0	1	0,255,0	0.306111	0.111556	0.36296	0.132481
DLL3	Depression	2	Depression	DLL3	1) The study indicates that the downregulation of Tet1 in the mouse hippocampus leads to increased methylation levels of DLL3, resulting in decreased DLL3 protein expression, which negatively impacts neurogenesis and contributes to depression-like behaviour, while overexpression of Tet1 can upregulate DLL3 and alleviate these symptoms, suggesting a potential therapeutic pathway for depression (DL…	0	1	1	1	0,255,0	0.518518	0.408593	0.525368	0.416288
DLX2	Depression	1	Depression	DLX2	1) Prenatal interruption of mouse Disc1 function in neural progenitor cells leads to abnormal depression-like deficits in adult mice, with evidence suggesting that this genetic insult modulates GSK3 activity and interrupts Dlx2 activity, indicating a potential link between DLX2 and depression-related behavioral changes. (DLX2 ---| Depression)[PMID: 29156684]	0	0	1	-1	255,0,0	0.306111	0.111556	0.36296	0.132481
DLX5	Depression	1	Depression	DLX5	1) The expression levels of the gene DLX5 are correlated with depressive-like behaviors in mice, as evidenced by the reduction of DLX5 expression following fluoxetine treatment, suggesting that variants in the DLX5 regulatory network may influence the predisposition to depression and the variability in response to antidepressants (DLX5 ---| Depression).[PMID: 39120293]	0	0	1	-1	255,0,0	0.306111	0.111556	0.36296	0.132481
DMD	Depression	3	Depression	DMD	1) In a study of 33 female carriers of DMD pathogenic variants, 48.5% exhibited abnormal cognition with only 15% showing meaningful depressive symptoms, indicating that while cognitive impairments are prevalent, significant depression is less common, suggesting a complex relationship between DMD and depression (DMD' ---| 'Depression).[PMID: 39812837] 2) The study indicates that the loss of Dp140 …	2	0	1	0	0,0,0	0.264028	0.100797	0.36296	0.132481
DMPK	Depression	1	Depression	DMPK	1) Participants with myotonic dystrophy type 1 (DM1) exhibiting variant repeat interruptions (RIs) in the DMPK gene showed milder depression symptoms compared to those with pure repeats (PR), with significant differences in depression scores indicating a pattern of impairment where unaffected individuals scored higher than RI participants, who in turn scored higher than PR participants (UA > RI >…	0	0	1	-1	255,0,0	0.306111	0.111556	0.36296	0.132481
DMRT1	Depression	1	Depression	DMRT1	1) Carriers of the 9p24.3 (DMRT1) duplication showed lower mood/anxiety scores, indicating a potential negative association between DMRT1 and depression, while overall CNV carriers exhibited higher mood/anxiety scores, suggesting a complex interplay with polygenic risk scores. (DMRT1 ---| Depression)[PMID: 36764568]	0	0	1	-1	255,0,0	0.306111	0.111556	0.36296	0.132481
DNM1	Depression	1	Depression	DNM1	1) The DNM1 gene, through its role in synaptic vesicle endocytosis and synaptic transmission, is implicated in the pathophysiology of depression, as evidenced by the slower recovery from depression observed in mice with a Dnm1 mutation that affects synaptic function (DNM1' ---> 'Depression).[PMID: 20700442]	1	0	0	0	0,0,0	0.306111	0.111556	0.36296	0.132481
DNM1L	Depression	1	Depression	DNM1L	1) The study found that the gene DNM1L was significantly upregulated in rats treated with a willow bark preparation and imipramine, both of which reduced immobility time in a forced swimming test, suggesting a potential link between inflammation and depression-related mechanisms (DNM1L' --+> 'Depression').[PMID: 22743246]	0	1	0	1	0,255,0	0.306111	0.111556	0.36296	0.132481
DNMT1	Depression	2	Depression	DNMT1	1) Xiaoyao pills (XYP) effectively alleviated symptoms in patients with mild or moderate depression and restored aberrant DNA methylation patterns associated with the disease, with increased expression of the DNA methyltransferase DNMT1 correlating with these changes (DNMT1' --+> 'Depression).[PMID: 38815407] 2) DNMT1 is upregulated in the central amygdala of rats with chronic pain-induced depres…	1	1	0	0	0,0,0	0.518518	0.408593	0.525368	0.416288
DNMT3A	Depression	1	Depression	DNMT3A	1) Acute restraint stress (ARS) was found to increase the expression of DNMT3A in the prefrontal cortex of rats, suggesting a potential link between stress-induced changes in DNA methylation and behaviors associated with depression, although the exact relationship remains unclear. (DNMT3A' ---> 'Depression)[PMID: 38101612]	1	0	0	0	0,0,0	0.306111	0.111556	0.36296	0.132481
DNMT3B	Depression	1	Depression	DNMT3B	1) The study found that rats with mild traumatic brain injury (mTBI) exhibited higher levels of depression and increased hippocampal DNMT3B protein expression compared to those with PTSD alone, suggesting a potential link between mTBI, depression, and alterations in DNMT3B expression (DNMT3B' ---> 'Depression').[PMID: 40099224]	1	0	0	0	0,0,0	0.306111	0.111556	0.36296	0.132481
DOCK5	Depression	1	Depression	DOCK5	1) A rare heterozygous mutation in the DOCK5 gene (c.3170A>G, p.E1057G) was identified in patients with bipolar disorder and recurrent major depressive disorder, suggesting a potential pathological relationship between DOCK5 and mood disorders, with DOCK5 being listed as a biomarker for mood state and suicidality (DOCK5' ---> 'Depression).[PMID: 32920599]	1	0	0	0	0,0,0	0.306111	0.111556	0.36296	0.132481
DOCK9	Depression	1	Depression	DOCK9	1) Higher genetically predicted levels of DOCK9 were associated with an increased risk of multisite chronic pain, which significantly impacts major depression among other conditions, suggesting a potential link between DOCK9 and depression (DOCK9' ---> 'Depression).[PMID: 38104003]	1	0	0	0	0,0,0	0.306111	0.111556	0.36296	0.132481
DOT1L	Depression	1	Depression	DOT1L	1) In a study of male and female mice, early life stress (ELS) was found to induce long-lasting changes in histone modifications in the nucleus accumbens, with the enzyme DOT1L being crucial for the expression of ELS-induced stress susceptibility, and systemic delivery of a DOT1L inhibitor reversed ELS-induced behavioral deficits, highlighting the gene's significant role in depression-related beh…	1	0	0	0	0,0,0	0.306111	0.111556	0.36296	0.132481
DPF1	Depression	1	Depression	DPF1	1) A genome-wide association study identified a significant interaction effect (p = 3.31 × 10<sup>-7</sup>) between the DPF1 gene and the serotonin-transporter-promoter-polymorphism 5-HTTLPR on lifetime depression, suggesting that DPF1 may play a role in the genetic risk for depressive disorders, despite it not being previously recognized as a risk factor. (DPF1' ---> 'Depression)[PMID: 35977647]	1	0	0	0	0,0,0	0.306111	0.111556	0.36296	0.132481
DPP4	Depression	6	Depression	DPP4	1) DPP-4 inhibitors (DPP-4i) were associated with the highest risk of depression (HR 1.53-1.74) and all-cause mortality compared to metformin, indicating a significant negative association between DPP-4i use and mental health outcomes in individuals with type 2 diabetes. (DPP4' --+> 'Depression)[PMID: 40204122] 2) The study indicates an association between the gene DPP4 and depressive phenotypes …	1	2	3	-1	255,0,0	0.323758	0.17906	0.381422	0.210952
DPT	Depression	1	Depression	DPT	1) The study found that integrating stress relief strategies significantly improved depression scores among DPT students, with a mean difference of 1.93 (CI: 1.60, 2.26; d: 0.34) on the DASS-21, suggesting that these interventions may help manage symptoms of depression in this population (DPT' ---> 'Depression).[PMID: 39593670]	1	0	0	0	0,0,0	0.306111	0.111556	0.36296	0.132481
DPYSL2	Depression	1	Depression	DPYSL2	1) The gene DPYSL2, located in the chromosomal 8p region, is one of the 21 genes identified as likely contributing to neuropsychiatric disorders, including depression, although specific statistics regarding its association with depression are not provided. (DPYSL2' ---> 'Depression)[PMID: 19204725]	1	0	0	0	0,0,0	0.306111	0.111556	0.36296	0.132481
DR1	Depression	1	Depression	DR1	1) The incidence of DR1 positivity was significantly higher in patients with chronic delayed sleep phase syndrome (DSPS), who also exhibited high scores on depression, suggesting a potential association between the gene DR1 and depression in this context (DR1' ---> 'Depression).[PMID: 11186112]	1	0	0	0	0,0,0	0.306111	0.111556	0.36296	0.132481
DRD1	Depression	4	Depression	DRD1	1) Intermittent fasting (IF) alleviated depression-like behavior in mice induced by Chronic Unpredictable Mild Stress (CUMS) through the activation of the Drd1-cAMP-PKA-DARPP-32-CREB-BDNF signaling pathway, with the antidepressant-like effects being reversed by the Drd1 antagonist SCH23390, indicating that Drd1 plays a crucial role in the antidepressant-like effects of IF (DRD1' --+> 'Depression)…	0	4	0	1	0,255,0	0.0308653	0.000154872	0.36296	0.0113056
DRD2	Depression	2	Depression	DRD2	1) Xiaoyao san (XYS) activates the brain's DRD2/TH signaling pathway, leading to increased dopamine release and a reduction in depression-like behavior in IBS model mice, suggesting a positive association between DRD2 and depression (DRD2' --+> 'Depression).[PMID: 40179998] 2) The research indicates that DRD2 polymorphisms are associated with the learning rate in norm adaptation, which can predic…	1	1	0	0	0,0,0	0.518518	0.408593	0.525368	0.416288
DRD3	Depression	4	Depression	DRD3	1) The study found that the interaction between the NPY2R and DRD3 genes (rs4425326 × rs6280) significantly impacts predominantly depression, with an odds ratio of 2.95 (95% CI: 1.55-5.62, p = 0.001), indicating a genetic association between the DRD3 gene and major depressive disorder in the context of PTSD-MDD comorbidity (DRD3' --+> 'Depression).[PMID: 38487579] 2) The study identified sex-spec…	3	1	0	0	0,0,0	0.135473	0.0198673	0.36296	0.111459
DRD4	Depression	5	Depression	DRD4	1) The study identified D(4) dopamine receptor (DRD4) as one of the key target genes for the treatment of major depressive disorder (MDD) with the traditional Chinese medicine compound Xiaojian Zhongtang (XJZT), indicating a significant correlation between DRD4 expression and the occurrence of MDD. (DRD4' ---> 'Depression)[PMID: 39312335] 2) In a study involving 99,939 UK Biobank participants, th…	2	2	1	0	0,0,0	0.516645	0.442557	0.525368	0.448403
DROSHA	Depression	2	Depression	DROSHA	1) The study found that the risk of depression is increased by the polymorphic variant rs10719 in the DROSHA gene, while the variant rs6877842 is associated with a lowered risk, indicating a complex relationship between DROSHA and major depressive disorder (MDD) in the Polish population (DROSHA ---| Depression).[PMID: 39596271] 2) The expression of the miRNA biogenesis gene DROSHA is significantl…	1	0	1	0	0,0,0	0.518518	0.408593	0.525368	0.416288
DSCAM	Depression	2	Depression	DSCAM	1) The study suggests that DSCAM deficiency may contribute to dysregulation of glutamatergic transmission and plasticity, which are implicated in major depressive disorder, indicating a potential link between DSCAM expression and depression-related cognitive changes (DSCAM' ---> 'Depression).[PMID: 36193971] 2) The review highlights the connection between the Down Syndrome Cell Adhesion Molecule …	2	0	0	0	0,0,0	0.132408	0.0124447	0.36296	0.0853938
DSP	Depression	1	Depression	DSP	1) The study indicates that DSP-6745, a novel 5-HT modulator, demonstrates rapid antidepressant-like efficacy and improves comorbid symptoms of depression by acting as a potent inhibitor of the 5-HT transporter and various 5-HT receptors, suggesting its potential as a multimodal treatment for major depressive disorder (DSP' ---> 'Depression)').[PMID: 38856765]	1	0	0	0	0,0,0	0.306111	0.111556	0.36296	0.132481
DSPS	Depression	2	Depression	DSPS	1) In a study of 3,691 adults with ADHD, 36% screened positive for delayed sleep phase syndrome (DSPS), which was associated with comorbid depression among other psychiatric disorders, indicating a potential link between DSPS and depression (DSPS' --+> 'Depression').[PMID: 39354860] 2) High rates of depression are found among patients with Delayed Sleep Phase Syndrome (DSPS), but treatment with A…	0	2	0	1	0,255,0	0.132408	0.0124447	0.36296	0.0853938
DTNB	Depression	2	Depression	DTNB	1) The study demonstrates that the oxidizing agent DTNB (0.1nmol/site, i.c.v.) can produce an antidepressant-like effect in mice, which is modulated by the redox environment and GSH metabolism, suggesting a potential role for DTNB in the context of depression (DTNB' --+> 'Depression).[PMID: 23850355] 2) DTNB (200 μM) was found to effectively protect against the depression of EPSP generation induc…	1	1	0	0	0,0,0	0.518518	0.408593	0.525368	0.416288
DTNBP1	Depression	2	Depression	DTNBP1	1) DTNBP1 promoter DNA hypermethylation was observed in bipolar disorder patients with psychotic depression (∼80%, P = 0.025), suggesting a potential link between DTNBP1 and depression, although no strong direct association was established. (DTNBP1' ---| 'Depression)[PMID: 26285059] 2) The study found that variations in the DTNBP1 gene, particularly SNPs rs1997679 and rs9370822, are significantly…	0	1	1	1	0,255,0	0.518518	0.408593	0.525368	0.416288
DUSP1	Depression	3	Depression	DUSP1	1) Enhanced hippocampal autophagy via MKP1 (DUSP1) mediated ERK dephosphorylation may contribute to the development of depression, as evidenced by upregulated MKP1 and LC3II levels in CUMS-exposed rats and the mitigation of depression-like behaviors following MKP1 knockdown (DUSP1' ---> 'Depression).[PMID: 38499157] 2) DUSP1 has been identified as a significant differentially expressed gene in th…	3	0	0	0	0,0,0	0.0626076	0.00138829	0.36296	0.0326032
DUSP22	Depression	1	Depression	DUSP22	1) Altered DNA methylation of the DUSP22 gene has been implicated in the association between prenatal famine exposure and schizophrenia, while the systematic review indicates that adults who were prenatally exposed to famine also have an increased risk of depression, suggesting a potential link between DUSP22 and depression through epigenetic mechanisms. (DUSP22' ---> 'Depression)[PMID: 37716973]	1	0	0	0	0,0,0	0.306111	0.111556	0.36296	0.132481
DUSP5	Depression	1	Depression	DUSP5	1) The study indicates that the ethanol extract of saffron (EES) protects PC12 cells from corticosterone-induced injury by regulating 246 differential genes, including DUSP5, which may serve as a potential novel target for antidepressant treatment (DUSP5' --+> 'Depression).[PMID: 35101009]	0	1	0	1	0,255,0	0.306111	0.111556	0.36296	0.132481
DUSP6	Depression	5	Depression	DUSP6	1) Inhibition of dual-specificity phosphatase 6 (DUSP6) can enhance the antidepressant effects of ketamine, extending its benefits for up to 2 months, suggesting a significant role of DUSP6 in the synaptic and behavioral responses associated with depression (DUSP6' --+> 'Depression).[PMID: 40339008] 2) The study identified DUSP6 as one of the differentially expressed genes regulated by the ethano…	4	1	0	0	0,0,0	0.0701628	0.00345302	0.36296	0.0688219
DVL2	Depression	1	Depression	DVL2	1) Baicalin treatment in a chronic mild unpredictable stress model of depression was found to upregulate dishevelled2 (DVL2) along with other proteins in the Wnt/β-catenin signaling pathway, suggesting a potential role of DVL2 in promoting hippocampal neurogenesis and exerting antidepressant effects (DVL2' ---> 'Depression).[PMID: 33964281]	1	0	0	0	0,0,0	0.306111	0.111556	0.36296	0.132481
DVL3	Depression	4	Depression	DVL3	1) The study suggests a significant association between depression and the gene DVL3, as PS2 knock-in mice exhibited more severe memory impairment and depressive behaviors, alongside decreased DVL expression, indicating that DVL may play a crucial role in the relationship between Alzheimer's disease and depression (DVL3 ---| Depression).[PMID: 37501340] 2) The study found significant associations…	0	2	2	1	0,255,0	0.396365	0.260017	0.454844	0.298379
DYRK1A	Depression	3	Depression	DYRK1A	1) In a study of youth with disruptive variants in DYRK1A, depressive features were found to be most prominent, indicating a potential association between DYRK1A and depression (DYRK1A' ---> 'Depression).[PMID: 38622540] 2) Altered levels of miR-211-5p in the hippocampal DG area significantly impact neurogenesis and apoptosis, influencing depression-like behaviors in rats through the miR-211-5p/D…	3	0	0	0	0,0,0	0.0626076	0.00138829	0.36296	0.0326032
Depression	A2M	1	Depression	A2M	1) The study identified reduced expression of the A2M (Alpha-2-Macroglobulin) gene in postmortem brain samples from suicide victims, suggesting a potential link between A2M and the complex biological mechanisms underlying depression and suicide (Depression ---| A2M).[PMID: 34923210]	0	0	1	-1	255,0,0	0.306111	0.111556	0.36296	0.132481
Depression	AA1	1	Depression	AA1	1) In the prefrontal cortex, the neuropeptide somatostatin-28 (AA1-12) was found to be downregulated following stress, suggesting a potential link between stress-induced neuropeptide alterations and depression-associated behaviors (Depression ---| AA1).[PMID: 29406625]	0	0	1	-1	255,0,0	0.306111	0.111556	0.36296	0.132481
Depression	AADAT	1	Depression	AADAT	1) In individuals with major depressive disorder, gene expression analysis revealed that AADAT mRNA levels were significantly increased in the anterior cingulate cortex, indicating a potential role of the kynurenine pathway in the pathophysiology of depression (Depression --+> AADAT).[PMID: 35063739]	0	1	0	1	0,255,0	0.306111	0.111556	0.36296	0.132481
Depression	AAK1	1	Depression	AAK1	1) In a study involving 74 adolescents with major depressive disorder (MDD) and 40 healthy controls, AAK1 was identified as part of a candidate regulatory axis associated with MDD, showing significant expression differences that may relate to treatment response, suggesting a potential role in the disorder's pathology (Depression' --+> 'AAK1).[PMID: 39798887]	0	1	0	1	0,255,0	0.306111	0.111556	0.36296	0.132481
Depression	AANAT	3	Depression	AANAT	1) The study found that in a chronic unpredictable mild stress combined with sleep deprivation model, levels of aromatic amine-N-acetyltransferase (AANAT) in the cerebrospinal fluid were significantly decreased, indicating a potential link between impaired melatonin synthesis and the pathogenesis of depression combined with insomnia (Depression ---| AANAT).[PMID: 39638099] 2) In rats exposed to b…	0	0	3	-1	255,0,0	0.0626076	0.00138829	0.36296	0.0326032
Depression	AARS2	1	Depression	AARS2	1) A patient with late-onset AARS2-related leukoencephalopathy, characterized by a history of major depression with psychotic features, was found to have two heterozygous variants in the AARS2 gene, suggesting that adult-onset leukodystrophy may present with milder clinical signs than typically expected, but no direct association between depression and AARS2 was established. (Depression ---> AARS…	1	0	0	0	0,0,0	0.306111	0.111556	0.36296	0.132481
Depression	AASS	1	Depression	AASS	1) Cessation of chronic anabolic androgenic steroid (AAS) use is associated with a withdrawal syndrome that includes anxiety and depression, indicating a potential link between AAS and depressive symptoms, although no specific association with the gene AASS is mentioned. (Depression' ---> 'AASS)[PMID: 30753550]	1	0	0	0	0,0,0	0.306111	0.111556	0.36296	0.132481
Depression	ABAT	1	Depression	ABAT	1) Maternal major depressive disorder (MDD) was found to be predictive of infant social withdrawal at six months postpartum, with atypical maternal behavior mediating this effect (p ≤ .001), highlighting the importance of addressing maternal MDD for early intervention in at-risk populations. (Depression ---| ABAT)[PMID: 36371796]	0	0	1	-1	255,0,0	0.306111	0.111556	0.36296	0.132481
Depression	ABCA1	4	Depression	ABCA1	1) The study indicates that stress-induced demyelination in depression is associated with the upregulation of the efflux gene Abca1, which initially triggers a compensatory response, but ultimately leads to a failure in myelin regeneration due to metabolic imbalance and differentiation blockade in oligodendrocytes, suggesting a complex interplay in the pathology of depression (Depression ---| ABC…	0	0	4	-1	255,0,0	0.0308653	0.000154872	0.36296	0.0113056
Depression	ABCA13	2	Depression	ABCA13	1) The systematic review identified shared genes, including ABCA13, associated with Major Depressive Disorder (MDD), suggesting a potential link between lipid metabolism and depression, although further research is needed to clarify this relationship (Depression ---> ABCA13).[PMID: 40069786] 2) The study identified the SNP rs4917029 in the gene ABCA13 as one of the ten SNPs associated with antide…	2	0	0	0	0,0,0	0.132408	0.0124447	0.36296	0.0853938
Depression	ABCB1	2	Depression	ABCB1	1) Major depressive disorder (MDD) is associated with blood-brain barrier (BBB) dysfunction, where the ATP-binding cassette subfamily B member 1 (ABCB1) may play a role in neuroinflammation and BBB integrity, suggesting a potential link between MDD and ABCB1 modulation by omega-3 polyunsaturated fatty acids (n-3 PUFAs) to restore BBB function. (Depression' ---> 'ABCB1)[PMID: 39351324] 2) No signi…	1	0	1	0	0,0,0	0.518518	0.408593	0.525368	0.416288
Depression	ABCB6	1	Depression	ABCB6	1) The study found significant associations between specific single nucleotide polymorphisms (rs1109866 and rs1109867) of the ABCB6 gene and major depressive disorder (MDD), indicating that ABC family genes may influence depression severity through cognitive functioning, with p-values of 0.004 and 0.007 respectively, while also showing that rs28401781 and rs4148739 were linked to cognitive perfor…	0	1	0	1	0,255,0	0.306111	0.111556	0.36296	0.132481
Depression	ABCC1	1	Depression	ABCC1	1) The association between depression and the gene ABCC1 suggests that ABCC1, as a major β-amyloid-exporting molecule at the blood-brain barrier, may play a role in the pathophysiologic link between depression and dementia, with herbal treatments like St. John's wort activating ABCC1 and showing effectiveness in treating unipolar depression in the elderly (Depression ---| ABCC1).[PMID: 25446622]	0	0	1	-1	255,0,0	0.306111	0.111556	0.36296	0.132481
Depression	ABCC2	1	Depression	ABCC2	1) The study identified ABCC2 as one of four key circadian rhythm genes significantly associated with major depressive disorder (MDD), suggesting its potential role as a diagnostic biomarker and therapeutic target in the context of MDD (Depression' --+> 'ABCC2).[PMID: 38874508]	0	1	0	1	0,255,0	0.306111	0.111556	0.36296	0.132481
Depression	ABCC4	1	Depression	ABCC4	1) The study indicates that the gene ABCC4 (MRP4) is involved in the transport of the active metabolite 7-chlorokynurenic acid (7-Cl-KYNA) out of the brain, which may influence the therapeutic effects of the antidepressant 4-chlorokynurenine (4-Cl-KYN) in depression, with a notable 885-fold increase in 7-Cl-KYNA concentration observed when coadministered with probenecid (Depression ---> ABCC4).[P…	1	0	0	0	0,0,0	0.306111	0.111556	0.36296	0.132481
Depression	ABCC9	1	Depression	ABCC9	1) The genetic variant rs11046212-T in the ABCC9 gene was identified as one of the most strongly associated loci with median pitch in a Chinese major depression case-control cohort, suggesting a potential genetic link between vocal pitch and depression (Depression ---> ABCC9).[PMID: 38714798]	1	0	0	0	0,0,0	0.306111	0.111556	0.36296	0.132481
Depression	ABCD1	1	Depression	ABCD1	1) The study suggests that the prevalence of major affective illness in adrenomyeloneuropathy (AMN) patients is elevated and approaches that of adult adrenoleukodystrophy (ALD) sufferers, indicating a potential link between cerebral involvement and affective disturbances, although no strong association with the gene ABCD1 was established. (Depression ---> ABCD1)[PMID: 17805216]	1	0	0	0	0,0,0	0.306111	0.111556	0.36296	0.132481
Depression	ABCD2	1	Depression	ABCD2	1) A robust 11-gene diagnostic signature for major depressive disorder (MDD) was developed, which includes the gene ABCD2, and this model demonstrated superior performance over existing MDD diagnostic models, indicating a significant association between MDD and ABCD2 (Depression' ---> 'ABCD2).[PMID: 38754597]	1	0	0	0	0,0,0	0.306111	0.111556	0.36296	0.132481
Depression	ABCF1	1	Depression	ABCF1	1) Differential DNA methylation was observed in the ABCF1 gene in children exposed to comorbid prenatal depression and anxiety symptoms compared to healthy controls, with a log twofold change of -0.2, indicating a potential association between maternal mental health and epigenetic changes in offspring (Depression ---| ABCF1).[PMID: 33845866]	0	0	1	-1	255,0,0	0.306111	0.111556	0.36296	0.132481
Depression	ABCG1	2	Depression	ABCG1	1) The study indicates that stress-induced demyelination in depression is associated with the upregulation of efflux genes, including Abcg1, which initially triggers a compensatory response but ultimately leads to a failure in myelin regeneration due to metabolic imbalance and differentiation blockade in oligodendrocytes, suggesting a complex interplay in the pathology of depression (Depression -…	0	1	1	1	0,255,0	0.518518	0.408593	0.525368	0.416288
Depression	ABCG2	3	Depression	ABCG2	1) No significant relationships were observed between the ABCG2 polymorphism and the steady-state plasma concentrations of lamotrigine in treatment-resistant depressed patients, suggesting that ABCG2 does not play a role in the therapeutic response to lamotrigine in this context. (Depression ---| ABCG2)[PMID: 39171842] 2) Reduced expression of the ABCG2 gene, which is involved in ATP biosynthesis…	0	1	2	-1	255,0,0	0.264028	0.100797	0.36296	0.132481
Depression	ABCG5	1	Depression	ABCG5	1) Chronic unpredictable mild stress (a model for depression) combined with a high-fat diet was found to attenuate the expression of hepatic ABCG5, suggesting a negative influence of depression on this gene's function in the context of lipid metabolism and atherosclerosis development (Depression ---| ABCG5).[PMID: 24885743]	0	0	1	-1	255,0,0	0.306111	0.111556	0.36296	0.132481
Depression	ABCG8	1	Depression	ABCG8	1) Chronic unpredictable mild stress (a model for depression) combined with a high-fat diet was found to attenuate the expression of hepatic ABCG8, suggesting a negative influence of depression on this gene's function in lipid metabolism and atherosclerosis development (Depression ---| ABCG8).[PMID: 24885743]	0	0	1	-1	255,0,0	0.306111	0.111556	0.36296	0.132481
Depression	ABHD6	3	Depression	ABHD6	1) The study found that variations in higher-order coupling between structural and functional connectivity in major depressive disorder (MDD) patients were correlated with the gene ABHD6, suggesting a potential genetic influence on the disorder's neurobiological underpinnings (Depression' ---> 'ABHD6).[PMID: 38971483] 2) The study highlights the potential of FAAH inhibitors, particularly compound…	3	0	0	0	0,0,0	0.0626076	0.00138829	0.36296	0.0326032
Depression	ABL1	3	Depression	ABL1	1) The study suggests that the active ingredients in Xiaoyaosan may exert anti-depressant effects through mechanisms involving necroptosis and key targets such as ABL1, indicating a potential relationship between ABL1 and the treatment of depression (Depression' ---> 'ABL1).[PMID: 37495029] 2) Of the 112 patients in treatment-free remission at 12 months, 39 (34.8%) experienced a clinically meanin…	2	1	0	0	0,0,0	0.264028	0.100797	0.36296	0.132481
Depression	ABLIM1	1	Depression	ABLIM1	1) The expression of axon development-related gene ABLIM1 was significantly decreased in the brain of Fkbp5 knockout mice, suggesting a potential link to the pathophysiology of stress-related disorders, including depression (Depression ---| ABLIM1).[PMID: 33410216]	0	0	1	-1	255,0,0	0.306111	0.111556	0.36296	0.132481
Depression	ABO	1	Depression	ABO	1) In a study of 215 medical and physiotherapy students, severe depression was most commonly associated with blood Group-A, while mild depression was also found in the same group, indicating a potential link between the ABO blood group and depression severity, particularly with blood Group-A showing higher scores (Depression ---| ABO).[PMID: 39554686]	0	0	1	-1	255,0,0	0.306111	0.111556	0.36296	0.132481
Depression	ABR	2	Depression	ABR	1) The study found that individuals with Post-acute Sequela of SARS-CoV-2 (PASC) exhibited a higher prevalence of depression alongside cognitive fatigue, with ABR latency findings indicating altered auditory processing that correlated with cognitive fatigue scores, suggesting a potential link between these factors (Depression' ---> 'ABR).[PMID: 40102496] 2) Preoperative depression is independentl…	1	1	0	0	0,0,0	0.518518	0.408593	0.525368	0.416288
Depression	ABRA	1	Depression	ABRA	1) The study identified that the gene ABRA was up-regulated in the prelimbic cortex of male mice subjected to chronic social defeat stress, suggesting a potential involvement of ABRA in the molecular mechanisms underlying depressive-like behaviors, although the exact relationship remains to be fully elucidated (Depression ---> ABRA).[PMID: 36368442]	1	0	0	0	0,0,0	0.306111	0.111556	0.36296	0.132481
Depression	ACADL	1	Depression	ACADL	1) The study identified changes in the gene ACADL that were distinctly correlated to depression-susceptible groups, suggesting a potential role of ACADL in the molecular mechanisms underlying susceptibility to stress-induced depression (Depression' --+> 'ACADL).[PMID: 33627638]	0	1	0	1	0,255,0	0.306111	0.111556	0.36296	0.132481
Depression	ACAN	1	Depression	ACAN	1) Persons living with HIV with ischemic stroke in Uganda exhibited significantly higher odds of depression (AOR 5.64; 95% CI 1.32, 24.02, p=0.02) compared to HIV-uninfected individuals, indicating a notable association between depression and stroke risk in this population. (Depression ---> ACAN)[PMID: 35477067]	1	0	0	0	0,0,0	0.306111	0.111556	0.36296	0.132481
Depression	ACAT1	1	Depression	ACAT1	1) The study indicates that stress-induced alterations in cholesterol metabolism, including significant disruptions to the gene ACAT1, contribute to the onset of depression, as evidenced by increased cholesterol content and decreased synaptic proteins in the brain (Depression ---| ACAT1).[PMID: 39125645]	0	0	1	-1	255,0,0	0.306111	0.111556	0.36296	0.132481
Depression	ACBD5	1	Depression	ACBD5	1) The study identified that the protein ACBD5 was regulated in the norisoboldine-treated group, suggesting its involvement in supporting mitochondrial functions in the context of chronic social defeat stress-induced depression, highlighting a potential link between ACBD5 and the pathophysiology of depression (Depression' --+> 'ACBD5).[PMID: 39358323]	0	1	0	1	0,255,0	0.306111	0.111556	0.36296	0.132481
Depression	ACCS	4	Depression	ACCS	1) In a study involving depressed youth (N = 34) and healthy controls (N = 19), neurofeedback training was associated with increased activity in the anterior cingulate cortex (ACC) and higher amygdala and hippocampus activity, with better parental support, absence of depression, female gender, and absence of medication linked to higher ACC activity, suggesting a complex relationship between depre…	1	0	3	-1	255,0,0	0.135473	0.0198673	0.36296	0.111459
Depression	ACD	1	Depression	ACD	1) The study found that a higher dietary inflammatory index (DII) was associated with an increased risk of depression, with a multivariable-adjusted hazard ratio of 1.136 (95% CI 1.057-1.221) for participants in the highest DII score compared to the lowest, suggesting that pro-inflammatory diets may elevate the risk of depression (Depression' ---> 'ACD).[PMID: 40148290]	1	0	0	0	0,0,0	0.306111	0.111556	0.36296	0.132481
Depression	ACE	1	Depression	ACE	1) Poor sleep quality in heart failure patients was significantly associated with depression (HADS-depression: 5.36±0.70, P<0.001), indicating that as depression increases, sleep quality worsens, but no direct association with the ACE gene was established. (Depression' ---> 'ACE)[PMID: 40259652]	1	0	0	0	0,0,0	0.306111	0.111556	0.36296	0.132481
Depression	ACER3	1	Depression	ACER3	1) The study identified ACER3 as one of the hub genes with altered expression in the peripheral blood of major depressive disorder (MDD) patients, indicating a potential association between depression and this gene, although the specific nature of the relationship remains unclear (Depression ---> ACER3).[PMID: 37235790]	1	0	0	0	0,0,0	0.306111	0.111556	0.36296	0.132481
Depression	ACF	1	Depression	ACF	1) Nearly one-third of participants (31%) had mild or major depression at baseline, with a significant decrease in major depression from 11.5% to 5% at follow-up, and a moderate positive correlation between depression and stigma scores (r = 0.41, p < 0.001), indicating a psychosocial impact among adults with TB diagnosed through both active case-finding (ACF) and passive case-finding (PCF) strate…	0	0	1	-1	255,0,0	0.306111	0.111556	0.36296	0.132481
Depression	ACIN1	1	Depression	ACIN1	1) Alterations in the gene ACIN1 were specifically connected with the depression-susceptible cohort in a study analyzing the striatal proteomes of rats subjected to chronic mild stress, suggesting a potential role of ACIN1 in the molecular mechanisms underlying depression susceptibility (Depression' --+> 'ACIN1).[PMID: 34676246]	0	1	0	1	0,255,0	0.306111	0.111556	0.36296	0.132481
Depression	ACKR1	1	Depression	ACKR1	1) The study identified ACKR1 as one of the four TRRDEGs hub genes with an AUC of >0.70, suggesting its potential involvement in the pathophysiology of major depressive disorder (MDD) alongside immune cell subset alterations; however, the specific influence of depression on ACKR1 remains unclear. (Depression ---> ACKR1)[PMID: 36232861]	1	0	0	0	0,0,0	0.306111	0.111556	0.36296	0.132481
Depression	ACLY	1	Depression	ACLY	1) The study found that treatment with BA-5 reduced the expression of hepatic lipogenesis-related markers, including ATP-citrate lyase (ACLY), and improved anxiety- and depression-like behaviors in HFD-fed mice, suggesting a potential link between ACLY and mood disorders (Depression' ---| 'ACLY).[PMID: 38061536]	0	0	1	-1	255,0,0	0.306111	0.111556	0.36296	0.132481
Depression	ACMSD	4	Depression	ACMSD	1) Low placental expression of the enzyme 2-amino-3-carboxymuconate-6-semialdehyde decarboxylase (ACMSD) was associated with severe depressive symptoms in the 3rd trimester, indicating that impaired activity of this enzyme may contribute to QUIN accumulation and the inflammatory component of perinatal depression (Depression ---| ACMSD).[PMID: 38555986] 2) The study suggests that the enzyme ACMSD,…	1	0	3	-1	255,0,0	0.135473	0.0198673	0.36296	0.111459
Depression	ACO2	1	Depression	ACO2	1) In a study examining the hippocampal proteome profiles of resilience and susceptibility to chronic social isolation as a model for depression, it was found that ACO2 expression was increased in CSIS-resilient rats, indicating a shift in energy production towards oxidative phosphorylation, suggesting a potential role of ACO2 in the resilience to depression (Depression' ---> 'ACO2).[PMID: 324161…	1	0	0	0	0,0,0	0.306111	0.111556	0.36296	0.132481
Depression	ACP1	1	Depression	ACP1	1) The study indicates that variants of the ACP1 gene are associated with an increased risk of suicidal behavior in patients with affective disorders, suggesting a potential link between ACP1 and the pathogenesis of depression-related suicidal tendencies (Depression' --+> 'ACP1).[PMID: 27479537]	0	1	0	1	0,255,0	0.306111	0.111556	0.36296	0.132481
Depression	ACR	2	Depression	ACR	1) Moderate-to-severe depressive symptoms were present in 29% of patients with axial spondyloarthritis, and those with such symptoms had significantly lower odds of achieving low disease activity or inactive disease at 3 and 6 months, highlighting the need for mental health screening in treatment management (Depression ---| ACR).[PMID: 40345709] 2) Depression was found to be strongly associated w…	1	0	1	0	0,0,0	0.518518	0.408593	0.525368	0.416288
Depression	ACSL1	1	Depression	ACSL1	1) The study identified ACSL1 as one of the genes involved in lipid metabolism that may interact with depressive symptomatology to influence blood pressure traits, suggesting a potential link between depression and ACSL1 in the context of hypertension (Depression ---> ACSL1).[PMID: 40034430]	1	0	0	0	0,0,0	0.306111	0.111556	0.36296	0.132481
Depression	ACSL4	2	Depression	ACSL4	1) The study indicates that SSB2 treatment alleviates LPS-induced ferroptosis and reduces the transcription levels of ACSL4 in primary microglia, suggesting a negative association between depression and ACSL4 expression (Depression ---| ACSL4).[PMID: 37277081] 2) The study indicates that the expression of ACSL4, along with other ferroptosis-related indicators, was altered in the hippocampus of mi…	1	0	1	0	0,0,0	0.518518	0.408593	0.525368	0.416288
Depression	ACSL6	1	Depression	ACSL6	1) LACS-2 mRNA expression is significantly upregulated in the frontal cortex of learned helpless rats, a model of depression, compared to controls, with statistically significant increases observed in nine brain regions (p<0.05), suggesting that fatty acid metabolism may be altered in depression (Depression --+> ACSL6).[PMID: 15093965]	0	1	0	1	0,255,0	0.306111	0.111556	0.36296	0.132481
Depression	ACSM3	1	Depression	ACSM3	1) The gene ACSM3 is identified as one of the blood biomarkers for suicidality that is modulated in expression by depression in the same direction as suicidality, suggesting a potential association between depression and ACSM3 (Depression' --+> 'ACSM3).[PMID: 37861857]	0	1	0	1	0,255,0	0.306111	0.111556	0.36296	0.132481
Depression	ACSS3	1	Depression	ACSS3	1) The strongest association with sustained response in Major Depressive Disorder was found with SNP rs10492002 within the ACSS3 gene (p-value=4.5×10(-6), odds ratio=0.61), indicating a potential negative influence of depression on ACSS3, although no SNPs met the threshold for genome-wide significance. (Depression ---| ACSS3)[PMID: 23726668]	0	0	1	-1	255,0,0	0.306111	0.111556	0.36296	0.132481
Depression	ACTA2	1	Depression	ACTA2	1) In an independent data set of renal cell carcinoma patients, high depression scores (CES-D) were associated with elevated expression of ACTA2, suggesting a link between depression and increased levels of this gene in the context of cancer-associated fibroblasts (Depression --+> ACTA2).[PMID: 28814667]	0	1	0	1	0,255,0	0.306111	0.111556	0.36296	0.132481
Depression	ACTB	1	Depression	ACTB	1) The study found that ACTB was one of the most stable housekeeping genes in lymphoblastoid cell lines treated with sodium valproate, indicating its potential relevance in the context of mood disorders, including depression, although no direct association was established. (Depression ---> ACTB)[PMID: 24677680]	1	0	0	0	0,0,0	0.306111	0.111556	0.36296	0.132481
Depression	ACTG2	1	Depression	ACTG2	1) Heat stress in growing-finishing pigs was found to upregulate the expression of the gene ACTG2, which is associated with the actin cytoskeleton and may contribute to depression in gut integrity (Depression' --+> 'ACTG2).[PMID: 39272260]	0	1	0	1	0,255,0	0.306111	0.111556	0.36296	0.132481
Depression	ACTL6A	1	Depression	ACTL6A	1) The study identified ACTL6A as one of the potential biomarkers associated with major depressive disorder (MDD), alongside 314 other mitophagy-related differentially expressed genes, suggesting a significant role of mitophagy in the disease's pathology (Depression' --+> 'ACTL6A).[PMID: 37098514]	0	1	0	1	0,255,0	0.306111	0.111556	0.36296	0.132481
Depression	ACVR1	1	Depression	ACVR1	1) Higher clinical pain intensities in patients with fibrodysplasia ossificans progressiva (FOP) were associated with increased depressive symptoms, suggesting a potential link between pain and mental health in this condition, although the specific influence of the ACVR1 gene on depression remains unclear. (Depression ---> ACVR1)[PMID: 33516233]	1	0	0	0	0,0,0	0.306111	0.111556	0.36296	0.132481
Depression	ACVR1B	1	Depression	ACVR1B	1) The gene ACVR1B was identified as one of the 11 genes with a high posterior probability of colocalization (PPH4 >0.8) linked to neuroticism, which is associated with an increased risk of depression, suggesting a potential role in the disorder (Depression' ---> 'ACVR1B).[PMID: 39491682]	1	0	0	0	0,0,0	0.306111	0.111556	0.36296	0.132481
Depression	ACVR1C	2	Depression	ACVR1C	1) The study indicates that the gene ACVR1C, along with others, may have an impaired response to stroke in aged rats, suggesting a potential link to depression and related disorders (Depression ---| ACVR1C).[PMID: 23251410] 2) The analysis of chronic mild stress in mice revealed that the gene ACVR1C, among others, was deregulated in response to stress, suggesting a potential link between genetic …	1	0	1	0	0,0,0	0.518518	0.408593	0.525368	0.416288
Depression	ACVR2B-AS1	1	Depression	ACVR2B-AS1	1) Suggestive associations were found between depressive symptoms in late life and the gene ACVR2B-AS1, among others, in a study of 998 elderly participants, although specific statistics for ACVR2B-AS1 were not provided. (Depression ---> ACVR2B-AS1)[PMID: 40094036]	1	0	0	0	0,0,0	0.306111	0.111556	0.36296	0.132481
Depression	AD8	4	Depression	AD8	1) In a study of 16,609 elderly individuals in Chengdu, 13.1% exhibited cognitive impairment, with depressive symptoms identified as a significant risk factor, highlighting the need for interventions targeting mental health to mitigate cognitive decline (Depression ---> AD8).[PMID: 39789427] 2) In a study of 11,582 older adults in Guangxi, China, depressive symptoms were found in 12.9% of partici…	2	0	2	0	0,0,0	0.396365	0.260017	0.454844	0.298379
Depression	ADA	1	Depression	ADA	1) Patients on hemodialysis experience significantly higher levels of anxiety and depression compared to those on peritoneal dialysis, with mean HADS-D scores of 9.47 ± 4.97 versus 6.46 ± 3.86 (p < 0.01), indicating a concerning mental health burden that may affect treatment adherence, although no strong association was found between depression and the gene ADA. (Depression ---> ADA)[PMID: 402232…	1	0	0	0	0,0,0	0.306111	0.111556	0.36296	0.132481
Depression	ADAM12	1	Depression	ADAM12	1) The study identified ADAM12 as one of four diagnostic genes associated with major depressive disorder (MDD) in patients with inflammatory bowel disease (IBD), highlighting its potential role as a biomarker for IBD-MDD comorbidity (Depression' --+> 'ADAM12).[PMID: 39501335]	0	1	0	1	0,255,0	0.306111	0.111556	0.36296	0.132481
Depression	ADAM17	1	Depression	ADAM17	1) In the study, treatment with escitalopram resulted in decreased mRNA levels of ADAM17 in the hypothalamus of rats, suggesting a potential link between the drug's efficacy in alleviating depression symptoms and the modulation of inflammatory mediators, although no direct correlation with behavioral outcomes was established. (Depression ---| ADAM17)[PMID: 29049934]	0	0	1	-1	255,0,0	0.306111	0.111556	0.36296	0.132481
Depression	ADAM23	1	Depression	ADAM23	1) Methylation levels at two CpGs associated with depression were significantly linked to the expression of the gene ADAM23, suggesting a potential role of placental epigenetic changes in fetal brain programming related to antenatal depression (Depression --+> ADAM23).[PMID: 34585950]	0	1	0	1	0,255,0	0.306111	0.111556	0.36296	0.132481
Depression	ADAMTS13	1	Depression	ADAMTS13	1) Acquired, autoimmune thrombotic thrombocytopenic purpura (iTTP) is associated with chronic risks for cognitive impairment and depression, highlighting a potential link between the disease and the gene ADAMTS13, although specific statistics regarding this association are not provided. (Depression' ---> 'ADAMTS13)[PMID: 35793688]	1	0	0	0	0,0,0	0.306111	0.111556	0.36296	0.132481
Depression	ADAMTS16	1	Depression	ADAMTS16	1) The strongest evidence of genetic association in a GWAS of functional impairment in major mental illness was found between variants in ADAMTS16 and physical functioning, with a significance level of P = 5.87 × 10(-8), although no specific association with depression was highlighted. (Depression ---> ADAMTS16)[PMID: 24039173]	1	0	0	0	0,0,0	0.306111	0.111556	0.36296	0.132481
Depression	ADAMTS5	1	Depression	ADAMTS5	1) The meta-analysis identified ADAMTS5 as one of the core genes associated with Major Depressive Disorder (MDD) and cognitive dysfunction, suggesting its potential role in the physiological processes underlying cognition in MDD (Depression ---> ADAMTS5).[PMID: 34782712]	1	0	0	0	0,0,0	0.306111	0.111556	0.36296	0.132481
Depression	ADAMTS9	1	Depression	ADAMTS9	1) In a study comparing subjects with Major Depressive Disorder (MDD) to psychiatrically-normal controls, ADAMTS9 was identified as an up-regulated gene associated with altered neurogenesis and inflammatory pathways, suggesting a potential role in the pathology of MDD (Depression' ---| 'ADAMTS9).[PMID: 29175309]	0	0	1	-1	255,0,0	0.306111	0.111556	0.36296	0.132481
Depression	ADAR	1	Depression	ADAR	1) The study found that depression was significantly associated with perinatal substance use, with an adjusted odds ratio (AOR) of 1.963 (95% CI: 1.028-3.749), indicating that women experiencing depression were nearly twice as likely to engage in substance use during the perinatal period (Depression ---> ADAR).[PMID: 38389813]	1	0	0	0	0,0,0	0.306111	0.111556	0.36296	0.132481
Depression	ADARB1	5	Depression	ADARB1	1) Recent studies have identified that the gene ADARB1, along with other proteins, forms immune complexes in patients with major depressive disorder (MDD), and its abundance correlates with psychiatric symptom scores, suggesting a potential role in the inflammatory pathogenesis of depression (Depression' ---| 'ADARB1).[PMID: 40306147] 2) The study found that the interaction of childhood trauma wi…	3	0	2	0	0,0,0	0.225704	0.0772484	0.36296	0.132481
Depression	ADARB2	1	Depression	ADARB2	1) The study indicates that early-life exposure to fluoxetine disrupts neuroendocrine signaling and stress response pathways, with genes involved in epigenetic regulation, including ADARB2, being significantly affected, which raises concerns about the long-term implications for depressive disorders in humans (Depression ---> ADARB2).[PMID: 35573988]	1	0	0	0	0,0,0	0.306111	0.111556	0.36296	0.132481
Depression	ADCY1	4	Depression	ADCY1	1) In a study investigating the effects of insulin receptor sensitizers on Major Depressive Disorder (MDD), it was found that DS-treated stressed mice exhibited normalized hippocampal expression of the plasticity marker ADCY1, suggesting a potential role of this gene in the disorder's pathology (Depression' ---> 'ADCY1).[PMID: 38136653] 2) The study suggests that the microRNA miR-1281 targets the…	1	1	2	-1	255,0,0	0.396365	0.260017	0.454844	0.298379
Depression	ADCY3	2	Depression	ADCY3	1) In a pilot study, transcript levels of ADCY3 were significantly associated with depressive symptom scores in pregnant women, suggesting its potential as a biomarker for major depressive disorder (MDD) in this population (Depression' --+> 'ADCY3).[PMID: 33479202] 2) Blood transcript levels of ADCY3, along with other markers, significantly differed between patients with major depressive disorder…	1	1	0	0	0,0,0	0.518518	0.408593	0.525368	0.416288
Depression	ADCY5	1	Depression	ADCY5	1) Rosemary hydrosol has been shown to upregulate ADCY5, which is involved in the serotonergic synapse pathway, suggesting a potential mechanism for its therapeutic effects on insomnia and possibly depression; however, the specific relationship between depression and ADCY5 remains unclear. (Depression' ---> 'ADCY5)[PMID: 37532071]	1	0	0	0	0,0,0	0.306111	0.111556	0.36296	0.132481
Depression	ADCY6	1	Depression	ADCY6	1) The study found that the T allele of the rs76481776 polymorphism in pre-miR-182 is significantly associated with late insomnia in major depression patients, and the mutated form of pre-miR-182 leads to reduced luciferase activity of the ADCY6 gene, suggesting a potential dysregulation of circadian rhythms in these patients (Depression ---| ADCY6).[PMID: 20656788]	0	0	1	-1	255,0,0	0.306111	0.111556	0.36296	0.132481
Depression	ADCY7	1	Depression	ADCY7	1) The study identified ADCY7 as one of four genes with anomalous modifications and expression regulated by FTO, which may contribute to the development of mental disorders, including depression, through the regulation of specific signaling pathways during pregnancy (Depression ---| ADCY7).[PMID: 37506852]	0	0	1	-1	255,0,0	0.306111	0.111556	0.36296	0.132481
Depression	ADCY9	3	Depression	ADCY9	1) Dysregulated genes, including ADCY9, were identified in patients with major depressive disorder (MDD), suggesting a potential association with the condition; however, the specific influence of ADCY9 on depression remains unclear (Depression ---> ADCY9).[PMID: 35136251] 2) The study identified ADCY9 among nine phosphoproteins involved in key biological pathways related to depression in offsprin…	2	0	1	0	0,0,0	0.264028	0.100797	0.36296	0.132481
Depression	ADCYAP1	2	Depression	ADCYAP1	1) The study suggests that Pituitary Adenylate Cyclase-Activating Polypeptide (PACAP) may play a role in mood disorders, with significant positive correlations found between the Cornell depression score and PVN-PACAP-immunoreactivity in Alzheimer's disease patients, indicating a potential association between depression and the gene ADCYAP1, although the specific influence remains unclear. (Depres…	2	0	0	0	0,0,0	0.132408	0.0124447	0.36296	0.0853938
Depression	ADCYAP1R1	4	Depression	ADCYAP1R1	1) The study indicates that the expression of the ADCYAP1R1 gene, along with other neuropeptide systems, may be involved in the neurobiological mechanisms associated with major depressive disorder, suggesting potential targets for antidepressant development (Depression' ---> 'ADCYAP1R1).[PMID: 37931511] 2) Maladaptive PACAP/PAC1R signaling has been implicated in stress-related psychopathologies, …	1	1	2	-1	255,0,0	0.396365	0.260017	0.454844	0.298379
Depression	ADGRB2	1	Depression	ADGRB2	1) In a large-scale exome-wide association study of 296,199 participants, the gene ADGRB2 was identified as one of 22 genes associated with depressive symptoms, highlighting its potential role in the genetic architecture of depression, particularly in relation to immune responses and brain regions implicated in the disorder (Depression' ---> 'ADGRB2).[PMID: 39472661]	1	0	0	0	0,0,0	0.306111	0.111556	0.36296	0.132481
Depression	ADGRF1	2	Depression	ADGRF1	1) GPR56 deficiency has been linked to depressive-like behaviors and increased resistance to antipsychotic treatment, suggesting a significant role of this gene in the pathophysiology of depression (Depression ---| ADGRF1).[PMID: 38752635] 2) ADGRF1 was identified as significantly associated with neck or shoulder pain in depression patients, with a GWAS P-value of 1.51 × 10<sup>-8</sup>, suggesti…	1	0	1	0	0,0,0	0.518518	0.408593	0.525368	0.416288
Depression	ADGRL2	1	Depression	ADGRL2	1) The study identified a protective effect of the SNP rs11163394 within the ADGRL2 gene in relation to depression, with an odds ratio of 0.607 (p = 0.002), suggesting that ADGRL2 may play a role in the pathophysiology of migraine in patients with comorbid depression (Depression ---| ADGRL2).[PMID: 34972135]	0	0	1	-1	255,0,0	0.306111	0.111556	0.36296	0.132481
Depression	ADH1B	2	Depression	ADH1B	1) The study found that alcohol use, influenced by the genetic variant ADH1B rs1229984, was causally associated with a lower risk of depression, with significant parameter estimates indicating that increased alcohol consumption correlates with reduced depressive symptoms (Depression ---| ADH1B).[PMID: 33193720] 2) The study found a significant positive genetic correlation between major depressive…	0	0	2	-1	255,0,0	0.132408	0.0124447	0.36296	0.0853938
Depression	ADH1C	3	Depression	ADH1C	1) The study found a significant positive genetic correlation between major depressive disorder and AUDIT-P scores (r<sub>g</sub>=0.26), while AUDIT-C scores showed a significant negative genetic correlation with major depressive disorder (r<sub>g</sub>=-0.24), indicating a complex relationship between depression and the gene ADH1C, but no direct association was established. (Depression ---| ADH1…	0	0	3	-1	255,0,0	0.0626076	0.00138829	0.36296	0.0326032
Depression	ADH4	1	Depression	ADH4	1) ADH4 (rs1126671) was associated with significant impairments in working memory (d = -1.16, p = .001) and executive function (d = -0.77, p = .028) specifically in individuals with comorbid HIV and alcohol use disorder, indicating that genetic variation in the ADH pathway may influence neurocognitive outcomes under neurobiological stress, but no direct association with depression was established…	0	0	1	-1	255,0,0	0.306111	0.111556	0.36296	0.132481
Depression	ADIPOQ	4	Depression	ADIPOQ	1) The study identified three appetite hormone regulation biotypes among patients with major affective disorders, revealing that the high insulin/leptin and low adiponectin group, which includes lower levels of adiponectin (ADIPOQ), exhibited poorer cognitive performance and higher proinflammatory cytokine levels, suggesting a potential negative influence of depression on ADIPOQ levels. (Depressi…	0	1	3	-1	255,0,0	0.135473	0.0198673	0.36296	0.111459
Depression	ADIPOR1	1	Depression	ADIPOR1	1) Metformin was found to normalize the expression of insulin resistance-related genes, including ADIPOR1, in rats with corticosterone-induced depression-like behaviors, suggesting a potential link between metabolic disturbances and depression. (Depression ---| ADIPOR1)[PMID: 33634460]	0	0	1	-1	255,0,0	0.306111	0.111556	0.36296	0.132481
Depression	ADIPOR2	2	Depression	ADIPOR2	1) Metformin normalized the expression of insulin resistance-related genes, including ADIPOR2, in rats exposed to corticosterone, suggesting a potential link between metabolic disturbances and depression-like behaviors, although the specific influence of depression on ADIPOR2 remains unclear (Depression ---> ADIPOR2).[PMID: 33634460] 2) The study suggests that the antidepressive effects of carnos…	1	0	1	0	0,0,0	0.518518	0.408593	0.525368	0.416288
Depression	ADO	1	Depression	ADO	1) The study identified 2-aminoethanethiol dioxygenase (ADO) as one of the potentially causal proteins in the pathogenesis of insomnia, with genetically predicted insomnia being causally associated with an increased risk of developing depression, suggesting a complex relationship between these factors (Depression ---> ADO).[PMID: 39827250]	1	0	0	0	0,0,0	0.306111	0.111556	0.36296	0.132481
Depression	ADORA1	5	Depression	ADORA1	1) The study indicates that the selective adenosine A1 receptor antagonist DPCPX, when co-administered with NMDA receptor ligands, enhances antidepressant effects in mice, with increased expression of the Adora1 gene observed under certain drug combinations, suggesting a potential role of ADORA1 in depression-related mechanisms (Depression --+> ADORA1).[PMID: 39048810] 2) The study suggests that …	2	1	2	0	0,0,0	0.516645	0.442557	0.525368	0.448403
Depression	ADORA2A	3	Depression	ADORA2A	1) Longitudinal analyses on females revealed trend-significant differentially methylated regions (DMRs) related to psychiatric disorders, including the gene ADORA2A, although no significant results were found for the whole cohort, indicating a potential association between depression and ADORA2A in the context of ECT outcomes (Depression ---> ADORA2A).[PMID: 39020437] 2) Curcumin may exert its an…	2	0	1	0	0,0,0	0.264028	0.100797	0.36296	0.132481
Depression	ADORA3	1	Depression	ADORA3	1) S-ketamine may alleviate depression by up-regulating the expression of the gene ADORA3, indicating a positive association between depression and ADORA3 (Depression --+> ADORA3).[PMID: 39118379]	0	1	0	1	0,255,0	0.306111	0.111556	0.36296	0.132481
Depression	ADRA1A	5	Depression	ADRA1A	1) Chronic unpredictable stress was found to decrease the mRNA levels of the gene ADRA1A in female mice, suggesting a potential negative influence of depression on ADRA1A expression (Depression ---| ADRA1A).[PMID: 37539192] 2) In aged female 3×Tg-AD mice, depression-like behavior was associated with significant downregulation of the alpha 1a adrenergic receptor (ADRA1A) in the hippocampus, sugges…	1	0	4	-1	255,0,0	0.0701628	0.00345302	0.36296	0.0688219
Depression	ADRA1B	2	Depression	ADRA1B	1) The study indicates that the α1B-adrenergic receptor (ADRA1B) subtype is the least engaged by antidepressants, showing low potency inhibition by certain drugs, while prolonged exposure to some antidepressants enhances its response, suggesting a complex interaction in the context of depression treatment (Depression' ---> 'ADRA1B).[PMID: 34062902] 2) No significant evidence for an association wa…	1	0	1	0	0,0,0	0.518518	0.408593	0.525368	0.416288
Depression	ADRA1D	2	Depression	ADRA1D	1) Chronic unpredictable stress was found to decrease mRNA levels of the gene ADRA1D in 4-month-old female mice, indicating a potential negative influence of depression on ADRA1D expression (Depression ---| ADRA1D).[PMID: 37539192] 2) The study indicates that antidepressants exhibit a complex, subtype-specific modulation of α1-adrenergic receptors, including the α1D-AR, which may play a role in t…	1	0	1	0	0,0,0	0.518518	0.408593	0.525368	0.416288
Depression	ADRA2A	4	Depression	ADRA2A	1) Chronic stress was found to decrease the expression levels of the ADRA2A gene, among others, in a study investigating the effects of Bactolac on chronic stress-induced depression in rats, indicating a negative influence of depression on ADRA2A (Depression ---| ADRA2A).[PMID: 40281288] 2) The study found that Lactobacillus rhamnosus GG treatment significantly increased the expression levels of …	0	1	3	-1	255,0,0	0.135473	0.0198673	0.36296	0.111459
Depression	ADRA2B	1	Depression	ADRA2B	1) The study suggests that the ADRA2B Glu(301)-Glu(303) deletion variant may influence stress-induced memory enhancements, particularly in stressed female carriers, indicating a potential susceptibility factor for traumatic memory formation, but does not establish a direct association with depression. (Depression ---> ADRA2B)[PMID: 24997351]	1	0	0	0	0,0,0	0.306111	0.111556	0.36296	0.132481
Depression	ADRA2C	3	Depression	ADRA2C	1) Chronic unpredictable stress was found to decrease mRNA levels of the gene ADRA2C in 4-month-old female mice, suggesting a negative association between depression and ADRA2C expression (Depression ---| ADRA2C).[PMID: 37539192] 2) Chronic social defeat stress (CSDS) in male mice leads to a mixed anxiety/depression-like state characterized by the downregulation of the noradrenergic gene ADRA2C, …	0	0	3	-1	255,0,0	0.0626076	0.00138829	0.36296	0.0326032
Depression	ADRB1	3	Depression	ADRB1	1) Chronic unpredictable stress was found to decrease mRNA levels of the gene ADRB1 in 4-month-old female mice, indicating a potential negative influence of depression on ADRB1 expression (Depression ---| ADRB1).[PMID: 37539192] 2) The study found that the expression of the ADRB1 gene was up-regulated in obstructive sleep apnea patients, particularly those with depression, suggesting a potential …	1	0	2	-1	255,0,0	0.264028	0.100797	0.36296	0.132481
Depression	ADRB2	3	Depression	ADRB2	1) Olanzapine (OLZ) alleviates chronic stress-induced anxiety and depression-like behaviors by inhibiting norepinephrine (NE) release, which activates the ADRB2-cAMP-PKA-CREB pathway that promotes cancer stem-like traits, indicating a complex interaction where depression influences the ADRB2 pathway in the context of cancer. (Depression ---| ADRB2)[PMID: 39054537] 2) Chronic unpredictable stress …	1	0	2	-1	255,0,0	0.264028	0.100797	0.36296	0.132481
Depression	ADRB3	2	Depression	ADRB3	1) Electroconvulsive seizure (ECS) therapy has been shown to significantly increase the expression levels of the lipolytic gene Adrb3 in the ventromedial nucleus of the hypothalamus, which is associated with the regulation of lipid metabolism and may contribute to the anorexigenic effects observed in depression treatment (Depression' --+> 'ADRB3).[PMID: 33426813] 2) The study indicates that the e…	0	2	0	1	0,255,0	0.132408	0.0124447	0.36296	0.0853938
Depression	ADSL	2	Depression	ADSL	1) In a study involving 171 participants, those with higher mood impairment (≥14 points on the ADSL scale) showed greater improvement in olfactory function over an average of 11 months compared to those with lower impairment (≤8 points), suggesting a potential link between the severity of depression and olfactory recovery (Depression' ---> 'ADSL).[PMID: 37844552] 2) The study found that a common …	1	0	1	0	0,0,0	0.518518	0.408593	0.525368	0.416288
Depression	AFP	1	Depression	AFP	1) The study found that while emotional abuse, depression, and nonsuicidal self-injury (NSSI) were positively correlated, authoritarian filial piety (AFP) did not exert a significant effect on depression, indicating no strong association between depression and AFP. (Depression ---| AFP)[PMID: 39722777]	0	0	1	-1	255,0,0	0.306111	0.111556	0.36296	0.132481
Depression	AGA	2	Depression	AGA	1) Depression was identified as a significant risk factor for non-adherence to treatment in patients with androgenetic alopecia (AGA), with an odds ratio of 586.074 (P = 0.004), indicating a strong negative influence of depression on treatment adherence in this population (Depression ---| AGA).[PMID: 40180664] 2) The study found no significant correlation between oral finasteride and depression/s…	1	0	1	0	0,0,0	0.518518	0.408593	0.525368	0.416288
Depression	AGER	3	Depression	AGER	1) Chronic unpredictable stress (CUS) leads to reduced expression of RAGE, and RAGE knockdown in the hippocampus induces depressive-like behaviors, suggesting that the RAGE signaling pathway is involved in CUS-induced depression by regulating oxytocin receptor (OTR) expression, with RAGE over-expression mitigating these effects; thus, AGER has a negative influence on depression. (Depression ---| …	0	0	3	-1	255,0,0	0.0626076	0.00138829	0.36296	0.0326032
Depression	AGO2	1	Depression	AGO2	1) The study highlights that chronic stress leads to the upregulation of miR-218-5p in the prefrontal cortex, which is associated with the regulation of several genes implicated in central nervous system functions, suggesting a potential role for miR-218-5p and its downstream effects in the pathophysiology of depression, with AGO2 being involved in the RNA-induced silencing complex that targets t…	1	0	0	0	0,0,0	0.306111	0.111556	0.36296	0.132481
Depression	AGO3	1	Depression	AGO3	1) The study identified that miR-218-5p and miR-320-5p are significantly downregulated in depressed Parkinson's disease patients compared to healthy controls, with a correlation to higher IL-6 and S100B levels, and highlighted AGO3 as one of the hub genes in the associated protein-protein interaction network, suggesting its potential relevance in the context of depression in Parkinson's disease (…	1	0	0	0	0,0,0	0.306111	0.111556	0.36296	0.132481
Depression	AGPS	1	Depression	AGPS	1) In a study of postmortem brain tissues from donors with major depressive disorder (MDD) and suicide, the expression of the antioxidant-related gene AGPS was found to be significantly elevated in oligodendrocytes from non-limbic brain regions compared to control donors, suggesting a potential link between oxidative damage and oligodendrocyte pathology in MDD (Depression' --+> 'AGPS).[PMID: 3545…	0	1	0	1	0,255,0	0.306111	0.111556	0.36296	0.132481
Depression	AGRN	1	Depression	AGRN	1) The study identified 73 copy number variations (CNVs) associated with Alzheimer's disease, type 2 diabetes mellitus, and major depressive disorder, including the gene AGRN, which is implicated in the metabolism of amyloid-β peptide, suggesting a potential link between these disorders; however, no strong association was specifically established between depression and AGRN. (Depression ---> AGRN…	1	0	0	0	0,0,0	0.306111	0.111556	0.36296	0.132481
Depression	AGRP	4	Depression	AGRP	1) Chronic mild stress (CMS) induces binge eating behavior and alters the expression of appetite regulators, including AgRP, while tryptophan supplementation improves depression and anxiety-like behaviors, suggesting a significant role of the tryptophan-derived serotonin pathway in emotional eating and its association with AgRP expression. (Depression' --+> 'AGRP)[PMID: 38736909] 2) Xiaoyaosan (X…	2	1	1	0	0,0,0	0.396365	0.260017	0.454844	0.298379
Depression	AGT	1	Depression	AGT	1) The study found reduced expression of the AGT (Angiotensinogen) gene in postmortem brain samples from individuals who died by suicide, suggesting a potential involvement in the complex molecular mechanisms underlying depression and suicide (Depression ---| AGT).[PMID: 34923210]	0	0	1	-1	255,0,0	0.306111	0.111556	0.36296	0.132481
Depression	AGTR1	1	Depression	AGTR1	1) The study found that AGTR1 C1166 carriers among depressed elders exhibited greater lesion ratios across multiple white matter tracts, suggesting a potential genetic vulnerability to lesion development associated with depression, although these findings did not survive correction for multiple comparisons (Depression ---| AGTR1).[PMID: 22021115]	0	0	1	-1	255,0,0	0.306111	0.111556	0.36296	0.132481
Depression	AHCYL2	1	Depression	AHCYL2	1) The gene AHCYL2 is identified as a blood biomarker predictive of death by suicide during the full moon, suggesting a potential association with depression, as it is modulated in expression by depression and alcohol in the same direction as suicidality (Depression ---| AHCYL2).[PMID: 37861857]	0	0	1	-1	255,0,0	0.306111	0.111556	0.36296	0.132481
Depression	AHI1	5	Depression	AHI1	1) The study found that depression is associated with decreased ATP levels and increased mtDNA copy numbers in the brains of Ahi1 knockout and Dex-induced mice, with regular exercise improving depressive behaviors by enhancing the mitochondrial Ahi1/GR complex, indicating a negative influence of depression on AHI1 levels (Depression ---| AHI1).[PMID: 36691038] 2) Depression is associated with a r…	1	0	4	-1	255,0,0	0.0701628	0.00345302	0.36296	0.0688219
Depression	AHSG	2	Depression	AHSG	1) In IL-18-deficient conditions, while AHSG levels were significantly increased in the serum, indicating a potential role in energy imbalance, no direct association with depression was established, suggesting that AHSG may not have a strong influence on depressive symptoms. (Depression ---| AHSG)[PMID: 34708129] 2) The study found a significant increase in the protein levels of α2-HS-glycoprotei…	0	1	1	1	0,255,0	0.518518	0.408593	0.525368	0.416288
Depression	AIC	2	Depression	AIC	1) The study found that neurocognitive impairment (NCI) and depression independently and significantly affected everyday functioning in people with HIV, with their comorbidity leading to worse functional outcomes than either condition alone, as indicated by lower AIC values in models including both factors (Depression ---| AIC).[PMID: 40296476] 2) The study indicates that stress disrupts synaptic…	1	0	1	0	0,0,0	0.518518	0.408593	0.525368	0.416288
Depression	AIF1	3	Depression	AIF1	1) AIF1 is among several immune-related proteins that showed significant associations with psychiatric disorders, including depression, suggesting a potential link between immune dysregulation and the genetic risk of depression (Depression ---> AIF1).[PMID: 37085628] 2) The study found that the expression of the microglial marker AIF1 was upregulated in the entorhinal cortex of LPS-treated mice, …	1	0	2	-1	255,0,0	0.264028	0.100797	0.36296	0.132481
Depression	AIM2	1	Depression	AIM2	1) Depressive symptoms were found to be more prevalent in HIV+ tobacco smokers (50%) compared to HIV+ non-smokers (26%) and HIV- non-smokers (13%), with a significant association between upregulation of immune/interferon response genes, including AIM2, and depressive symptoms (p < 0.05), suggesting a potential link between depression and AIM2 expression (Depression' --+> 'AIM2).[PMID: 31779701]	0	1	0	1	0,255,0	0.306111	0.111556	0.36296	0.132481
Depression	AIP	1	Depression	AIP	1) The meta-analysis indicates that patients with major depressive disorder (MDD) and bipolar disorder (BD) exhibit significant increases in the Atherogenic Index of Plasma (AIP), suggesting that AIP is a key atherogenicity index for mood disorders, highlighting the need for regular lipid profiling and metabolic syndrome screening in these patients (Depression' --+> 'AIP).[PMID: 39793682]	0	1	0	1	0,255,0	0.306111	0.111556	0.36296	0.132481
Depression	AIR	1	Depression	AIR	1) The study indicates that n-3 polyunsaturated fatty acids (PUFA) significantly protect against depression and other behavioral deficits following traumatic brain injury by suppressing ceramide biosynthesis and neuroinflammatory factors, suggesting a potential therapeutic role for PUFA in managing depression-related symptoms (Depression' ---> 'AIR).[PMID: 40346443]	1	0	0	0	0,0,0	0.306111	0.111556	0.36296	0.132481
Depression	AK1	2	Depression	AK1	1) In the chronic mild stress model of depression, adenylate kinase isoenzyme 1 (AK1) levels were found to be increased in rats, suggesting a potential association between depression and AK1, although the exact nature of this relationship remains unclear (Depression ---> AK1).[PMID: 25641667] 2) Chronic corticosterone injections in male mice induced depression-like behavior and significantly decr…	2	0	0	0	0,0,0	0.132408	0.0124447	0.36296	0.0853938
Depression	AK2	2	Depression	AK2	1) The gene AK2 is identified as a biomarker for suicidality, showing predictive enrichment during the full moon and peak hour of the day, with its expression modulated by depression and alcohol in the same direction as suicidality, suggesting a potential link between depression and AK2 (Depression' ---> 'AK2).[PMID: 37861857] 2) The study identified AK2 as a novel predictive biomarker for suicid…	2	0	0	0	0,0,0	0.132408	0.0124447	0.36296	0.0853938
Depression	AK7	1	Depression	AK7	1) SIRT2 is identified as a crucial target for the anti-inflammatory and antidepressant actions of S-ketamine (S-KET) in the context of inflammation-induced depression, with the SIRT2 inhibitor AK-7 confirming its role, suggesting a potential therapeutic pathway for treating neuroinflammatory depression (Depression' ---> 'AK7).[PMID: 40171943]	1	0	0	0	0,0,0	0.306111	0.111556	0.36296	0.132481
Depression	AKAP6	1	Depression	AKAP6	1) The genome-wide by environment interaction study (GWEIS) identified a novel, genome-wide-significant association between the AKAP6 gene (rs3784187, p = 1.2 × 10^-8) and depression in a sample of 18,532 patients, but this finding did not replicate in a larger UK Biobank cohort (p = 0.93), indicating no consistent association. (Depression ---> AKAP6)[PMID: 36324662]	1	0	0	0	0,0,0	0.306111	0.111556	0.36296	0.132481
Depression	AKR1C3	4	Depression	AKR1C3	1) The gene AKR1C3 has been identified as a potential biomarker for major depressive disorder (MDD) through differential expression analysis and machine learning algorithms, indicating its significant association with the immune infiltration landscape in MDD (Depression' --+> 'AKR1C3).[PMID: 39177862] 2) A robust 11-gene diagnostic signature for major depressive disorder (MDD) was identified, whi…	2	2	0	0	0,0,0	0.396365	0.260017	0.454844	0.298379
Depression	AKR1D1	1	Depression	AKR1D1	1) Gene-wide significant results indicated that AKR1D1 is associated with dexamethasone suppression, suggesting its potential role in the neurobiological substrates related to major depressive disorder (MDD) and stress responses (Depression ---| AKR1D1).[PMID: 28589964]	0	0	1	-1	255,0,0	0.306111	0.111556	0.36296	0.132481
Depression	AKT1	5	Depression	AKT1	1) The study indicates that downregulated miRNAs in patients with Plateau Psycho-CVD are linked to increased expression of AKT1, suggesting a potential role of AKT1 in the context of depression and its associated pathways, thereby highlighting AKT1 as a potential therapeutic target (Depression ---| AKT1).[PMID: 40216962] 2) The study identified AKT1 as one of five common hub genes in the protein-…	4	0	1	0	0,0,0	0.0701628	0.00345302	0.36296	0.0688219
Depression	AKT2	3	Depression	AKT2	1) EtOH exposure during pregnancy was associated with the downregulation of AKT2 in fetal brain tissues, suggesting a potential link between impaired fetal neural development and the risk of depression, although the specific relationship remains unclear. (Depression' ---> 'AKT2)[PMID: 38201206] 2) Galantamine alleviated depression and other symptoms in a fibromyalgia model by modulating the AKT1/…	2	1	0	0	0,0,0	0.264028	0.100797	0.36296	0.132481
Depression	AKT3	3	Depression	AKT3	1) The study found that ethanol exposure during pregnancy was associated with significant upregulation of the serine/threonine kinase AKT3, which may contribute to the affective dysregulation observed in children with fetal alcohol spectrum disorders, including depression; however, the specific relationship between depression and AKT3 remains unclear. (Depression ---> AKT3)[PMID: 38201206] 2) The…	3	0	0	0	0,0,0	0.0626076	0.00138829	0.36296	0.0326032
Depression	ALAD	3	Depression	ALAD	1) The study found that δ-aminolevulinic acid dehydratase (δ-ALAD) activity was significantly and negatively related to blood lead levels in vulture chicks, with 50% inhibition predicted at blood lead concentrations of 52.8 μg/dL for White-backed Vultures and 18.8 μg/dL for Cape Vultures, suggesting that lower δ-ALAD activity may be associated with physiological depression in these birds (Depress…	0	0	3	-1	255,0,0	0.0626076	0.00138829	0.36296	0.0326032
Depression	ALAS2	1	Depression	ALAS2	1) The study identified ALAS2 as one of the genes differentially expressed in the prefrontal cortex and cerebellum of rats exhibiting depressive-like behaviors, although no specific statistics were provided regarding its expression levels; thus, the relationship between 'Depression' and 'ALAS2' remains unclear. (Depression ---> ALAS2)[PMID: 25716693]	1	0	0	0	0,0,0	0.306111	0.111556	0.36296	0.132481
Depression	ALB	5	Depression	ALB	1) In a study of 345 Chinese patients with ulcerative colitis, depression was identified as an independent risk factor for disability, with a significant correlation found between disability levels and albumin (ALB) levels, although the specific nature of the relationship between depression and ALB was not detailed; thus, the influence remains unclear (Depression ---> ALB).[PMID: 40321367] 2) Ser…	2	0	3	-1	255,0,0	0.225704	0.0772484	0.36296	0.132481
Depression	ALCAM	1	Depression	ALCAM	1) In a clinical trial involving coronary artery disease patients, significant correlations were found between anxiety/depression symptoms and activated leukocyte cell adhesion molecule (ALCAM), indicating that ALCAM levels may be associated with depressive symptoms (Depression' ---> 'ALCAM).[PMID: 30784924]	1	0	0	0	0,0,0	0.306111	0.111556	0.36296	0.132481
Depression	ALDH1A1	1	Depression	ALDH1A1	1) The death of dopaminergic neurons in the substantia nigra pars reticulata, particularly the ALDH1A1+ neurons, has been linked to depression-like behavior in a PD-like mouse model, suggesting that the loss of these neurons may contribute to depressive symptoms (Depression ---| ALDH1A1).[PMID: 37972684]	0	0	1	-1	255,0,0	0.306111	0.111556	0.36296	0.132481
Depression	ALDH1A2	1	Depression	ALDH1A2	1) The study indicates that elevated expression of mature BDNF in the neonatal medial prefrontal cortex is associated with increased transcriptional response in genes including ALDH1A2, which may contribute to anxiety and depressive-like behaviors, suggesting a potential link between ALDH1A2 and depression (Depression' ---> 'ALDH1A2).[PMID: 39619203]	1	0	0	0	0,0,0	0.306111	0.111556	0.36296	0.132481
Depression	ALDH1B1	1	Depression	ALDH1B1	1) In defeated mice, the expression levels of the Aldh1b1 gene were increased in the midbrain raphe nuclei and hypothalamus, suggesting a potential association with the mixed anxiety/depression-like state observed in this model of depression (Depression' --+> 'ALDH1B1).[PMID: 28537235]	0	1	0	1	0,255,0	0.306111	0.111556	0.36296	0.132481
Depression	ALDH1L1	5	Depression	ALDH1L1	1) The study indicates that the deletion of PLCη1 in LHb astrocytes leads to depressive-like behaviors in mice, suggesting that PLCη1 may serve as a potential therapeutic target for depression, while also highlighting the role of astrocytes in neuropsychiatric disorders (Depression ---| ALDH1L1).[PMID: 40204881] 2) In a study comparing the olfactory bulb (OB) of 11 depressed males to 12 healthy c…	0	2	3	-1	255,0,0	0.225704	0.0772484	0.36296	0.132481
Depression	ALDH2	2	Depression	ALDH2	1) In patients with alcohol dependence, the ALDH2 rs671 polymorphism, associated with reduced enzyme activity, correlated with higher neurofilament light chain (NFL) levels, which were significantly elevated at baseline compared to healthy controls (mean NFL: 264.2 ± 261.8 vs. 72.1 ± 35.6 pg/mL, p < 0.001), and the reduction in NFL levels after detoxification was linked to improvements in depress…	0	0	2	-1	255,0,0	0.132408	0.0124447	0.36296	0.0853938
Depression	ALDOA	1	Depression	ALDOA	1) The gene 'ALDOA' is identified as a switch gene associated with loneliness and overlaps with known genetic variants in major depressive disorder, suggesting a potential link between loneliness and depression, although the specific influence of 'ALDOA' on depression remains unclear (Depression ---> ALDOA).[PMID: 36982982]	1	0	0	0	0,0,0	0.306111	0.111556	0.36296	0.132481
Depression	ALG6	1	Depression	ALG6	1) The study indicates that components of Sojae Semen Praeparatum (SSP), including caffeic acid, interact with the ALG6 gene and other targets in the tryptophan-kynurenine signaling pathway, suggesting a potential therapeutic effect on depressive disorder through these interactions (Depression' ---> 'ALG6).[PMID: 40101073]	1	0	0	0	0,0,0	0.306111	0.111556	0.36296	0.132481
Depression	ALG8	1	Depression	ALG8	1) The gene ALG8 is associated with multiple genetic diseases, including depressive disorder, as part of significant SNP-involved miRNA-mediated post-transcriptional regulation modules identified in lymphocyte cell lines, with approximately 35% of transcript intensity-related cis-SNPs showing significant linkage disequilibrium with SNPs in miRNA target sites (Depression' ---> 'ALG8).[PMID: 223480…	1	0	0	0	0,0,0	0.306111	0.111556	0.36296	0.132481
Depression	ALKBH5	2	Depression	ALKBH5	1) The abnormal expression of m6A-related proteins, including ALKBH5, is implicated in the development of various diseases, including depression, suggesting a potential role of ALKBH5 in the pathogenesis of this mental health condition (Depression' ---> 'ALKBH5).[PMID: 35032318] 2) The study found that circSTAG1, which is significantly decreased in the hippocampus of chronic unpredictable stress-…	1	0	1	0	0,0,0	0.518518	0.408593	0.525368	0.416288
Depression	ALOX12	1	Depression	ALOX12	1) Chronic social stress increases the levels of 12-lipoxygenase metabolites, specifically 12-HETE, in the nucleus accumbens of mice, with Alox12 mRNA being reliably detected and enriched in brain endothelial cells, suggesting a potential role of ALOX12 in stress resilience related to depression (Depression' ---> 'ALOX12).[PMID: 35790870]	1	0	0	0	0,0,0	0.306111	0.111556	0.36296	0.132481
Depression	ALOX15B	2	Depression	ALOX15B	1) The study identified ALOX15B as one of five hub senescence-related genes that showed differential expression between patients with Major Depressive Disorder (MDD) and healthy controls, suggesting a significant role of ALOX15B in MDD pathogenesis (Depression' --+> 'ALOX15B).[PMID: 40033248] 2) The study identified ALOX15B as one of three ferroptosis-related genes that form a diagnostic signatur…	0	2	0	1	0,255,0	0.132408	0.0124447	0.36296	0.0853938
Depression	AMBP	1	Depression	AMBP	1) The study indicates that the relationship between serum contents of the free form of ulinastatin (UT) and depression severity, as measured by the Hamilton Rating Scale for Depression, differs significantly in patients with mood disorders compared to healthy subjects, suggesting that the F/T ratios of UT may serve as a useful objective index for monitoring depressive states, while no direct ass…	1	0	0	0	0,0,0	0.306111	0.111556	0.36296	0.132481
Depression	AMH	1	Depression	AMH	1) No statistically significant association was observed between depression and AMH levels, with a percent difference of -22% (95% CI: -47.3, 14.5) among the participants, indicating no strong influence of depression on AMH. (Depression ---| AMH)[PMID: 39699629]	0	0	1	-1	255,0,0	0.306111	0.111556	0.36296	0.132481
Depression	AMPD3	2	Depression	AMPD3	1) The study identified AMPD3 as one of the feature-selection genes among 24 crosstalk genes linking atherosclerosis and depression, suggesting a potential role in the shared pathways of "lipid and atherosclerosis" and "tryptophan metabolism" (Depression ---> AMPD3).[PMID: 36565484] 2) The study found that the gene AMPD3 was upregulated in germ-free mice, which exhibited antidepressant-like behav…	1	1	0	0	0,0,0	0.518518	0.408593	0.525368	0.416288
Depression	AMPH	2	Depression	AMPH	1) The study highlights the role of TAAR1 in recognizing amphetamine-like drugs, suggesting potential implications for treating depression, although no direct statistics linking AMPH specifically to depression were provided. (Depression' ---> 'AMPH)[PMID: 39358311] 2) The study found that the DRD4 agonist APH199 exhibited mild and sporadic antidepressant effects in certain tests, but also led to …	1	0	1	0	0,0,0	0.518518	0.408593	0.525368	0.416288
Depression	ANAPC7	1	Depression	ANAPC7	1) In the context of depression, the gene ANAPC7 was found to be downregulated in both chronic mild stress and VGLUT1 heterozygous mice models, suggesting a potential role in the altered molecular context associated with depressive-like behavior (Depression ---| ANAPC7).[PMID: 20937555]	0	0	1	-1	255,0,0	0.306111	0.111556	0.36296	0.132481
Depression	ANC	2	Depression	ANC	1) Undetected depressive symptoms were associated with lower service satisfaction scores in antenatal care, indicating a negative influence of depression on the perceived quality of care received (Depression ---| ANC).[PMID: 39885399] 2) The study found that the prevalence of antenatal depression was 21.5% among rural participants and 19.2% among urban participants, with factors such as complicat…	1	0	1	0	0,0,0	0.518518	0.408593	0.525368	0.416288
Depression	ANG	1	Depression	ANG	1) Early-stage chronic kidney disease (CKD) is significantly associated with an increased risk of suicide (hazard ratio, 1.18; 95% confidence interval 1.10‒1.26), highlighting the need for healthcare providers to assess the mental health of these patients to prevent suicide (Depression' ---> 'ANG).[PMID: 40202715]	1	0	0	0	0,0,0	0.306111	0.111556	0.36296	0.132481
Depression	ANGPT1	1	Depression	ANGPT1	1) The study indicates that exposure to silver nanoparticles (AgNPs) during early development leads to significant transcriptional changes in angiopoietin-1 (ANGPT1) and other neurovascular unit components, which may contribute to pro-depressive behaviors in rats, suggesting a potential link between ANGPT1 dysregulation and depression (Depression ---| ANGPT1).[PMID: 33075587]	0	0	1	-1	255,0,0	0.306111	0.111556	0.36296	0.132481
Depression	ANGPT2	2	Depression	ANGPT2	1) Probiotics were found to reverse the downregulation of the gene ANGPT2 in the prefrontal cortex of mice subjected to chronic unpredictable mild stress, suggesting a potential link between ANGPT2 and depression-related gene expression changes. (Depression ---| ANGPT2)[PMID: 38855745] 2) The study identified ANGPT2 as one of four genes with anomalous modifications and expression regulated by FTO…	0	0	2	-1	255,0,0	0.132408	0.0124447	0.36296	0.0853938
Depression	ANGPTL3	1	Depression	ANGPTL3	1) In a study of serum proteins, angiopoietin-like 3 (ANGPTL3) was found to be significantly increased in depressed patients compared to healthy controls, suggesting its potential as a biomarker for clinical diagnosis of depression (Depression' --+> 'ANGPTL3').[PMID: 27268281]	0	1	0	1	0,255,0	0.306111	0.111556	0.36296	0.132481
Depression	ANGPTL4	2	Depression	ANGPTL4	1) Chronic stress leads to the downregulation of several adipokines, including ANGPTL4, which is associated with the development of depression and insulin resistance, indicating a negative influence of depression on ANGPTL4 (Depression ---| ANGPTL4).[PMID: 37870400] 2) In a study involving juvenile Sprague-Dawley rats, the expression of the gene ANGPTL4 was found to be down-regulated following tr…	0	0	2	-1	255,0,0	0.132408	0.0124447	0.36296	0.0853938
Depression	ANIC	1	Depression	ANIC	1) Patients with isolated congenital anosmia (ICA) exhibit an increased risk for depressive symptoms and enhanced social insecurity compared to age-matched controls, suggesting that the sense of olfaction plays a significant role in social interactions and mental health (Depression ---> ANIC).[PMID: 22457756]	1	0	0	0	0,0,0	0.306111	0.111556	0.36296	0.132481
Depression	ANK1	1	Depression	ANK1	1) The review highlights the involvement of various epigenetic changes, including DNA methylation, in the expression of genes associated with depression, specifically mentioning ANK1 among others, suggesting a complex interplay in the pathophysiology of the disorder (Depression' ---> 'ANK1).[PMID: 36590248]	1	0	0	0	0,0,0	0.306111	0.111556	0.36296	0.132481
Depression	ANKDD1B	1	Depression	ANKDD1B	1) The study found that the gene ANKDD1B is significantly associated with both migraine and major depressive disorder (MDD), with a combined gene-based P value of P ≤ 3.6 × 10<sup>-6</sup>, indicating a shared genetic basis for these disorders (Depression' --+> 'ANKDD1B).[PMID: 29995844]	0	1	0	1	0,255,0	0.306111	0.111556	0.36296	0.132481
Depression	ANKK1	2	Depression	ANKK1	1) The study identified ANKK1 as a potential causal gene associated with problematic alcohol use and major depression, suggesting a shared genetic architecture between these conditions, with a polygenic overlap of 39%-73% between problematic alcohol use and psychiatric disorders, including major depression (Depression ---> ANKK1).[PMID: 40329641] 2) Gene-based analyses implicated the NCAM1-TTC12-…	2	0	0	0	0,0,0	0.132408	0.0124447	0.36296	0.0853938
Depression	ANKRD12	1	Depression	ANKRD12	1) The study found a significant difference in the concentration of the ANKRD12 protein product in the blood serum of bipolar disorder patients with a current depressive episode compared to healthy individuals (p=0.006), suggesting a potential association between depression and ANKRD12. (Depression --+> ANKRD12)[PMID: 36440791]	0	1	0	1	0,255,0	0.306111	0.111556	0.36296	0.132481
Depression	ANKRD2	1	Depression	ANKRD2	1) The study found that the removal of voluntary running in rats led to significant declines in mRNA levels of the gene Ankrd2, with lower levels observed at WL53h, WL173h, and in sedentary controls, indicating a potential negative association between depression-like states induced by wheel-lock and Ankrd2 expression (Depression ---| ANKRD2).[PMID: 22282489]	0	0	1	-1	255,0,0	0.306111	0.111556	0.36296	0.132481
Depression	ANKRD36	1	Depression	ANKRD36	1) The gene ANKRD36 is associated with depression in specific cortical cell subtypes, as identified through differential gene expression analysis, highlighting its potential role in the biological basis of the disorder (Depression' ---> 'ANKRD36).[PMID: 37034737]	1	0	0	0	0,0,0	0.306111	0.111556	0.36296	0.132481
Depression	ANKRD45	1	Depression	ANKRD45	1) The gene signature including ANKRD45 was identified as a promising biomarker for distinguishing prognosis and depressive risk in gastric adenocarcinoma patients, with higher risk-scores correlating with worse overall survival and elevated major depressive disorder scores (Depression' --+> 'ANKRD45).[PMID: 39409106]	0	1	0	1	0,255,0	0.306111	0.111556	0.36296	0.132481
Depression	ANKRD49	1	Depression	ANKRD49	1) The study highlights the involvement of the lateral habenula in depression-like conditions and indicates that gene expression changes, including that of ANKRD49, are influenced by chronic mild stress and antidepressant treatment, suggesting a potential role of ANKRD49 in the neuroplastic changes associated with depression (Depression' ---> 'ANKRD49).[PMID: 24339877]	1	0	0	0	0,0,0	0.306111	0.111556	0.36296	0.132481
Depression	ANKS1B	1	Depression	ANKS1B	1) Circular RNA ANKS1B acts as a miRNA sequester for miR-146a-5p, which inhibits neurogenesis in depression by targeting KLF4, suggesting a regulatory role of ANKS1B in the context of depression-related neurogenesis deficits (Depression' ---| 'ANKS1B).[PMID: 34768001]	0	0	1	-1	255,0,0	0.306111	0.111556	0.36296	0.132481
Depression	ANO6	1	Depression	ANO6	1) Selective serotonin reuptake inhibitors (SSRIs) used in the treatment of depression can enhance the Ca(2+)-dependent activation of the ANO6 gene, which may contribute to adverse drug reactions such as increased risk of gastrointestinal bleeding, indicating a complex interaction between depression and ANO6 (Depression' --+> 'ANO6).[PMID: 25630304]	0	1	0	1	0,255,0	0.306111	0.111556	0.36296	0.132481
Depression	ANPEP	1	Depression	ANPEP	1) The study identified ANPEP as one of the five differential proteins involved in the "protein digestion and absorption" pathway, suggesting a potential role in the gut-brain axis related to depression, although specific statistics regarding ANPEP's expression were not provided; thus, the relationship remains unclear (Depression ---> ANPEP).[PMID: 31430454]	1	0	0	0	0,0,0	0.306111	0.111556	0.36296	0.132481
Depression	ANXA1	2	Depression	ANXA1	1) SNS significantly reversed changes in the expression of the gene ANXA1 caused by chronic unpredictable mild stress in a rat model of depression, indicating a potential therapeutic target for depression treatment (Depression' ---| 'ANXA1).[PMID: 39135796] 2) In a study investigating the molecular mechanisms of major depressive disorder (MDD), ANXA1 was identified as one of the sixteen hub genes…	1	0	1	0	0,0,0	0.518518	0.408593	0.525368	0.416288
Depression	AOX1	1	Depression	AOX1	1) FSHR knockout mice exhibited enhanced affective disorder behaviors and altered gene expression, including significant changes in AOX1 levels in mood-mediating brain regions, suggesting a potential role of AOX1 in the context of depression (Depression' ---> 'AOX1).[PMID: 32171529]	1	0	0	0	0,0,0	0.306111	0.111556	0.36296	0.132481
Depression	AP2B1	2	Depression	AP2B1	1) AP2B1 was identified as one of the hub genes in the protein-protein interaction network of differentially expressed genes associated with major depressive disorder (MDD), suggesting its potential role as a therapeutic target for the disease (Depression' ---> 'AP2B1).[PMID: 31889427] 2) The study identified AP2B1 among eight upregulated proteins in fluoxetine responders, suggesting a potential …	1	0	1	0	0,0,0	0.518518	0.408593	0.525368	0.416288
Depression	AP2S1	1	Depression	AP2S1	1) Alterations in the gene AP2S1 were specifically connected with the depression-susceptible cohort in a study analyzing the striatal proteomes of rats subjected to chronic mild stress, suggesting a potential role of AP2S1 in the molecular mechanisms underlying depression. (Depression' --+> 'AP2S1)[PMID: 34676246]	0	1	0	1	0,255,0	0.306111	0.111556	0.36296	0.132481
Depression	APAF1	2	Depression	APAF1	1) Depressive symptoms were more prevalent in HIV+ tobacco smokers (50%) compared to HIV+ non-smokers (26%) and HIV- non-smokers (13%), with upregulation of stress response genes including APAF1 associated with these symptoms, suggesting a potential link between depression and immune response pathways (Depression' ---> 'APAF1).[PMID: 31779701] 2) The study identified APAF1 as a target gene in the…	1	1	0	0	0,0,0	0.518518	0.408593	0.525368	0.416288
Depression	APBA2	1	Depression	APBA2	1) Genetic association studies have linked the gene APBA2 to substance use disorders and related behavioral phenotypes, suggesting its involvement in the genetic architecture of exploratory locomotion, which is inversely correlated with depression-like behaviors; however, no direct association between APBA2 and depression was established. (Depression' ---> 'APBA2)[PMID: 31182603]	1	0	0	0	0,0,0	0.306111	0.111556	0.36296	0.132481
Depression	APBB1IP	1	Depression	APBB1IP	1) The study found that the gene APBB1IP, among others, was altered by both fluoxetine and St. John's wort extract in the context of depression, suggesting its potential involvement in the pathogenesis of the disease (Depression' --+> 'APBB1IP).[PMID: 20924750]	0	1	0	1	0,255,0	0.306111	0.111556	0.36296	0.132481
Depression	APBB3	1	Depression	APBB3	1) In a study comparing 29 unmedicated depressed patients to 24 healthy controls, APBB3 was identified as one of 12 differentially expressed genes, suggesting a potential link between inflammation and neuroimaging abnormalities in depression, although specific statistics regarding APBB3's expression levels were not provided. (Depression' ---> 'APBB3)[PMID: 23064081]	1	0	0	0	0,0,0	0.306111	0.111556	0.36296	0.132481
Depression	APC	1	Depression	APC	1) Antidepressant use during pregnancy increased from 0.48% in 2004 to 1.00% in 2018 (Annual Percent Change [APC]: 4.7%, 95% CI: 4.0% to 5.4%), with depression identified as a significant determinant of concomitant use of benzodiazepines and Z-hypnotics (OR 3.54, 95% CI: 3.29-3.82), highlighting the need for tailored interventions and further research on the safety of these combinations (Depressi…	1	0	0	0	0,0,0	0.306111	0.111556	0.36296	0.132481
Depression	APC2	1	Depression	APC2	1) The study indicates that the gene APC2 is involved in the Wnt signaling pathway, which is affected by reserpine treatment that induces depression-like behaviors in zebrafish larvae, suggesting a potential link between APC2 and depression (Depression' ---> 'APC2).[PMID: 37839537]	1	0	0	0	0,0,0	0.306111	0.111556	0.36296	0.132481
Depression	APEX1	3	Depression	APEX1	1) The study found that individuals with bipolar disorder (BD) exhibited elevated levels of oxidatively-induced DNA damage and downregulated expression of the APEX1 gene, suggesting a potential link between DNA repair mechanisms and familial susceptibility to BD, which may also relate to depression (Depression ---| APEX1).[PMID: 38789433] 2) Elevated levels of DNA damage were observed in patients…	0	1	2	-1	255,0,0	0.264028	0.100797	0.36296	0.132481
Depression	APLN	2	Depression	APLN	1) In a study comparing serum and plasma apelin concentrations between 30 patients with major depressive disorder (MDD) and 30 healthy controls, plasma apelin levels were significantly lower in the MDD group (p = 0.002), and a positive moderate correlation was found between plasma apelin levels and the severity of depressive symptoms (r = 0.439, p < 0.05), suggesting a potential role of apelin in…	1	0	1	0	0,0,0	0.518518	0.408593	0.525368	0.416288
Depression	APLP1	1	Depression	APLP1	1) The expression of amyloid beta (A4) precursor-like protein 1 (APLP1) was significantly lower in the hippocampus of SAMP10 mice with a mutation in the SGLT2 gene, which may contribute to poor memory retention and is associated with depression-like behavior, suggesting a potential negative influence of depression on APLP1 levels (Depression ---| APLP1).[PMID: 32759773]	0	0	1	-1	255,0,0	0.306111	0.111556	0.36296	0.132481
Depression	APLP2	2	Depression	APLP2	1) The association analysis in the population-based study showed suggestive evidence for a link between depression and the APLP2 gene on chromosome 11q25, although no strong association was established. (Depression ---> APLP2)[PMID: 20452571] 2) Patients with major depressive episode (MDE) exhibited significantly higher cerebrospinal fluid levels of soluble amyloid precursor protein/APLP2 compare…	1	1	0	0	0,0,0	0.518518	0.408593	0.525368	0.416288
Depression	APOA1	2	Depression	APOA1	1) Individuals with major depressive disorder (MDD) exhibited significantly lower levels of apolipoprotein A1 (Apo-A1) compared to those with medium to high memory performance, suggesting a negative association between depression and Apo-A1 levels (Depression ---| APOA1).[PMID: 37327846] 2) The study found that post-stroke depression (PSD) patients had elevated plasma levels of intestinal fatty a…	0	0	2	-1	255,0,0	0.132408	0.0124447	0.36296	0.0853938
Depression	APOA4	3	Depression	APOA4	1) In mothers with major depressive disorder (MDD), apolipoprotein A4 (APOA4) levels were significantly higher in both umbilical cord serum and maternal serum compared to controls, suggesting that elevated APOA4 levels in utero may have developmental and mental health implications for the offspring of MDD mothers (Depression' --+> 'APOA4).[PMID: 39319776] 2) Apolipoprotein A-IV levels were found …	1	1	1	0	0,0,0	0.665905	0.65015	0.665905	0.65015
Depression	APOA5	1	Depression	APOA5	1) In a study comparing plasma protein expression between patients with major depressive disorder (MDD) and healthy controls, significant alterations were found in lipid transport and metabolic functions, including the apolipoprotein APOA5, suggesting a potential link between depression and lipid metabolism disturbances (Depression ---> APOA5).[PMID: 29922061]	1	0	0	0	0,0,0	0.306111	0.111556	0.36296	0.132481
Depression	APOB	3	Depression	APOB	1) In individuals without metabolic syndrome (MetS), major depressive disorder (MDD) is significantly correlated with elevated levels of free cholesterol, triglycerides, and apolipoprotein B (ApoB), as well as diminished high-density lipoprotein cholesterol and reverse cholesterol transport index, suggesting a link between depression severity and heightened atherogenicity (Depression ---| APOB).[…	0	1	2	-1	255,0,0	0.264028	0.100797	0.36296	0.132481
Depression	APOBEC3A	1	Depression	APOBEC3A	1) APOBEC3A mRNA was significantly decreased in both psychotic and depressed patients, indicating a potential negative influence of depression on APOBEC3A expression (Depression ---| APOBEC3A).[PMID: 22948384]	0	0	1	-1	255,0,0	0.306111	0.111556	0.36296	0.132481
[truncated: 5,176 more rows]

## Sheet: Table S2
start	target	#ref	Entity1 Name	Entity2 Name	sentences	#_0	#_1	#_-1	polarity	edgeColor	p-value	p-value1	q-value	q-value1
[truncated: 1,386 more rows]

## Sheet: Table S3
Depression_Exp	SAS_Exp	Depression_LDM	SAS_LDM
ASH1L	BACE1	REL	OMS
ATF3	TNF	NAT8L	GIP
CAMK2B	DMD	CASP1	ERAS
COPA	CPM	HTR1B	RYR2
GATA2	TNFSF13	MTNR1B	NHS
[truncated: 244 more rows]
