# Supplementary material for: Integrative clinical and molecular insights into the comorbidity between depression and sleep apnea syndrome
Source: Front Psychiatry. 2025 Oct 8;16:1659330. doi: 10.3389/fpsyt.2025.1659330 (PMC12541589; doi:10.3389/fpsyt.2025.1659330)
Supplement: Supplementary Table 2 — Relationship table of sleep apnea syndrome (SAS)-associated genes. This table provides the gene associations identified for SAS, along with annotations or literature evidence supporting these relationships. [file DataSheet2.xlsx]

## Sheet: Table S2
start	target	#ref	Entity1 Name	Entity2 Name	sentences	#_0	#_1	#_-1	polarity	edgeColor	p-value	p-value1	q-value	q-value1
ABO	Sleep Apnea Syndrome	1	Sleep Apnea Syndrome	ABO	1) The ABO rs579459 polymorphism is significantly associated with higher levels of sE-selectin in patients with suspected obstructive sleep apnea (OSA) (P = 7×10^-21), accounting for 16% of the variance in sE-selectin levels, indicating a potential genetic influence on cardiovascular risk in OSA patients (ABO' ---> 'Sleep Apnea Syndrome').[PMID: 30653588]	1	0	0	0	0,0,0	0.306111	0.111556	0.357129	0.130368
ACE	Sleep Apnea Syndrome	1	Sleep Apnea Syndrome	ACE	1) The variant D/I of the ACE gene is associated with an increased risk of obstructive sleep apnea (OSA), with odds ratios ranging from 1.21 to 2.07 in the global population, indicating a positive influence of ACE on Sleep Apnea Syndrome (ACE' --+> 'Sleep Apnea Syndrome).[PMID: 34435353]	0	1	0	1	0,255,0	0.306111	0.111556	0.357129	0.130368
ADAMTS13	Sleep Apnea Syndrome	1	Sleep Apnea Syndrome	ADAMTS13	1) Circulating ADAMTS13 levels were significantly elevated in patients with obstructive sleep apnea (OSA) compared to controls (0.8 vs. 2.7 μg/mL, P < 0.001), and after adjusting for confounding factors, ADAMTS13 levels were independently associated with OSA (odds ratio = 9.96, 95% CI = 4.11-24.13, P < 0.001), indicating that ADAMTS13 may serve as a novel biomarker for OSA (ADAMTS13' ---> 'Sleep …	1	0	0	0	0,0,0	0.306111	0.111556	0.357129	0.130368
ADIPOQ	Sleep Apnea Syndrome	1	Sleep Apnea Syndrome	ADIPOQ	1) Variants of the ADIPOQ gene, specifically rs4686803, rs3774262, and rs1063537, are associated with a 2.295-fold increased risk of obstructive sleep apnea (OSA) in individuals carrying certain genotypes, while the rs2082940 CC genotype is linked to a decreased risk of OSA (OR: 0.455), indicating a significant genetic association between ADIPOQ and OSA in Chinese Han individuals. (ADIPOQ --+> Sl…	0	1	0	1	0,255,0	0.306111	0.111556	0.357129	0.130368
ADORA1	Sleep Apnea Syndrome	1	Sleep Apnea Syndrome	ADORA1	1) The study indicates that the stimulation of the adenosine A1 receptor (ADORA1) exacerbates neuronal cell injury in PC12 cells following intermittent hypoxia exposure, a key feature of obstructive sleep apnea hypopnea syndrome (OSAHS), suggesting that ADORA1 plays a detrimental role in this context (ADORA1 ---| Sleep Apnea Syndrome).[PMID: 29380238]	0	0	1	-1	255,0,0	0.306111	0.111556	0.357129	0.130368
AGT	Sleep Apnea Syndrome	1	Sleep Apnea Syndrome	AGT	1) The study found a significant association between the AGT polymorphism and obstructive sleep apnea-hypopnea syndrome (OSAHS), with the OSAHS group exhibiting a higher T allele frequency (P = 0.020) and independent effects of AGT polymorphism on body mass index, neck circumference, and waist/hip ratio, suggesting that AGT may play a role in the development of central obesity and hypertension in…	0	1	0	1	0,255,0	0.306111	0.111556	0.357129	0.130368
AHDC1	Sleep Apnea Syndrome	7	Sleep Apnea Syndrome	AHDC1	1) The analysis of 85 cases of Xia-Gibbs syndrome revealed a distinct phenotypic subtype associated with sleep apnea, comprising 27.1% of the cases, but no significant association was found between the phenotypic subtype and variant position in the AHDC1 gene, indicating a lack of strong evidence linking AHDC1 to sleep apnea syndrome. (AHDC1' ---> 'Sleep Apnea Syndrome)[PMID: 39648204] 2) De novo…	5	2	0	0	0,0,0	0.0694752	0.00410698	0.357129	0.0599187
AIP	Sleep Apnea Syndrome	2	Sleep Apnea Syndrome	AIP	1) Higher levels of the atherogenic index of plasma (AIP) are significantly associated with an increased incidence of cardiovascular disease (CVD), coronary artery disease (CHD), and myocardial infarction (MI) among obstructive sleep apnea (OSA) patients, with odds ratios for CVD ranging from 1.33 to 1.54 across quartiles, indicating that monitoring AIP can help identify OSA patients at high risk…	1	1	0	0	0,0,0	0.518518	0.408593	0.523809	0.415792
ALB	Sleep Apnea Syndrome	1	Sleep Apnea Syndrome	ALB	1) The study found that albumin (ALB) is a significant contributor to the advanced lung cancer inflammation index (ALI), which is associated with a 59% higher likelihood of obstructive sleep apnea (OSA) in individuals in the highest ALI tertile (OR = 1.59, 95% CI: 1.38-1.84; p < 0.001), and ALB was confirmed as a causal risk factor for OSA (OR = 1.11, 95% CI: 1.04-1.19). (ALB' --+> 'Sleep Apnea S…	0	1	0	1	0,255,0	0.306111	0.111556	0.357129	0.130368
ALMS1	Sleep Apnea Syndrome	1	Sleep Apnea Syndrome	ALMS1	1) The case of a 7-year-old female patient with Alstrom syndrome, characterized by obesity and respiratory problems leading to sleep apnea, highlights the potential impact of the ALMS1 gene mutation on the development of sleep disorders, as evidenced by the patient's improved condition following CPAP therapy (ALMS1' ---> 'Sleep Apnea Syndrome').[PMID: 36777792]	1	0	0	0	0,0,0	0.306111	0.111556	0.357129	0.130368
AMT	Sleep Apnea Syndrome	1	Sleep Apnea Syndrome	AMT	1) The study found that the combination of mandibular advancement devices (MAD) and an adhesive mouthpiece (AMT) significantly reduced the apnea-hypopnea index (AHI) to a median of 5.6 events/h compared to 10.5 events/h with MAD alone (P = 0.02), with 76% of participants achieving an AHI of <10 events/h in the MAD + AMT arm versus 43% in the MAD arm (P < 0.01), indicating that AMT may enhance the…	1	0	0	0	0,0,0	0.306111	0.111556	0.357129	0.130368
ANC	Sleep Apnea Syndrome	1	Sleep Apnea Syndrome	ANC	1) In a study involving 172 patients with chronic kidney disease (CKD) and end-stage renal disease (ESRD), obstructive sleep apnea (OSA) was found in 38% of CKD patients and 51% of ESRD patients, with the Adjusted Neck Circumference (ANC) showing satisfactory sensitivity (56% to 94%) but poor specificity (29% to 77%) and low accuracy (51% to 69%) in identifying OSA, indicating that current screen…	1	0	0	0	0,0,0	0.306111	0.111556	0.357129	0.130368
ANGPT2	Sleep Apnea Syndrome	1	Sleep Apnea Syndrome	ANGPT2	1) The study provides evidence for the association of the ANGPT2 gene with nocturnal oxygen saturation (SaO2), a key indicator of sleep apnea syndrome severity, showing that two haplotypes in ANGPT2 significantly contributed to SaO2 variation (P = 8 × 10^-5), and a rare missense SNP in ANGPT2 was linked to both serum angiopoietin-2 levels (P = 1.29 × 10^-4) and SaO2 (P = 0.002), suggesting a broa…	0	1	0	1	0,255,0	0.306111	0.111556	0.357129	0.130368
ANGPTL3	Sleep Apnea Syndrome	1	Sleep Apnea Syndrome	ANGPTL3	1) In a study involving 74 patients with obstructive sleep apnea (OSA) and 27 controls, serum levels of ANGPTL3 were found to be increased in OSA patients and positively correlated with total cholesterol, triglycerides, and markers of endothelial dysfunction, suggesting a potential role for ANGPTL3 in the complications associated with OSA (ANGPTL3 --+> Sleep Apnea Syndrome).[PMID: 35976955]	0	1	0	1	0,255,0	0.306111	0.111556	0.357129	0.130368
APLNR	Sleep Apnea Syndrome	1	Sleep Apnea Syndrome	APLNR	1) The apelin/APJ system may act as a predictor in the development of obstructive sleep apnea syndrome (OSAS), suggesting a potential association between the gene APLNR and the disease, although specific statistics are not provided. (APLNR' ---> 'Sleep Apnea Syndrome)[PMID: 32128601]	1	0	0	0	0,0,0	0.306111	0.111556	0.357129	0.130368
APOA5	Sleep Apnea Syndrome	1	Sleep Apnea Syndrome	APOA5	1) The study indicates that the APOA5 rs3135506 CG heterozygotes have a higher risk of developing type 2 diabetes mellitus (T2DM) compared to GG homozygotes (33.3% vs 18.8%, P = 0.02), suggesting a potential association between the APOA5 gene polymorphism and T2DM in patients with obstructive sleep apnea (OSA) (APOA5' --+> 'Sleep Apnea Syndrome').[PMID: 30600310]	0	1	0	1	0,255,0	0.306111	0.111556	0.357129	0.130368
APOB	Sleep Apnea Syndrome	3	Sleep Apnea Syndrome	APOB	1) In patients with Obstructive Sleep Apnea (OSA), while cumulative effects of APOA-I genetic variations decreased the risk of insulin resistance and metabolic syndrome, multiple genetic variations of APOB showed no association with insulin resistance (OR=1.364, P=0.610) and a weak association with metabolic syndrome (OR=1.072, P=0.042), indicating that APOB does not significantly influence these…	1	1	1	0	0,0,0	0.665905	0.65015	0.665905	0.65015
APOE	Sleep Apnea Syndrome	2	Sleep Apnea Syndrome	APOE	1) APOE4 carriers exhibit lower REM sleep duration and percentage compared to non-carriers, suggesting a potential link between APOE4 and sleep disturbances, although no significant interactions with obstructive sleep apnea were found in the study (APOE' ---> 'Sleep Apnea Syndrome)').[PMID: 38634644] 2) Severe obstructive sleep apnea is associated with lower cognitive performance in processing sp…	2	0	0	0	0,0,0	0.132408	0.0124447	0.357129	0.0889093
AR	Sleep Apnea Syndrome	2	Sleep Apnea Syndrome	AR	1) Nasal cross-sectional areas (CSAs) measured by acoustic rhinometry (AR) were significantly associated with moderate to severe obstructive sleep apnea (OSA), with p-values of 0.034, 0.010, and 0.025 indicating that narrower nasal passages contribute to OSA severity, while no significant impact on severe OSA was observed, suggesting that AR is a better method for assessing this relationship than…	1	0	1	0	0,0,0	0.518518	0.408593	0.523809	0.415792
ASH1L	Sleep Apnea Syndrome	1	Sleep Apnea Syndrome	ASH1L	1) A novel de novo frame-shift variant in ASH1L was identified in a patient with multiple congenital anomalies, developmental delays, and sleep apnea, suggesting that loss-of-function alterations in ASH1L may contribute to neurodevelopmental syndromes that include sleep apnea as a symptom (ASH1L --+> Sleep Apnea Syndrome).[PMID: 29753921]	0	1	0	1	0,255,0	0.306111	0.111556	0.357129	0.130368
ATD	Sleep Apnea Syndrome	1	Sleep Apnea Syndrome	ATD	1) The case of a male infant with Jeune syndrome (ATD) revealed significant respiratory distress and sleep apnea, characterized by an apnea-hypopnea index (AHI) of 17/h, suggesting that the skeletal abnormalities associated with ATD contribute to the development of sleep apnea syndrome (ATD' --+> 'Sleep Apnea Syndrome').[PMID: 26742669]	0	1	0	1	0,255,0	0.306111	0.111556	0.357129	0.130368
ATOH1	Sleep Apnea Syndrome	1	Sleep Apnea Syndrome	ATOH1	1) The development of the retrotrapezoid nucleus (RTN), which is crucial for the central respiratory chemoreflex and is implicated in central sleep apnea, relies on the transcription factor ATOH1, suggesting a potential link between ATOH1 and Sleep Apnea Syndrome. (ATOH1' ---> 'Sleep Apnea Syndrome)[PMID: 35965033]	1	0	0	0	0,0,0	0.306111	0.111556	0.357129	0.130368
ATR	Sleep Apnea Syndrome	1	Sleep Apnea Syndrome	ATR	1) ATR treatment has been shown to decrease cognitive dysfunction and inflammatory responses in a model of sleep apnea syndrome by promoting M2 microglial activation and enhancing SIRT3 expression, suggesting a protective role of ATR against sleep apnea-induced nerve cell injury (ATR' --+> 'Sleep Apnea Syndrome').[PMID: 32490526]	0	1	0	1	0,255,0	0.306111	0.111556	0.357129	0.130368
AVP	Sleep Apnea Syndrome	1	Sleep Apnea Syndrome	AVP	1) Increased sympathetic nerve activity (SNA) in sleep apnea syndrome is associated with arginine vasopressin (AVP) release from paraventricular nucleus neurons, which project to the rostral ventrolateral medulla, and this relationship is evidenced by a significant increase in V(1A) receptor expression in the RVLM following chronic intermittent hypoxia conditioning (P < 0.01), indicating that AVP…	0	1	0	1	0,255,0	0.306111	0.111556	0.357129	0.130368
BPPV	Sleep Apnea Syndrome	1	Sleep Apnea Syndrome	BPPV	1) The study found that 54.39% of BPPV patients experienced sleep disorders, which was significantly higher than the 14.28% in healthy controls, indicating a notable association between BPPV and sleep disorders, although no specific link to Sleep Apnea Syndrome was established. (BPPV ---| Sleep Apnea Syndrome)[PMID: 34867516]	0	0	1	-1	255,0,0	0.306111	0.111556	0.357129	0.130368
C2	Sleep Apnea Syndrome	1	Sleep Apnea Syndrome	C2	1) A 60-year-old man with Klippel-Feil syndrome and severe myelopathy was diagnosed with central sleep apnea (CSA) due to occipitocervical compression, and after surgical intervention, both his CSA and Cheyne-Stokes respiration improved significantly, indicating a potential link between structural cervical anomalies and sleep apnea (C2' ---> 'Sleep Apnea Syndrome)').[PMID: 32553602]	1	0	0	0	0,0,0	0.306111	0.111556	0.357129	0.130368
C8G	Sleep Apnea Syndrome	1	Sleep Apnea Syndrome	C8G	1) Higher levels of complement component 8 gamma (C8G) in astrocyte-derived exosomes are significantly associated with mild cognitive impairment in obstructive sleep apnea (OSA) patients, indicating a potential link between C8G and cognitive dysfunction in this population, as demonstrated by logistic regression and multivariable linear regression analyses. (C8G --+> Sleep Apnea Syndrome)[PMID: 36…	0	1	0	1	0,255,0	0.306111	0.111556	0.357129	0.130368
CAD	Sleep Apnea Syndrome	1	Sleep Apnea Syndrome	CAD	1) Obstructive sleep apnea (OSA) is prevalent in patients with coronary artery disease (CAD), with approximately 40-80% of cardiovascular disease patients affected, and OSA is found to be more severe in those who underwent percutaneous coronary intervention (PCI) compared to those who did not, highlighting the need for screening and management of OSA in acute coronary syndrome (ACS) patients (CAD…	0	1	0	1	0,255,0	0.306111	0.111556	0.357129	0.130368
CADPS	Sleep Apnea Syndrome	1	Sleep Apnea Syndrome	CADPS	1) The investigation identified CADPS as one of the three key hub genes involved in the molecular mechanisms linking obstructive sleep apnea (OSA) and Parkinson's disease (PD), suggesting a potential role for CADPS in the shared pathogenesis of these conditions (CADPS' ---> 'Sleep Apnea Syndrome').[PMID: 38316731]	1	0	0	0	0,0,0	0.306111	0.111556	0.357129	0.130368
CASR	Sleep Apnea Syndrome	2	Sleep Apnea Syndrome	CASR	1) The study indicates that the calcium-sensitive receptor (CaSR) plays a critical role in cognitive impairment associated with obstructive sleep apnea-hypopnea syndrome (OSAHS) by promoting neuronal apoptosis through the PERK-ATF4-CHOP pathway, with chronic intermittent hypoxia (CIH) increasing CaSR levels and contributing to cognitive dysfunction, while inhibition of CaSR alleviates these effec…	0	2	0	1	0,255,0	0.132408	0.0124447	0.357129	0.0889093
CAV1	Sleep Apnea Syndrome	2	Sleep Apnea Syndrome	CAV1	1) Rare noncoding variants in the gene CAV1 are associated with lower apnea-hypopnea index (AHI) in obstructive sleep apnea (OSA) patients, indicating that higher CAV1 expression correlates with reduced OSA severity (P = 7.4 × 10^-8), suggesting a potential target for modulating OSA severity (CAV1 --+> Sleep Apnea Syndrome).[PMID: 35822943] 2) The study found a significant association between the…	0	2	0	1	0,255,0	0.132408	0.0124447	0.357129	0.0889093
CCL11	Sleep Apnea Syndrome	1	Sleep Apnea Syndrome	CCL11	1) The meta-analysis revealed a correlation between elevated Eotaxin levels, which include CCL11, and an increased risk of obstructive sleep apnea (OSA) (OR=1.050, 95% CI: 1.008-1.096; p < 0.05), suggesting a potential role of inflammatory factors in OSA development (CCL11' ---> 'Sleep Apnea Syndrome').[PMID: 39351220]	1	0	0	0	0,0,0	0.306111	0.111556	0.357129	0.130368
CCN3	Sleep Apnea Syndrome	2	Sleep Apnea Syndrome	CCN3	1) Nephroblastoma overexpressed (NOV/CCN3) protein has been identified in obstructive sleep apnea (OSA), indicating its potential role as a biomarker for oxidative stress in OSA, which may enhance understanding of the disease's clinical consequences (CCN3' ---> 'Sleep Apnea Syndrome)').[PMID: 37185878] 2) In a study of morbidly obese and healthy lean subjects, NOV/CCN3 levels were significantly h…	2	0	0	0	0,0,0	0.132408	0.0124447	0.357129	0.0889093
CCS	Sleep Apnea Syndrome	1	Sleep Apnea Syndrome	CCS	1) Obstructive sleep apnea syndrome (OSAS) is prevalent among patients with chronic coronary syndrome (CCS), and a predictive nomogram developed from clinical variables of 527 patients demonstrated a C-index of 0.793 and an AUC of 0.771, indicating a strong ability to predict moderate/severe OSAS in this population (CCS' ---> 'Sleep Apnea Syndrome').[PMID: 35795859]	1	0	0	0	0,0,0	0.306111	0.111556	0.357129	0.130368
CD38	Sleep Apnea Syndrome	1	Sleep Apnea Syndrome	CD38	1) A significant association was found between the gene CD38 on IgD+ CD24- B cells and the risk of obstructive sleep apnea hypoventilation syndrome (OSAHS), with an odds ratio of 1.04 (95% CI = 1.02-1.04, P = 0.019), indicating a potential link between immune cells and OSAHS. (CD38 --+> Sleep Apnea Syndrome)[PMID: 38524502]	0	1	0	1	0,255,0	0.306111	0.111556	0.357129	0.130368
CD4	Sleep Apnea Syndrome	1	Sleep Apnea Syndrome	CD4	1) In a study of 154 patients living with HIV, it was found that a low CD4 cell count was a significant risk factor for increased incidence of sleep disturbances, including Sleep Apnea Syndrome, highlighting the need for sleep assessment in routine care to improve quality of life and treatment adherence (CD4 ---| Sleep Apnea Syndrome).[PMID: 36542510]	0	0	1	-1	255,0,0	0.306111	0.111556	0.357129	0.130368
CDKL5	Sleep Apnea Syndrome	4	Sleep Apnea Syndrome	CDKL5	1) CDKL5 deficiency disorder is associated with a higher occurrence rate of obstructive sleep apnea during rapid eye movement sleep in CDKL5-knockout mice, alongside a reduced number of somatostatin neurons in the preBötzinger complex, indicating a potential role of CDKL5 in regulating breathing during sleep (CDKL5' ---> 'Sleep Apnea Syndrome)').[PMID: 39049436] 2) Children with CDKL5 deficiency …	2	2	0	0	0,0,0	0.396365	0.260017	0.445549	0.292281
CETP	Sleep Apnea Syndrome	1	Sleep Apnea Syndrome	CETP	1) Genetically proxied LDL-C-lowering effect of cholesteryl ester transfer protein (CETP) was associated with a reduced risk of obstructive sleep apnea (OSA) (odds ratio [OR] = 0.75, 95% confidence interval [CI]: 0.60-0.94, false discovery rate [FDR] q value = 0.046), indicating a potential protective role of CETP against OSA (CETP --+> Sleep Apnea Syndrome).[PMID: 38521370]	0	1	0	1	0,255,0	0.306111	0.111556	0.357129	0.130368
CFM1	Sleep Apnea Syndrome	1	Sleep Apnea Syndrome	CFM1	1) The study found that mandibular distraction osteogenesis (MDO) significantly improved obstructive sleep apnea (OSA) symptoms in 25 unilateral CFM patients, with a total effective rate of 60%, a decrease in the obstructive apnea-hypopnea index (OAHI) (P = 0.045), and an increase in lowest oxygen saturation (LSaO2) (P = 0.009), indicating that CFM patients with OSA can benefit from MDO. (CFM1' -…	1	0	0	0	0,0,0	0.306111	0.111556	0.357129	0.130368
CFTR	Sleep Apnea Syndrome	1	Sleep Apnea Syndrome	CFTR	1) The study found that initiation of CFTR triple combination therapy (elexacaftor/tezacaftor/ivacaftor) in adults with cystic fibrosis led to significant improvements in sleep-disordered breathing, evidenced by a reduction in apnea-hypopnea index (AHI) and oxygen desaturation index (ODI), while other sleep parameters remained unchanged (CFTR' --+> 'Sleep Apnea Syndrome').[PMID: 35598598]	0	1	0	1	0,255,0	0.306111	0.111556	0.357129	0.130368
CGA	Sleep Apnea Syndrome	1	Sleep Apnea Syndrome	CGA	1) The combined genioglossus advancement (CGA) technique was successfully applied to four patients with obstructive sleep apnea syndrome (OSAS), resulting in three positive outcomes and one partial outcome after six months, indicating its effectiveness as a minimally invasive surgical option for treating type III obstruction in OSAS cases (CGA' ---> 'Sleep Apnea Syndrome').[PMID: 12173286]	1	0	0	0	0,0,0	0.306111	0.111556	0.357129	0.130368
CHAT	Sleep Apnea Syndrome	1	Sleep Apnea Syndrome	CHAT	1) Taltirelin, a TRH analog, has been shown to increase tongue motor activity in ChAT-ChR2 mice, suggesting a potential beneficial effect on pharyngeal motor control relevant to obstructive sleep apnea (OSA), although it did not enhance responsivity to excitatory stimuli, indicating a complex relationship between the gene CHAT and OSA (CHAT' ---> 'Sleep Apnea Syndrome)').[PMID: 37516800]	1	0	0	0	0,0,0	0.306111	0.111556	0.357129	0.130368
CHGA	Sleep Apnea Syndrome	1	Sleep Apnea Syndrome	CHGA	1) The investigation identified CHGA as one of the three key hub genes associated with the molecular mechanisms linking obstructive sleep apnea (OSA) and Parkinson's disease (PD), suggesting a potential role for CHGA in the shared pathogenesis of these conditions (CHGA' ---> 'Sleep Apnea Syndrome').[PMID: 38316731]	1	0	0	0	0,0,0	0.306111	0.111556	0.357129	0.130368
CHI3L1	Sleep Apnea Syndrome	2	Sleep Apnea Syndrome	CHI3L1	1) In children with obstructive sleep apnea syndrome (OSAS), the levels of YKL40 (CHI3L1) and inflammatory factors such as IL-6, IL-8, and TNF-α are significantly increased, with YKL40 promoting their overexpression via the NF-κB pathway, suggesting a potential role of inflammation in OSAS pathogenesis (CHI3L1' ---> 'Sleep Apnea Syndrome').[PMID: 39487152] 2) CHI3L1 expression is significantly hi…	1	1	0	0	0,0,0	0.518518	0.408593	0.523809	0.415792
CHM	Sleep Apnea Syndrome	1	Sleep Apnea Syndrome	CHM	1) Chinese Herbal Medicine (CHM) has been shown to significantly reduce the apnoea hypopnoea index (AHI) in patients with obstructive sleep apnoea (OSA), with a mean difference of -7.10 events/hour compared to placebo and -4.71 events/hour when combined with Continuous Positive Airway Pressure (CPAP), indicating that CHM is a viable therapeutic option for improving various aspects of OSA and its …	0	1	0	1	0,255,0	0.306111	0.111556	0.357129	0.130368
CKMT2	Sleep Apnea Syndrome	1	Sleep Apnea Syndrome	CKMT2	1) The study indicates that the up-regulation of CKMT2, along with ESRRG and PERM1, is associated with a decrease in the development of Obstructive Sleep Apnea-Hypopnea Syndrome (OSAHS) in a rat model, suggesting a protective role of CKMT2 against the disease (CKMT2' ---> 'Sleep Apnea Syndrome').[PMID: 35623593]	1	0	0	0	0,0,0	0.306111	0.111556	0.357129	0.130368
CNTNAP2	Sleep Apnea Syndrome	1	Sleep Apnea Syndrome	CNTNAP2	1) In a case report of a seven-year-old female with Pitt Hopkins-like syndrome 1 (PTHLS1), obstructive sleep apnea was observed alongside developmental delay and epilepsy, with whole exome sequencing revealing biallelic pathogenic variants of the CNTNAP2 gene, suggesting a potential association between CNTNAP2 and sleep apnea in this context (CNTNAP2' ---> 'Sleep Apnea Syndrome)').[PMID: 34778490]	1	0	0	0	0,0,0	0.306111	0.111556	0.357129	0.130368
COL11A1	Sleep Apnea Syndrome	1	Sleep Apnea Syndrome	COL11A1	1) The study found that a single-nucleotide polymorphism in the COL11A1 gene (COL11A1-rs1676486) is significantly associated with increased odds of headache disrupting sleep (odds ratio=1.72), pain disrupting sleep (odds ratio=1.85), and a composite measure of pain (odds ratio=1.89) in subjects with sleep-disordered breathing, suggesting that nocturnal arterial desaturation may be linked to incre…	1	0	0	0	0,0,0	0.306111	0.111556	0.357129	0.130368
COLQ	Sleep Apnea Syndrome	1	Sleep Apnea Syndrome	COLQ	1) Infants with congenital myasthenic syndrome (CMS) exhibited abnormal apnoea-hypopnoea indices (AHI) ranging from 2.8 to 47.7 events/hour, with two patients having known mutations in the COLQ gene, suggesting a potential association between COLQ and sleep-disordered breathing in this context (COLQ' ---> 'Sleep Apnea Syndrome)').[PMID: 28755803]	1	0	0	0	0,0,0	0.306111	0.111556	0.357129	0.130368
COPD	Sleep Apnea Syndrome	3	Sleep Apnea Syndrome	COPD	1) Obstructive sleep apnea syndrome (OSAS) was more frequently observed in obese patients with chronic obstructive pulmonary disease (COPD), indicating a potential association between the two conditions, particularly in the context of obesity (COPD' ---> 'Sleep Apnea Syndrome').[PMID: 40282996] 2) The coexistence of chronic obstructive pulmonary disease (COPD) and obstructive sleep apnea (OSA) in…	2	1	0	0	0,0,0	0.264028	0.100797	0.357129	0.130368
CP	Sleep Apnea Syndrome	1	Sleep Apnea Syndrome	CP	1) Patients with cleft palate (CP) have a high prevalence of obstructive sleep apnea (OSA), with 19% of 441 patients diagnosed with OSA, and those with congenital syndromes or Pierre Robin sequence (PRS) showing significantly greater odds of OSA diagnosis (adjusted odds ratios of 6.6 and 16.6, respectively), highlighting the need for early diagnosis and management of OSA in this population (CP' -…	0	1	0	1	0,255,0	0.306111	0.111556	0.357129	0.130368
CRH	Sleep Apnea Syndrome	1	Sleep Apnea Syndrome	CRH	1) Changes in the CRH:GHRH ratio, particularly an increase in CRH, contribute to impaired sleep and are associated with sleep apnea syndrome, indicating that CRH may play a role in the pathophysiology of this disorder (CRH' ---> 'Sleep Apnea Syndrome)').[PMID: 30754093]	1	0	0	0	0,0,0	0.306111	0.111556	0.357129	0.130368
CRP	Sleep Apnea Syndrome	1	Sleep Apnea Syndrome	CRP	1) The study found that the mutant C allele of the rs2794521 CRP gene variant significantly increased the risk of obstructive sleep apnea (OSA) by 2.584 times (odds ratios = 2.584, 95% confidence interval) and that the frequency of the mutant T allele of the rs1130864 variant was also higher in OSA patients compared to controls, indicating a strong association between these CRP gene variants and …	0	1	0	1	0,255,0	0.306111	0.111556	0.357129	0.130368
CS	Sleep Apnea Syndrome	2	Sleep Apnea Syndrome	CS	1) Pediatric patients with Crouzon syndrome (CS) have a high likelihood of developing obstructive sleep apnea (OSAS) due to skeletal hypoplasia and facial dysmorphism, necessitating multidisciplinary treatment planning for varying phenotypes of OSA severity; thus, (CS' --+> 'Sleep Apnea Syndrome).[PMID: 39614948] 2) In a study of 81 pediatric patients with obstructive sleep apnea syndrome (OSAS),…	0	2	0	1	0,255,0	0.132408	0.0124447	0.357129	0.0889093
CTSK	Sleep Apnea Syndrome	1	Sleep Apnea Syndrome	CTSK	1) A unique case of a 6-year-old girl with Pycnodysostosis, caused by a loss of function mutation in the CTSK gene, presented with severe obstructive sleep apnea, suggesting a potential association between Sleep Apnea Syndrome and CTSK mutations in the context of craniosynostosis and raised intracranial pressure (CTSK' ---> 'Sleep Apnea Syndrome').[PMID: 30394969]	1	0	0	0	0,0,0	0.306111	0.111556	0.357129	0.130368
CTSS	Sleep Apnea Syndrome	1	Sleep Apnea Syndrome	CTSS	1) Plasma CTSS levels were significantly elevated in patients with obstructive sleep apnea and type 2 diabetes, showing a strong correlation with the apnea-hypopnea index (r = 0.559, P < 0.001) and independently associated with the AHI (Beta: 0.386, P < 0.001), suggesting that CTSS could serve as a valuable biomarker for diagnosing sleep apnea in this population (CTSS' ---> 'Sleep Apnea Syndrome'…	1	0	0	0	0,0,0	0.306111	0.111556	0.357129	0.130368
CUL7	Sleep Apnea Syndrome	1	Sleep Apnea Syndrome	CUL7	1) A child with 3-M syndrome exhibited severe obstructive sleep apnea, which was associated with a compound heterozygous mutation in the CUL7 gene, highlighting a potential link between CUL7 mutations and the development of sleep apnea in this context (CUL7' ---> 'Sleep Apnea Syndrome)').[PMID: 32924381]	1	0	0	0	0,0,0	0.306111	0.111556	0.357129	0.130368
CXCL10	Sleep Apnea Syndrome	1	Sleep Apnea Syndrome	CXCL10	1) CXCL10 levels are significantly elevated in patients with obesity, and this increase is further amplified in those with obstructive sleep apnea syndrome (OSAS), indicating a potential role of CXCL10 in the inflammatory processes associated with OSAS and obesity (CXCL10' ---> 'Sleep Apnea Syndrome').[PMID: 38175171]	1	0	0	0	0,0,0	0.306111	0.111556	0.357129	0.130368
CYBA	Sleep Apnea Syndrome	2	Sleep Apnea Syndrome	CYBA	1) The A-930G polymorphism of the p22phox gene (CYBA) is associated with an increased risk of Obstructive Sleep Apnoea (OSA) and higher levels of oxidative stress markers, while no significant association was found with the C242T polymorphism, indicating that the A-930G variant may contribute to genetic susceptibility to OSA (CYBA' ---> 'Sleep Apnea Syndrome)').[PMID: 21872458] 2) The NADPH oxida…	1	1	0	0	0,0,0	0.518518	0.408593	0.523809	0.415792
CYBB	Sleep Apnea Syndrome	1	Sleep Apnea Syndrome	CYBB	1) The study found that profound sternohyoid muscle dysfunction caused by chronic intermittent hypoxia (CIH) was entirely prevented by the inhibition or deletion of NADPH oxidase 2 (NOX2), suggesting that targeting NOX2 may be a therapeutic strategy for obstructive sleep apnea syndrome, indicating a potential positive influence of 'CYBB' on 'Sleep Apnea Syndrome' (CYBB' --+> 'Sleep Apnea Syndrome…	0	1	0	1	0,255,0	0.306111	0.111556	0.357129	0.130368
CYP1A1	Sleep Apnea Syndrome	1	Sleep Apnea Syndrome	CYP1A1	1) Chronic intermittent hypoxia in obstructive sleep apnea is linked to hypertension and involves the AHR-CYP1A1 axis, although the AhR blocker CH-223191 did not effectively lower blood pressure during the inactive phase in CIH conditions, indicating a potential need for adjusted dosing or timing for antihypertensive effects (CYP1A1' ---> 'Sleep Apnea Syndrome)').[PMID: 37322333]	1	0	0	0	0,0,0	0.306111	0.111556	0.357129	0.130368
CYP2D6	Sleep Apnea Syndrome	3	Sleep Apnea Syndrome	CYP2D6	1) A case of severe respiratory depression in a child with an ultrarapid CYP2D6 genotype and obstructive sleep apnea syndrome was reported after tramadol use for pain relief, suggesting a potential link between CYP2D6 and the severity of sleep apnea symptoms in this context (CYP2D6' ---> 'Sleep Apnea Syndrome)').[PMID: 25647677] 2) The association between Sleep Apnea Syndrome and the gene CYP2D6 …	2	1	0	0	0,0,0	0.264028	0.100797	0.357129	0.130368
DAP	Sleep Apnea Syndrome	4	Sleep Apnea Syndrome	DAP	1) The study indicates that decreases in amplitude fluctuations of the pulse photoplethysmographic signal (DAP) can effectively discriminate obstructive sleep apnea syndrome (OSAS) in children, achieving an accuracy of 86.67% using pulse rate variability analysis, which is an improvement over heart rate variability analysis, suggesting a positive association between DAP and sleep apnea syndrome (…	1	3	0	1	0,255,0	0.135473	0.0198673	0.357129	0.121304
DBP	Sleep Apnea Syndrome	1	Sleep Apnea Syndrome	DBP	1) In patients with obstructive sleep apnea (OSA), diastolic blood pressure (DBP) was positively associated with the diameter of the ascending aorta (AA) and descending thoracic aorta (DTA), suggesting that higher DBP may contribute to vascular remodeling in this population (DBP --+> Sleep Apnea Syndrome).[PMID: 40341711]	0	1	0	1	0,255,0	0.306111	0.111556	0.357129	0.130368
DBT	Sleep Apnea Syndrome	1	Sleep Apnea Syndrome	DBT	1) The study found that dialectical behavioral therapy (DBT) significantly improved weight loss and reduced comorbidities, including sleep apnea syndrome (OSAS), in obese patients with borderline personality disorder and bulimia tendencies, with a notable reduction in OSAS observed in the DBT group (p = .03) compared to treatment as usual. (DBT' ---> 'Sleep Apnea Syndrome)[PMID: 28181141]	1	0	0	0	0,0,0	0.306111	0.111556	0.357129	0.130368
DCR	Sleep Apnea Syndrome	1	Sleep Apnea Syndrome	DCR	1) Patients with obstructive sleep apnea who underwent dacryocystorhinostomy (DCR) experienced significant complications, with 77.6% (38/49) reporting air regurgitation during CPAP use, and 36.7% (18/49) ultimately discontinuing CPAP therapy despite various interventions attempted to improve adherence. (DCR' ---| 'Sleep Apnea Syndrome)[PMID: 39297538]	0	0	1	-1	255,0,0	0.306111	0.111556	0.357129	0.130368
DCTN1	Sleep Apnea Syndrome	1	Sleep Apnea Syndrome	DCTN1	1) In a study of a large kindred with familial parkinsonism, sleep apnea was reported in 7 out of 27 individuals examined, with a novel pathogenic mutation (c.200G > T) in the DCTN1 gene identified in 10 individuals, suggesting a potential link between DCTN1 mutations and sleep apnea symptoms, although further investigation is needed to confirm this association. (DCTN1' ---> 'Sleep Apnea Syndrome…	1	0	0	0	0,0,0	0.306111	0.111556	0.357129	0.130368
DM1-AS	Sleep Apnea Syndrome	1	Sleep Apnea Syndrome	DM1-AS	1) Patients with myotonic dystrophy type 1 (DM1) frequently experience sleep disturbances, including sleep apnea, with high apnea-hypopnea index (AHI) scores observed in some cases, although these symptoms appear unrelated to the length of CTG repeats and are attributed to unknown molecular mechanisms, indicating a complex relationship between DM1 and sleep apnea (DM1-AS' ---> 'Sleep Apnea Syndro…	1	0	0	0	0,0,0	0.306111	0.111556	0.357129	0.130368
DMD	Sleep Apnea Syndrome	6	Sleep Apnea Syndrome	DMD	1) In a study of 44 children with Duchenne muscular dystrophy (DMD), obstructive sleep apnea syndrome (OSAS) was found in 70.5% of patients, with a significant association between low sniff nasal inspiratory pressure (SNIP) values and the presence of OSAS, indicating that an SNIP value below 40 cm H2O was linked to a 92.8% prevalence of OSAS, suggesting that DMD positively influences the occurren…	1	5	0	1	0,255,0	0.036635	0.00055382	0.357129	0.0174453
DMPK	Sleep Apnea Syndrome	4	Sleep Apnea Syndrome	DMPK	1) The size of CTG expansion in the DMPK gene was found to correlate with the severity of respiratory complications in children with Myotonic dystrophy type 1, where 31% of evaluated children exhibited moderate/severe obstructive sleep apnea syndrome, indicating a potential link between DMPK and Sleep Apnea Syndrome (DMPK' --+> 'Sleep Apnea Syndrome).[PMID: 40299556] 2) The study indicates that p…	2	2	0	0	0,0,0	0.396365	0.260017	0.445549	0.292281
DNMT3A	Sleep Apnea Syndrome	1	Sleep Apnea Syndrome	DNMT3A	1) Four patients with Tatton-Brown Rahman syndrome (TBRS) exhibited symptoms suggestive of autonomic dysfunction, including central sleep apnea, indicating a potential association between DNMT3A variants and Sleep Apnea Syndrome (DNMT3A' ---> 'Sleep Apnea Syndrome)').[PMID: 31961069]	1	0	0	0	0,0,0	0.306111	0.111556	0.357129	0.130368
DSE	Sleep Apnea Syndrome	1	Sleep Apnea Syndrome	DSE	1) Daytime submandibular electrostimulation (dSE) significantly improved respiratory parameters in a patient with obstructive sleep apnea syndrome, reducing the respiratory disturbance index from 13.2 to 3.9, the oxygen desaturation index from 23 to 2.8, and increasing minimal oxygen saturation from 75% to 88%, indicating that dSE may help prevent apnea episodes associated with sleep-related hypo…	1	0	0	0	0,0,0	0.306111	0.111556	0.357129	0.130368
DSP	Sleep Apnea Syndrome	1	Sleep Apnea Syndrome	DSP	1) The incidence of obstructive sleep apnea (OSA) significantly increased after dynamic sphincter pharyngoplasty (DSP), rising from 1.4% preoperatively to 22% postoperatively (P = 0.05), with a notable increase in apnea-hypopnea index (AHI) from 3.1 to 8.4 episodes per hour of sleep (P = 0.001), indicating a strong association between DSP and the development of OSA, particularly in patients with …	0	1	0	1	0,255,0	0.306111	0.111556	0.357129	0.130368
ECD	Sleep Apnea Syndrome	1	Sleep Apnea Syndrome	ECD	1) The study found that the ECD parameters of snore sounds can effectively screen for different severity levels of sleep apnea hypopnea syndrome (SAHS), achieving an accuracy of 87.5% in diagnosing SAHS severity compared to the gold standard polysomnography (PSG) diagnosis, indicating a potential association between ECD and SAHS. (ECD' ---> 'Sleep Apnea Syndrome)[PMID: 34713075]	1	0	0	0	0,0,0	0.306111	0.111556	0.357129	0.130368
EDN1	Sleep Apnea Syndrome	1	Sleep Apnea Syndrome	EDN1	1) The study found that carriers of the mutant G-231A allele of the EDNRA gene had a significantly lower apnea-hypopnea index (AHI) compared to controls (p=0.03, OR 0.53, 95% CI 0.3-0.94), suggesting a potential protective effect of this polymorphism in obstructive sleep apnea syndrome (OSAS), although no significant correlations were found for the other investigated EDNRA polymorphisms and OSAS …	0	0	1	-1	255,0,0	0.306111	0.111556	0.357129	0.130368
EGFR	Sleep Apnea Syndrome	1	Sleep Apnea Syndrome	EGFR	1) Reduced estimated glomerular filtration rate (eGFR) is associated with an increased risk of developing Sleep Apnea Syndrome (SAS) in a dose-dependent manner, with hazard ratios indicating higher risks for lower eGFR levels (e.g., <30 mL/min/1.73 m² showing a hazard ratio of 1.82 [1.43-2.33]) based on a study of 1,589,259 individuals over a median follow-up of 1167 days. (EGFR' ---> 'Sleep Apne…	1	0	0	0	0,0,0	0.306111	0.111556	0.357129	0.130368
EGR2	Sleep Apnea Syndrome	1	Sleep Apnea Syndrome	EGR2	1) EGR2 is crucial for the development of the retrotrapezoid nucleus (RTN), which regulates breathing and is implicated in central sleep apnea, suggesting a potential link between EGR2 and Sleep Apnea Syndrome. (EGR2' ---> 'Sleep Apnea Syndrome)[PMID: 35965033]	1	0	0	0	0,0,0	0.306111	0.111556	0.357129	0.130368
EP300	Sleep Apnea Syndrome	1	Sleep Apnea Syndrome	EP300	1) The study identified EP300 as one of the ten hub genes associated with the shared pathogenic mechanisms of obstructive sleep apnea (OSA) and COVID-19, suggesting a potential role of EP300 in the comorbidity of these conditions (EP300' ---> 'Sleep Apnea Syndrome').[PMID: 38443855]	1	0	0	0	0,0,0	0.306111	0.111556	0.357129	0.130368
EPG5	Sleep Apnea Syndrome	1	Sleep Apnea Syndrome	EPG5	1) A 5-year-old girl with Vici syndrome, caused by a homozygous mutation in the EPG5 gene, exhibited severe central sleep apnea with an apnea-hypopnea index of 100.5 events per hour, highlighting the association between EPG5-related Vici syndrome and sleep apnea. (EPG5' --+> 'Sleep Apnea Syndrome)[PMID: 26482670]	0	1	0	1	0,255,0	0.306111	0.111556	0.357129	0.130368
EPO	Sleep Apnea Syndrome	2	Sleep Apnea Syndrome	EPO	1) Erythropoietin (EPO) may play a beneficial role in modulating chemoreflex activity and reducing ventilatory instability in obstructive sleep apnea (OSA) patients, potentially due to its anti-oxidant and anti-inflammatory effects, suggesting a positive influence of EPO on the condition (EPO --+> Sleep Apnea Syndrome).[PMID: 30374309] 2) Erythropoietin (EPO) administration in transgenic mice ove…	0	2	0	1	0,255,0	0.132408	0.0124447	0.357129	0.0889093
ERAS	Sleep Apnea Syndrome	3	Sleep Apnea Syndrome	ERAS	1) The study found that Enhanced Recovery After Surgery (ERAS) significantly reduced postoperative pain and complications in pediatric patients with Obstructive Sleep Apnea-Hypopnea Syndrome (OSAHS) undergoing tonsillectomy, leading to quicker recovery and shorter hospital stays compared to classical management (ERAS' ---> 'Sleep Apnea Syndrome').[PMID: 39973857] 2) The pilot study demonstrated t…	3	0	0	0	0,0,0	0.0626076	0.00138829	0.357129	0.0260022
ESRRG	Sleep Apnea Syndrome	1	Sleep Apnea Syndrome	ESRRG	1) The study indicates that the up-regulation of ESRRG, along with PERM1 and CKMT2, is associated with a decrease in the incidence of Obstructive Sleep Apnea-Hypopnea Syndrome (OSAHS) in a rat model, suggesting that higher levels of these proteins may prevent or inhibit the development of the disease (ESRRG' --+> 'Sleep Apnea Syndrome').[PMID: 35623593]	0	1	0	1	0,255,0	0.306111	0.111556	0.357129	0.130368
ESS2	Sleep Apnea Syndrome	1	Sleep Apnea Syndrome	ESS2	1) In a study of 929 patients with suspected sleep-disordered breathing, the repeated administration of the Epworth Sleepiness Scale (ESS) showed an increase in scores from 11 ± 5.1 (ESS1) to 13 ± 4.7 (ESS2) (p < 0.001), and the accuracy of predicting an apnea-hypopnea index ≥5 improved from 56% to 72%, indicating that repeating the ESS enhances its diagnostic utility without altering its psychom…	1	0	0	0	0,0,0	0.306111	0.111556	0.357129	0.130368
FABP4	Sleep Apnea Syndrome	2	Sleep Apnea Syndrome	FABP4	1) In patients with obstructive sleep apnea syndrome (OSAS), serum adipocyte fatty acid binding protein (A-FABP) levels significantly increase with the severity of the condition, showing positive correlations with insulin resistance and nocturnal hypoxia, suggesting that A-FABP may play a role in insulin resistance associated with OSAS (FABP4' --+> 'Sleep Apnea Syndrome)').[PMID: 29325335] 2) Cir…	1	1	0	0	0,0,0	0.518518	0.408593	0.523809	0.415792
FAP	Sleep Apnea Syndrome	1	Sleep Apnea Syndrome	FAP	1) A patient with familial amyloidotic polyneuropathy (FAP) presented with vocal cord paralysis and severe obstructive sleep apnea, suggesting that FAP may contribute to sleep apnea through respiratory muscle weakness and hypercapnic respiratory failure (FAP --+> Sleep Apnea Syndrome).[PMID: 27374684]	0	1	0	1	0,255,0	0.306111	0.111556	0.357129	0.130368
FAS	Sleep Apnea Syndrome	1	Sleep Apnea Syndrome	FAS	1) In a study of 68 sarcoidosis patients, Obstructive Sleep Apnea (OSA) was diagnosed in 60 (88.2%), with FAS scores identified as predictors of Apnea-Hypopnea Index (AHI) severity, and significant improvements in FAS scores (ΔFAS = 6.3; p = 0.001) were observed after three months of CPAP treatment, indicating a potential association between FAS and OSA severity in this population (FAS' ---> 'Sle…	1	0	0	0	0,0,0	0.306111	0.111556	0.357129	0.130368
FBN1	Sleep Apnea Syndrome	4	Sleep Apnea Syndrome	FBN1	1) Mutations in the FBN1 gene, which cause Marfan syndrome, can lead to significant respiratory complications, including sleep apnea, highlighting the need for increased awareness of these associations among clinicians (FBN1 --+> Sleep Apnea Syndrome).[PMID: 34795948] 2) A case report highlights a young male patient with Marfan syndrome, caused by mutations in the FBN1 gene, who experienced obstr…	2	2	0	0	0,0,0	0.396365	0.260017	0.445549	0.292281
FBXO11	Sleep Apnea Syndrome	1	Sleep Apnea Syndrome	FBXO11	1) The 22-month-old male infant with an FBXO11 mutation exhibits obstructive sleep apnea (OSA) alongside a range of other medical issues, highlighting a potential association between the FBXO11 gene and sleep apnea symptoms, although the exact relationship remains unclear due to the complexity of his condition and treatment history (FBXO11' ---> 'Sleep Apnea Syndrome').[PMID: 38290114]	1	0	0	0	0,0,0	0.306111	0.111556	0.357129	0.130368
FBXO28	Sleep Apnea Syndrome	1	Sleep Apnea Syndrome	FBXO28	1) A case report of a 12-year-old male with an FBXO28 gene-related disorder and significant central sleep apnea (CSA) demonstrated that acetazolamide effectively improved the central apnea-hypopnea index and quality of life, suggesting a potential link between FBXO28 and CSA in pediatric patients (FBXO28' ---> 'Sleep Apnea Syndrome').[PMID: 39432981]	1	0	0	0	0,0,0	0.306111	0.111556	0.357129	0.130368
FES	Sleep Apnea Syndrome	2	Sleep Apnea Syndrome	FES	1) In a study of 617 patients suspected of obstructive sleep apnea syndrome (OSAS), it was found that 70.2% of those with OSAS for ≥5 hours had floppy eyelid syndrome (FES), while 93.6% of individuals with FES were diagnosed with OSAS, indicating a strong association between the two conditions, although OSAS was not determined to be an independent risk factor for FES; age and male gender were ide…	0	2	0	1	0,255,0	0.132408	0.0124447	0.357129	0.0889093
FEV	Sleep Apnea Syndrome	2	Sleep Apnea Syndrome	FEV	1) The study found a genetic correlation between obstructive sleep apnea syndrome (OSAS) and reduced forced expiratory volume in 1 second (FEV1), with reduced FEV1 potentially causally linked to an increased incidence of background diabetic retinopathy, proliferative diabetic retinopathy, and diabetic kidney disease, suggesting that OSAS may contribute to the development of diabetic microangiopat…	0	0	2	-1	255,0,0	0.132408	0.0124447	0.357129	0.0889093
FGF21	Sleep Apnea Syndrome	1	Sleep Apnea Syndrome	FGF21	1) The FGF21 level was found to significantly increase with the severity of obstructive sleep apnea (OSA) and was identified as an independent predictor of incident OSA in Chinese adults, suggesting that circulating FGF21 could serve as a potential serum biomarker for OSA and its comorbidities (FGF21' --+> 'Sleep Apnea Syndrome').[PMID: 36798439]	0	1	0	1	0,255,0	0.306111	0.111556	0.357129	0.130368
FGFR2	Sleep Apnea Syndrome	6	Sleep Apnea Syndrome	FGFR2	1) The Ser252Trp mutation in the FGFR2 gene is associated with a significantly higher severity of obstructive sleep apnea, with 62% of patients exhibiting severe obstructive sleep apnea compared to only 9% of those with the Pro253Arg mutation, alongside reduced nasopharyngeal airway volumes (5302±1076 mm³ vs. 6832±1414 mm³, P = 0.041) and shorter maxillary lengths (P = 0.026) and basion-anterior …	3	3	0	0	0,0,0	0.323758	0.17906	0.372699	0.206128
FGFR3	Sleep Apnea Syndrome	5	Sleep Apnea Syndrome	FGFR3	1) In a study of 15 achondroplasia patients, significant correlations were found between the severity of maxillo-mandibular retrusion and obstructive sleep apnea syndrome (p < 0.01), indicating that craniofacial features associated with FGFR3-related conditions may contribute to the severity of sleep apnea (FGFR3' --+> 'Sleep Apnea Syndrome).[PMID: 37072824] 2) Achondroplasia (ACH), caused by act…	4	1	0	0	0,0,0	0.0701628	0.00345302	0.357129	0.059085
FMR1	Sleep Apnea Syndrome	1	Sleep Apnea Syndrome	FMR1	1) The study found that the prevalence of sleep apnea was significantly higher in patients with the FMR1 premutation who also had fragile X-associated tremor/ataxia syndrome (FXTAS) (31.4%) compared to those without FXTAS (8.6%) and controls (13.8%), with an adjusted odds ratio of 3.4 for those with FXTAS relative to controls, indicating a strong association, while no correlation was found betwee…	1	0	0	0	0,0,0	0.306111	0.111556	0.357129	0.130368
FRAXA	Sleep Apnea Syndrome	3	Sleep Apnea Syndrome	FRAXA	1) Sleep difficulties, including sleep apnea, are prevalent in children with Fragile X syndrome (FXS), with severe snoring correlating with sleep apnea in 2%-3% of cases, indicating a potential association between the two conditions (FRAXA' ---> 'Sleep Apnea Syndrome').[PMID: 34889523] 2) Sleep Apnea Syndrome is associated with the FMR1 gene premutation, which is linked to various phenotypes incl…	2	1	0	0	0,0,0	0.264028	0.100797	0.357129	0.130368
FTO	Sleep Apnea Syndrome	2	Sleep Apnea Syndrome	FTO	1) The strongest genetic risk factor for obstructive sleep apnea (OSA) was identified at the FTO locus, which is associated with higher body mass index (BMI), suggesting a positive influence of FTO on Sleep Apnea Syndrome (FTO --+> Sleep Apnea Syndrome).[PMID: 38330144] 2) The genome-wide association study identified a variant near the FTO gene (rs9937053) associated with obstructive sleep apnoea…	1	1	0	0	0,0,0	0.518518	0.408593	0.523809	0.415792
GAA	Sleep Apnea Syndrome	2	Sleep Apnea Syndrome	GAA	1) Sleep Apnea Syndrome may indicate an early stage of late-onset Pompe disease (LOPD) due to decreased respiratory muscle activity during sleep, with the study aiming to demonstrate a higher prevalence of LOPD in patients presenting with suspected sleep-disordered breathing (SDB) and to assess the relationship between GAA enzyme activity and clinical symptoms (GAA' ---> 'Sleep Apnea Syndrome').[…	2	0	0	0	0,0,0	0.132408	0.0124447	0.357129	0.0889093
GABBR1	Sleep Apnea Syndrome	1	Sleep Apnea Syndrome	GABBR1	1) The study found a significant association between the GABBR1 gene variant rs29230 and obstructive sleep apnea hypopnea syndrome (OSAHS) in Chinese Han individuals, with an odds ratio of 0.493 (95% CI: 0.271-0.896) and p-values of 0.0205 for genotype and 0.0191 for allele frequencies, particularly notable in male patients (p = 0.0259) and the overweight subgroup (p = 0.0333) (GABBR1 --+> Sleep …	0	1	0	1	0,255,0	0.306111	0.111556	0.357129	0.130368
GATA3	Sleep Apnea Syndrome	1	Sleep Apnea Syndrome	GATA3	1) In children undergoing adenotonsillectomy for obstructive sleep apnea, those with adenotonsillar regrowth exhibited higher levels of GATA3+ Th2 cells and lower levels of FoxP3+ Tregs, indicating that allergic disease and immune function alterations are associated with this regrowth, suggesting a potential role of GATA3 in the pathogenesis of adenotonsillar regrowth related to sleep apnea (GATA…	1	0	0	0	0,0,0	0.306111	0.111556	0.357129	0.130368
GDNF	Sleep Apnea Syndrome	1	Sleep Apnea Syndrome	GDNF	1) Variants within the glial cell line-derived neurotrophic factor (GDNF) gene were significantly associated with the apnea-hypopnea index (AHI) in European Americans (β = 4.3; P = 0.0000201) and with obstructive sleep apnea (OSA) as a dichotomous trait (odds ratio = 2; P = 0.0000433), suggesting a potential role of GDNF in influencing sleep apnea phenotypes (GDNF --+> Sleep Apnea Syndrome).[PMID…	0	1	0	1	0,255,0	0.306111	0.111556	0.357129	0.130368
GER	Sleep Apnea Syndrome	2	Sleep Apnea Syndrome	GER	1) A 54-year-old man with obstructive sleep apnea syndrome (OSA) and non-acid gastroesophageal reflux disease (GERD) experienced a significant reduction in his Apnea-hypopnea index (AHI) from 25.3 to 8 after 6 months of treatment with sodium alginate, suggesting that medical therapy can be beneficial for some OSA patients, particularly when non-acid GERD is suspected (GER' ---> 'Sleep Apnea Syndr…	2	0	0	0	0,0,0	0.132408	0.0124447	0.357129	0.0889093
GFAP	Sleep Apnea Syndrome	1	Sleep Apnea Syndrome	GFAP	1) A case of autoimmune glial fibrillary acidic protein astrocytopathy (GFAP-A) revealed a 58-year-old male patient with excessive daytime sleepiness and severe sleep apnea-hypopnea syndrome, highlighting a potential association between GFAP-A and sleep disorders, as evidenced by an Epworth Sleepiness Scale score of 16 and the detection of GFAP IgG antibodies in cerebrospinal fluid (GFAP' ---> 'S…	1	0	0	0	0,0,0	0.306111	0.111556	0.357129	0.130368
GHR	Sleep Apnea Syndrome	1	Sleep Apnea Syndrome	GHR	1) Significant associations were detected between specific single nucleotide polymorphisms (SNPs) in the GHR gene and obstructive sleep apnea syndrome (OSAS), with the A allele frequency of rs12518414 being lower in Hani OSAS patients compared to controls (16.7% vs 29.9%) and the G allele frequency of rs3756416 also being lower in Hani OSAS patients (12.5% vs 24.6%), indicating that certain genet…	0	1	0	1	0,255,0	0.306111	0.111556	0.357129	0.130368
GHRH	Sleep Apnea Syndrome	1	Sleep Apnea Syndrome	GHRH	1) In patients with moderate-severe obstructive sleep apnea-hypopnea syndrome (OSAHS), serum GHRH levels were significantly increased in those without cognitive impairment (370.31±197.33 pg/ml) and decreased in those with cognitive impairment (193.63±70.97 pg/ml), suggesting that GHRH may play a protective role in cognitive function among these patients (GHRH --+> Sleep Apnea Syndrome).[PMID: 301…	0	1	0	1	0,255,0	0.306111	0.111556	0.357129	0.130368
GIP	Sleep Apnea Syndrome	4	Sleep Apnea Syndrome	GIP	1) Tirzepatide, a dual agonist of GLP-1 and GIP receptors, has been shown to reduce body weight and improve various health parameters in individuals with obesity and obstructive sleep apnea (OSA), indicating a potential beneficial role of GIP in managing this condition (GIP' ---> 'Sleep Apnea Syndrome').[PMID: 40243250] 2) Tirzepatide, a dual agonist of GLP-1 and GIP receptors, has shown signific…	4	0	0	0	0,0,0	0.0308653	0.000154872	0.357129	0.00613291
GNE	Sleep Apnea Syndrome	4	Sleep Apnea Syndrome	GNE	1) GNE myopathy, associated with mutations in the GNE gene leading to sialic acid deficiency, has been linked to extra-muscular presentations including sleep apnea syndrome, although specific statistics on this association are not provided. (GNE' ---> 'Sleep Apnea Syndrome)[PMID: 39973407] 2) GNE myopathy, associated with biallelic variants in the GNE gene, has been linked to various extramuscula…	2	2	0	0	0,0,0	0.396365	0.260017	0.445549	0.292281
GPD2	Sleep Apnea Syndrome	1	Sleep Apnea Syndrome	GPD2	1) The gene GPD2 has been identified as a novel susceptibility gene for Sleep Apnea Syndrome, with evidence suggesting it may reduce the risk of the disorder by regulating energy metabolism (GPD2 ---| Sleep Apnea Syndrome).[PMID: 39814282]	0	0	1	-1	255,0,0	0.306111	0.111556	0.357129	0.130368
HBA2	Sleep Apnea Syndrome	1	Sleep Apnea Syndrome	HBA2	1) A new hemoglobin variant associated with the HBA2 gene was identified in a 60-year-old male with suspected obstructive sleep apnea syndrome, revealing a moderate decrease in oxygen affinity (p50 of 32.5 mmHg compared to the control of 27.5 mmHg), suggesting a potential link between the gene and the disease. (HBA2' ---> 'Sleep Apnea Syndrome)[PMID: 23350769]	1	0	0	0	0,0,0	0.306111	0.111556	0.357129	0.130368
HCRT	Sleep Apnea Syndrome	3	Sleep Apnea Syndrome	HCRT	1) The activation of hypocretin/orexin (HCRT) neurons in response to hypercapnia and acidification is relevant for understanding and treating respiratory and metabolic disorders related to sleep-waking, including obstructive sleep apnea syndrome, suggesting a potential positive influence of HCRT on the disease (HCRT --+> Sleep Apnea Syndrome).[PMID: 24798513] 2) Orexin (HCRT), secreted by neurons…	1	2	0	1	0,255,0	0.264028	0.100797	0.357129	0.130368
HGF	Sleep Apnea Syndrome	1	Sleep Apnea Syndrome	HGF	1) The concentration of hepatocyte growth factor (HGF) in peripheral blood significantly increased with the severity of obstructive sleep apnea-hypopnea syndrome (OSAHS), with serum levels in severe cases reaching (829.49±61.74) pg/ml, indicating a positive correlation between HGF levels and OSAHS severity, and suggesting that measuring HGF can help evaluate OSAHS severity and associated cardiova…	0	1	0	1	0,255,0	0.306111	0.111556	0.357129	0.130368
HIF1A	Sleep Apnea Syndrome	1	Sleep Apnea Syndrome	HIF1A	1) The study identified HIF1A as one of the ten hub genes shared between obstructive sleep apnea (OSA) and COVID-19, suggesting a potential mutual pathogenic mechanism, although specific statistics regarding the association were not provided. (HIF1A' ---> 'Sleep Apnea Syndrome)[PMID: 38443855]	1	0	0	0	0,0,0	0.306111	0.111556	0.357129	0.130368
HLA-A	Sleep Apnea Syndrome	1	Sleep Apnea Syndrome	HLA-A	1) The frequency of the HLA-A2 antigen was significantly higher in patients with obstructive sleep apnea syndrome (OSAS) compared to normal controls (81.3% vs 40.6%) and the general Japanese population (40.7%), indicating a genetic association with OSAS (HLA-A --+> Sleep Apnea Syndrome).[PMID: 8507936]	0	1	0	1	0,255,0	0.306111	0.111556	0.357129	0.130368
HLA-DQB1	Sleep Apnea Syndrome	2	Sleep Apnea Syndrome	HLA-DQB1	1) The study indicates a significant association between Sleep Apnea Syndrome and the HLA-DQB1*0501 allele, as all patients with the syndrome possessed this allele along with HLA-DRB1*1001, suggesting a potential genetic predisposition to the disorder (HLA-DQB1' --+> 'Sleep Apnea Syndrome').[PMID: 27358064] 2) The HLA-DQB1*0602 allele is associated with altered sleep electroencephalogram characte…	0	2	0	1	0,255,0	0.132408	0.0124447	0.357129	0.0889093
HLA-DRB1	Sleep Apnea Syndrome	5	Sleep Apnea Syndrome	HLA-DRB1	1) The study found that the HLA-DRB1*03 allele may predispose individuals to obstructive sleep apnea syndrome (OSAS), while the HLA-DRB1*08 allele is associated with the severity of the disease, with significant increases in these alleles observed in the patient group (P = 0.012 and P = 0.002, respectively), suggesting an influence of HLA-DRB1 on OSAS (HLA-DRB1 --+> Sleep Apnea Syndrome).[PMID: 3…	3	2	0	0	0,0,0	0.225704	0.0772484	0.357129	0.130368
HMGB1	Sleep Apnea Syndrome	3	Sleep Apnea Syndrome	HMGB1	1) In obstructive sleep apnea (OSA), high mobility group protein box 1 (HMGB1) is released due to macrophage infiltration in the soft palate, activating the toll-like receptor 4/nuclear factor kappa B pathway and increasing pro-inflammatory factors, suggesting that HMGB1 may serve as a potential therapeutic target for OSA-related angiogenesis and pathology (HMGB1 --+> Sleep Apnea Syndrome).[PMID:…	1	2	0	1	0,255,0	0.264028	0.100797	0.357129	0.130368
HMGCR	Sleep Apnea Syndrome	1	Sleep Apnea Syndrome	HMGCR	1) The use of HMGCR lipid-lowering drugs, such as statins, is inversely associated with the risk of sleep apnea syndrome (OR = 0.627; 95% CI = 0.511-0.767; P = 6.30E-06), suggesting a protective effect against the disease (HMGCR ---| Sleep Apnea Syndrome).[PMID: 39470521]	0	0	1	-1	255,0,0	0.306111	0.111556	0.357129	0.130368
HMOX2	Sleep Apnea Syndrome	2	Sleep Apnea Syndrome	HMOX2	1) Mice with deletion of the HMOX2 gene (Hmox2-/-) exhibit spontaneous apneas during sleep, endothelial cell activation, and transcriptomic changes consistent with heart failure, suggesting a potential link between HMOX2 and the pathophysiology of sleep apnea syndrome (HMOX2' ---> 'Sleep Apnea Syndrome').[PMID: 37844118] 2) Disruption of the HMOX2 gene, which encodes the enzyme heme oxygenase-2, …	2	0	0	0	0,0,0	0.132408	0.0124447	0.357129	0.0889093
HRAS	Sleep Apnea Syndrome	1	Sleep Apnea Syndrome	HRAS	1) Patients with Costello syndrome, caused by mutations in the HRAS gene, exhibit a high prevalence of obstructive sleep apnea, with a mean apnea-hypopnea index of 7.5 events per hour and significant hemoglobin desaturation, indicating a strong association between HRAS mutations and sleep-related respiratory disorders (HRAS' ---> 'Sleep Apnea Syndrome').[PMID: 16419102]	1	0	0	0	0,0,0	0.306111	0.111556	0.357129	0.130368
HSD17B6	Sleep Apnea Syndrome	1	Sleep Apnea Syndrome	HSD17B6	1) The investigation identified HSD17B6 as one of seven overlapping genes associated with obstructive sleep apnea (OSA) through the analysis of inflammatory proteins, suggesting a potential genetic link to the disease; however, the specific nature of this association remains unclear. (HSD17B6' ---> 'Sleep Apnea Syndrome)[PMID: 39087877]	1	0	0	0	0,0,0	0.306111	0.111556	0.357129	0.130368
HSPB7	Sleep Apnea Syndrome	1	Sleep Apnea Syndrome	HSPB7	1) The study found that 35.8% of CHF patients caused by DCM had CSR-CSA, and the CSA-CHF group exhibited significantly higher frequencies of the TT genotype and T allele in the rs1739843 SNP of the HSPB7 gene, suggesting that the HSPB7 gene may be involved in the pathogenesis of CSR-CSA in this population (HSPB7 --+> Sleep Apnea Syndrome).[PMID: 27441470]	0	1	0	1	0,255,0	0.306111	0.111556	0.357129	0.130368
HT	Sleep Apnea Syndrome	1	Sleep Apnea Syndrome	HT	1) Obstructive Sleep Apnea (OSA) is linked to serotonin (5-HT) imbalances, which may influence the severity of the disorder and its comorbidities, suggesting that targeting the 5-HT signaling pathway could offer new therapeutic options for OSA management (HT' --+> 'Sleep Apnea Syndrome').[PMID: 39273373]	0	1	0	1	0,255,0	0.306111	0.111556	0.357129	0.130368
HTR2A	Sleep Apnea Syndrome	7	Sleep Apnea Syndrome	HTR2A	1) The study found a significant association between the rs6311 and rs6313 polymorphisms in the HTR2A gene and obstructive sleep apnea (OSA) in the Kurdish population, with odds ratios of 5.203 (p < 0.001) and 10.565 (p < 0.001) respectively, indicating a potential role of these polymorphisms in the disease; however, no correlation was found between the severity of OSA and these polymorphisms. (H…	2	5	0	1	0,255,0	0.0694752	0.00410698	0.357129	0.0599187
HTR3B	Sleep Apnea Syndrome	1	Sleep Apnea Syndrome	HTR3B	1) Morphine's effects on sleep architecture in men with obstructive sleep apnea were less pronounced in those with the HTR3B CT/TT genotype compared to the CC genotype, indicating a potential genetic influence of HTR3B on sleep responses to morphine in this population (HTR3B ---| Sleep Apnea Syndrome).[PMID: 33319444]	0	0	1	-1	255,0,0	0.306111	0.111556	0.357129	0.130368
HTT	Sleep Apnea Syndrome	4	Sleep Apnea Syndrome	HTT	1) The study identified the variable number tandem repeat (VNTR) polymorphism of the 5-hydroxytryptamine transporter gene (5-HTT) as a risk factor for obstructive sleep apnea syndrome (OSAS) in the Chinese population, with an odds ratio of 3.44 (95% CI = 1.49-7.95), indicating a significant association between 5-HTT and OSAS risk. (HTT' ---> 'Sleep Apnea Syndrome)[PMID: 25917830] 2) Polymorphisms…	2	2	0	0	0,0,0	0.396365	0.260017	0.445549	0.292281
IDS	Sleep Apnea Syndrome	1	Sleep Apnea Syndrome	IDS	1) In infants with Down syndrome (I-DS), there is a high incidence of dysphagia and sleep-disordered breathing, with dysphagia severity positively correlated with the severity of obstructive sleep apnea, as indicated by a mean apnea-hypopnea index of 49.3 events/h in the feeding tube group compared to 19.2 events/h in the low suspicion group (P = .016), suggesting that I-DS require early evaluati…	1	0	0	0	0,0,0	0.306111	0.111556	0.357129	0.130368
IGF1	Sleep Apnea Syndrome	3	Sleep Apnea Syndrome	IGF1	1) In a study of 163 patients with acromegaly, 54.6% were diagnosed with sleep apnea/hypopnea syndrome (OSAHS), with multivariate analysis revealing that elevated IGF-1 levels (936.2 ± 447.2) were significantly associated with OSAHS severity (p = 0.006), indicating a positive relationship between IGF-1 and OSAHS. (IGF1' --+> 'Sleep Apnea Syndrome)[PMID: 39958072] 2) In a study of 35 patients with…	1	2	0	1	0,255,0	0.264028	0.100797	0.357129	0.130368
IGLON5	Sleep Apnea Syndrome	2	Sleep Apnea Syndrome	IGLON5	1) A case report highlights that a 73-year-old male with excessive daytime sleepiness and respiratory disturbances was initially misdiagnosed with narcolepsy but was later confirmed to have anti-IgLON5 antibody-related encephalitis, emphasizing the need for awareness of this condition in the differential diagnosis of complex sleep disorders, including sleep apnea syndrome, as it can lead to sever…	2	0	0	0	0,0,0	0.132408	0.0124447	0.357129	0.0889093
IH	Sleep Apnea Syndrome	7	Sleep Apnea Syndrome	IH	1) Chronic intermittent hypoxia (IH), a key feature of obstructive sleep apnea (OSA), was shown to significantly impair sleep, cognitive function, and increase neuroinflammation in mice after 96 weeks of exposure, with notable declines in sleep percentages and novel object recognition performance compared to controls, indicating that OSA may accelerate biological aging (IH' --+> 'Sleep Apnea Synd…	2	5	0	1	0,255,0	0.0694752	0.00410698	0.357129	0.0599187
IHH	Sleep Apnea Syndrome	4	Sleep Apnea Syndrome	IHH	1) Chronic intermittent hypercapnic hypoxia (IHH) exposure in piglets significantly decreases orexin neuropeptide expression, with reductions of 20% after 1 day, 40% after 2 days, and 50% after 4 days (p<0.001), suggesting a potential link to the dysregulation of sleep associated with Sleep Apnea Syndrome (IHH' ---> 'Sleep Apnea Syndrome)').[PMID: 26548856] 2) In young men with idiopathic hypogon…	3	1	0	0	0,0,0	0.135473	0.0198673	0.357129	0.121304
IL10RA	Sleep Apnea Syndrome	1	Sleep Apnea Syndrome	IL10RA	1) The study identified IL10RA as one of the significant genes associated with obstructive sleep apnea (OSA), highlighting its potential role in the pathogenesis of the disease, with multivariate Mendelian randomization analysis supporting its independent heritability among inflammatory factors (IL10RA' ---> 'Sleep Apnea Syndrome').[PMID: 39087877]	1	0	0	0	0,0,0	0.306111	0.111556	0.357129	0.130368
IL17A	Sleep Apnea Syndrome	1	Sleep Apnea Syndrome	IL17A	1) In children with Sleep Apnea Syndrome (SDB), significantly higher levels of IL-17A and IL-17A:IL-10 mRNA were found in those positive for nasopharyngeal pneumococcal carriage compared to those negative, suggesting that insufficient IL-17A-mediated mucosal clearance may contribute to the development of otitis media and acute otitis media (AOM) in this population (IL17A' ---> 'Sleep Apnea Syndro…	1	0	0	0	0,0,0	0.306111	0.111556	0.357129	0.130368
IL18R1	Sleep Apnea Syndrome	1	Sleep Apnea Syndrome	IL18R1	1) The study identified IL-18R1 as one of the significant genes associated with obstructive sleep apnea (OSA), highlighting its potential role in the pathogenesis of the disease, with multivariate Mendelian randomization analysis supporting the independent heritability of inflammatory factors related to OSA (IL18R1' ---> 'Sleep Apnea Syndrome)').[PMID: 39087877]	1	0	0	0	0,0,0	0.306111	0.111556	0.357129	0.130368
IL1B	Sleep Apnea Syndrome	2	Sleep Apnea Syndrome	IL1B	1) Hypoxia in obstructive sleep apnea hypopnea syndrome (OSAHS) leads to severe neuronal injury and inflammation, with elevated expression of IL1B, suggesting a critical role of this gene in the inflammatory response associated with the disease (IL1B' --+> 'Sleep Apnea Syndrome').[PMID: 34114917] 2) Serum levels of the pro-inflammatory cytokine IL-1β were significantly elevated in patients with o…	1	1	0	0	0,0,0	0.518518	0.408593	0.523809	0.415792
IL33	Sleep Apnea Syndrome	2	Sleep Apnea Syndrome	IL33	1) The study found that the expression of interleukin-33 (IL-33) in adenoids of children with obstructive sleep apnea syndrome (OSAS) was positively correlated with the severity of airway obstruction and eosinophil granulocyte levels, indicating a potential role of the IL-33/ST2 pathway in the pathogenesis of adenoid hypertrophy-associated OSAS (IL33' --+> 'Sleep Apnea Syndrome).[PMID: 35242656] …	1	1	0	0	0,0,0	0.518518	0.408593	0.523809	0.415792
IL37	Sleep Apnea Syndrome	1	Sleep Apnea Syndrome	IL37	1) Serum levels of IL-37 were significantly elevated in patients with obstructive sleep apnea (OSA) and positively correlated with the severity of OSA, indicating that IL-37 may play a protective role against inflammation in this condition (IL37' ---> 'Sleep Apnea Syndrome').[PMID: 33942365]	1	0	0	0	0,0,0	0.306111	0.111556	0.357129	0.130368
IL5	Sleep Apnea Syndrome	2	Sleep Apnea Syndrome	IL5	1) In children with obstructive sleep apnea (OSA), higher levels of interleukin-5 (IL-5) are associated with increased severity of OSA and negatively correlate with insulin-like growth factor 1 (IGF-1) levels, suggesting that elevated IL-5 may contribute to reduced growth hormone secretion (IL5 ---| Sleep Apnea Syndrome).[PMID: 39311562] 2) Children with obstructive sleep apnea syndrome (OSA) who…	1	0	1	0	0,0,0	0.518518	0.408593	0.523809	0.415792
IL6	Sleep Apnea Syndrome	1	Sleep Apnea Syndrome	IL6	1) Patients with overlap syndrome (OSAHS with COPD) exhibit worse cardiovascular status and higher inflammatory markers, including IL-6, compared to those with OSAHS alone, indicating a potential role of IL-6 in the exacerbation of systemic inflammation in these patients (IL6' ---> 'Sleep Apnea Syndrome').[PMID: 39978401]	1	0	0	0	0,0,0	0.306111	0.111556	0.357129	0.130368
IL7	Sleep Apnea Syndrome	1	Sleep Apnea Syndrome	IL7	1) In children with obstructive sleep apnea syndrome (OSAHS), higher levels of IL-7 were associated with increased dyslipidemia, as indicated by elevated total cholesterol (TC), triglycerides (TG), and low-density lipoprotein cholesterol (LDL-C) levels, suggesting a significant correlation between IL-7 and the progression of dyslipidemia in OSAHS (IL7 --+> Sleep Apnea Syndrome).[PMID: 35869731]	0	1	0	1	0,255,0	0.306111	0.111556	0.357129	0.130368
INS	Sleep Apnea Syndrome	3	Sleep Apnea Syndrome	INS	1) The use of intranasal steroids (INS) in children with Sleep Apnea Syndrome resulted in a 56% rate of symptomatic improvement and a reduced need for surgery (38% compared to 56% in those not receiving INS), indicating a beneficial effect of INS on managing symptoms of the condition (INS' --+> 'Sleep Apnea Syndrome').[PMID: 38402717] 2) In children with mild obstructive sleep apnea syndrome (OSA…	1	1	1	0	0,0,0	0.665905	0.65015	0.665905	0.65015
IRS1	Sleep Apnea Syndrome	2	Sleep Apnea Syndrome	IRS1	1) The study found that the IRS1 Gly972Arg polymorphism is significantly associated with an increased risk of obstructive sleep apnea (OSA) and non-alcoholic fatty liver disease (NAFLD) in Asian Indians, with carriers of the Gly/Arg genotype showing an odds ratio of 4.49 (95% C.I. 1.06-12.52, p = 0.002) for developing these conditions, indicating a predisposition to more severe OSA among those wi…	1	1	0	0	0,0,0	0.518518	0.408593	0.523809	0.415792
JAG1	Sleep Apnea Syndrome	1	Sleep Apnea Syndrome	JAG1	1) The study found that the JAG1 genotype is associated with higher systolic and diastolic blood pressure in patients with obstructive sleep apnea, with G allele carriers showing significantly higher morning SBP (132±19 vs 129±18 mm Hg; P=0.009) and DBP (85±11 vs 83±10 mm Hg, P=0.004; 86±10 vs 84±10 mm Hg, P=0.012), indicating a potential influence of JAG1 on blood pressure control in this popula…	0	1	0	1	0,255,0	0.306111	0.111556	0.357129	0.130368
KCNJ11	Sleep Apnea Syndrome	1	Sleep Apnea Syndrome	KCNJ11	1) An 8-year-old male with a pathogenic UNC80 mutation and a 20-month-old female with a KCNJ11 mutation both exhibited severe central sleep apnea (213.5 and 131.1 events/h, respectively), suggesting that KCNJ11 mutations may be associated with abnormal respiratory control during sleep in pediatric patients (KCNJ11 --+> Sleep Apnea Syndrome).[PMID: 30092901]	0	1	0	1	0,255,0	0.306111	0.111556	0.357129	0.130368
KCNJ2	Sleep Apnea Syndrome	1	Sleep Apnea Syndrome	KCNJ2	1) The presence of the R218W mutation in the KCNJ2 gene in a Brazilian patient with Andersen syndrome, who also exhibited obstructive sleep apnea and dysmorphic features, suggests a potential association between KCNJ2 and sleep apnea syndrome, although further investigation is needed to clarify this relationship (KCNJ2' ---> 'Sleep Apnea Syndrome)').[PMID: 17119796]	1	0	0	0	0,0,0	0.306111	0.111556	0.357129	0.130368
KCNK3	Sleep Apnea Syndrome	2	Sleep Apnea Syndrome	KCNK3	1) Rare de novo gain-of-function mutations in the KCNK3 gene, which encodes the TASK-1 K<sup>+</sup> channel, have been linked to a developmental disorder characterized by sleep apnea, highlighting a potential new role for this channel in the condition and suggesting possible therapeutic strategies. (KCNK3' --+> 'Sleep Apnea Syndrome)[PMID: 36195757] 2) Mutations in the KCNK3 gene, which affect T…	0	2	0	1	0,255,0	0.132408	0.0124447	0.357129	0.0889093
KCNK9	Sleep Apnea Syndrome	2	Sleep Apnea Syndrome	KCNK9	1) A case report highlights a severe neonatal obstructive sleep apnea (OSA) associated with Birk-Barel syndrome, linked to a heterozygous variant in the KCNK9 gene (p.A237D), which affects protein structure and stability, suggesting that OSA may be an early manifestation of this syndrome and emphasizing the importance of genetic assessment for improved outcomes (KCNK9' ---> 'Sleep Apnea Syndrome'…	1	1	0	0	0,0,0	0.518518	0.408593	0.523809	0.415792
KCNN3	Sleep Apnea Syndrome	1	Sleep Apnea Syndrome	KCNN3	1) The SK3 gene, which encodes small-conductance Ca2+-activated potassium channels, has been implicated as a potential therapeutic target for sleep apnea syndrome due to its role in abnormal respiratory responses to hypoxia, although no overt phenotypic consequences were observed with its absence; thus, the relationship remains unclear. (KCNN3' ---> 'Sleep Apnea Syndrome)[PMID: 10988076]	1	0	0	0	0,0,0	0.306111	0.111556	0.357129	0.130368
KDM6B	Sleep Apnea Syndrome	1	Sleep Apnea Syndrome	KDM6B	1) KDM6B is elevated in lung tissues from patients with idiopathic pulmonary fibrosis (IPF) and is exacerbated by obstructive sleep apnea (OSA), indicating that KDM6B plays a critical role in promoting pulmonary fibrosis and mediating the effects of OSA on this condition, suggesting a potential therapeutic target for IPF (KDM6B' ---> 'Sleep Apnea Syndrome)').[PMID: 39781582]	1	0	0	0	0,0,0	0.306111	0.111556	0.357129	0.130368
L3MBTL2	Sleep Apnea Syndrome	1	Sleep Apnea Syndrome	L3MBTL2	1) The gene L3MBTL2 has been identified as a novel susceptibility gene for Sleep Apnea Syndrome, with its expression potentially increasing the risk of the disorder by disrupting DNA damage repair pathways and regulating the cell cycle (L3MBTL2 --+> Sleep Apnea Syndrome).[PMID: 39814282]	0	1	0	1	0,255,0	0.306111	0.111556	0.357129	0.130368
LAMA2	Sleep Apnea Syndrome	1	Sleep Apnea Syndrome	LAMA2	1) The case report highlights a 13-year-old patient with congenital muscular dystrophy due to a homozygous LAMA2 gene mutation (c. 1854_1861dup) who also presented with sleep apnea-hypopnea syndrome, indicating a potential association between LAMA2 mutations and the occurrence of sleep apnea in this context (LAMA2' ---> 'Sleep Apnea Syndrome)').[PMID: 37416022]	1	0	0	0	0,0,0	0.306111	0.111556	0.357129	0.130368
LAP	Sleep Apnea Syndrome	3	Sleep Apnea Syndrome	LAP	1) Elevated levels of the lipid accumulation product (LAP) are positively correlated with an increased risk of obstructive sleep apnea (OSA), particularly in individuals under 60 years, suggesting that LAP may serve as a predictive marker for OSA (LAP --+> Sleep Apnea Syndrome).[PMID: 38600516] 2) In a study of 9,733 participants, it was found that every 10-unit increment of the lipid accumulatio…	0	3	0	1	0,255,0	0.0626076	0.00138829	0.357129	0.0260022
LBP	Sleep Apnea Syndrome	1	Sleep Apnea Syndrome	LBP	1) LBP administration was found to be neuroprotective against chronic intermittent hypoxia-induced spatial memory deficits associated with obstructive sleep apnea by normalizing oxidative stress, neuroinflammation, and apoptosis in the hippocampus, thereby enhancing neurogenesis (LBP' ---> 'Sleep Apnea Syndrome)').[PMID: 25714473]	1	0	0	0	0,0,0	0.306111	0.111556	0.357129	0.130368
LBX1	Sleep Apnea Syndrome	1	Sleep Apnea Syndrome	LBX1	1) The development of the retrotrapezoid nucleus (RTN), which is crucial for the central respiratory chemoreflex and is implicated in central sleep apnea, relies on the transcription factor LBX1, suggesting a potential association between LBX1 and Sleep Apnea Syndrome. (LBX1' ---> 'Sleep Apnea Syndrome)[PMID: 35965033]	1	0	0	0	0,0,0	0.306111	0.111556	0.357129	0.130368
LEP	Sleep Apnea Syndrome	2	Sleep Apnea Syndrome	LEP	1) The study found that the LEPR gene polymorphism rs3790435 CC genotype is associated with a lower risk of obstructive sleep apnea (OSA) in Chinese Han subjects (OR 0.462, 95% CI 0.250-0.854, p = 0.014), particularly among obese patients, indicating a potential protective effect of this variant against OSA (LEP' ---> 'Sleep Apnea Syndrome)').[PMID: 31372721] 2) Obese subjects with sleep apnea sy…	1	1	0	0	0,0,0	0.518518	0.408593	0.523809	0.415792
LEPR	Sleep Apnea Syndrome	9	Sleep Apnea Syndrome	LEPR	1) The study found a significant association between the LEPR gene polymorphisms rs6311 and rs6313 and obstructive sleep apnea (OSA) in the Kurdish population, with odds ratios of 5.203 and 10.565 respectively in dominant models (p < 0.001), indicating a potential influence of these polymorphisms on the disease, although no correlation was found between the severity of OSA and these polymorphisms…	0	8	1	1	0,255,0	0.00540621	1.72645e-06	0.357129	0.000333911
LGALS3	Sleep Apnea Syndrome	1	Sleep Apnea Syndrome	LGALS3	1) Galectin-3 levels are significantly higher in patients with obstructive sleep apnea syndrome (OSAS) compared to controls, and it is positively correlated with the severity of OSAS and coronary atherosclerosis, indicating that galectin-3 may serve as a predictor for both OSAS severity and coronary plaque burden (LGALS3 --+> Sleep Apnea Syndrome).[PMID: 28150280]	0	1	0	1	0,255,0	0.306111	0.111556	0.357129	0.130368
LGI1	Sleep Apnea Syndrome	2	Sleep Apnea Syndrome	LGI1	1) LGI1/CASPR2-IgG autoimmunity is associated with sleep apnea, as evidenced by 8 out of 11 patients exhibiting sleep apnea with a median apnea-hypopnea index of 15/hour, alongside other sleep disturbances such as dream enactment behavior and insomnia, indicating a significant relationship between LGI1 and sleep apnea syndrome (LGI1 --+> Sleep Apnea Syndrome).[PMID: 34953167] 2) Sleep Apnea Syndr…	1	1	0	0	0,0,0	0.518518	0.408593	0.523809	0.415792
LMNA	Sleep Apnea Syndrome	1	Sleep Apnea Syndrome	LMNA	1) The case report identifies obstructive and central sleep apnea in siblings with a 6.33 Mb deletion at 1q21.3q23.3, suggesting a potential link to LMNA haploinsufficiency, which may contribute to their cardiac dysfunction and other phenotypes (LMNA' ---> 'Sleep Apnea Syndrome').[PMID: 22903861]	1	0	0	0	0,0,0	0.306111	0.111556	0.357129	0.130368
LMX1B	Sleep Apnea Syndrome	1	Sleep Apnea Syndrome	LMX1B	1) Impairment of the arousal response mediated by serotonin neurons, which is absent in Lmx1b(f/f/p) mice, may contribute to conditions such as sleep apnea, suggesting a potential link between the gene LMX1B and sleep apnea syndrome (LMX1B' ---> 'Sleep Apnea Syndrome)').[PMID: 20805497]	1	0	0	0	0,0,0	0.306111	0.111556	0.357129	0.130368
LOX	Sleep Apnea Syndrome	1	Sleep Apnea Syndrome	LOX	1) Serum soluble LOX-1 (sLOX-1) levels were significantly higher in obstructive sleep apnea (OSA) patients compared to controls, with levels correlating with the severity of OSA as measured by the apnea-hypopnea index (AHI), indicating that sLOX-1 may serve as a potential biomarker for OSA (LOX --+> Sleep Apnea Syndrome).[PMID: 25825846]	0	1	0	1	0,255,0	0.306111	0.111556	0.357129	0.130368
LPL	Sleep Apnea Syndrome	1	Sleep Apnea Syndrome	LPL	1) LPL, which lowers serum triglyceride (TG) levels, was positively associated with the risk of sleep apnea syndrome, with an odds ratio of 1.193 (95% CI 1.101-1.294; P = 1.77E-05), indicating that higher LPL activity may increase the risk of developing sleep apnea syndrome (LPL --+> Sleep Apnea Syndrome).[PMID: 39470521]	0	1	0	1	0,255,0	0.306111	0.111556	0.357129	0.130368
LTB	Sleep Apnea Syndrome	1	Sleep Apnea Syndrome	LTB	1) High serum levels of leukotriene B4 (LTB4) were found to be a significant predictor of tonsillar hypertrophy in children, with an odds ratio of 3.0 (1.2-7.2; P = 0.01), although no association was identified between sleep apnea severity and LTB4 levels. (LTB' --+> 'Sleep Apnea Syndrome)[PMID: 30173989]	0	1	0	1	0,255,0	0.306111	0.111556	0.357129	0.130368
LTBP1	Sleep Apnea Syndrome	1	Sleep Apnea Syndrome	LTBP1	1) The deletion of the LTBP1 gene, among others, in a three-generation family has been associated with features of thoracic aortic aneurysm syndromes, including obstructive sleep apnea, suggesting a potential link between LTBP1 and Sleep Apnea Syndrome (LTBP1' ---> 'Sleep Apnea Syndrome)').[PMID: 29350460]	1	0	0	0	0,0,0	0.306111	0.111556	0.357129	0.130368
LTF	Sleep Apnea Syndrome	1	Sleep Apnea Syndrome	LTF	1) Long-term facilitation (LTF) of respiratory motor activity, particularly in the upper airway, may play a role in stabilizing breathing and maintaining airway patency during sleep, which could help minimize the prevalence of obstructive sleep apnea (OSA) in humans, although direct evidence for this association is limited (LTF --+> Sleep Apnea Syndrome).[PMID: 17099064]	0	1	0	1	0,255,0	0.306111	0.111556	0.357129	0.130368
MAFB	Sleep Apnea Syndrome	1	Sleep Apnea Syndrome	MAFB	1) MafB is essential for respiratory rhythmogenesis, as evidenced by the fact that mice lacking MafB die from central apnea at birth and exhibit severe anatomical defects in the preBötzinger complex, suggesting a critical role of this gene in central respiratory control, which may be relevant to the pathophysiology of Sleep Apnea Syndrome (MAFB' ---> 'Sleep Apnea Syndrome)').[PMID: 14513037]	1	0	0	0	0,0,0	0.306111	0.111556	0.357129	0.130368
MAGEL2	Sleep Apnea Syndrome	6	Sleep Apnea Syndrome	MAGEL2	1) In a study of 460 Korean pediatric patients with developmental delay or intellectual disability, 0.9% were diagnosed with Schaaf-Yang syndrome due to mutations in the MAGEL2 gene, with sleep apnea observed in 2 of the 4 patients, suggesting a potential association between MAGEL2 mutations and sleep apnea symptoms in this context (MAGEL2 --+> Sleep Apnea Syndrome).[PMID: 33371171] 2) Sleep Apne…	4	2	0	0	0,0,0	0.12589	0.0189981	0.357129	0.121304
MAOA	Sleep Apnea Syndrome	2	Sleep Apnea Syndrome	MAOA	1) In a study involving transgenic mice lacking monoamine oxidase A (MAOA), it was found that both fluoxetine and ondansetron significantly reduced the apnea index by approximately 80% in mice with central sleep apnea, suggesting that MAOA deficiency is associated with increased rates of sleep apnea due to elevated serotonin levels, and indicating a potential therapeutic avenue for patients with …	1	1	0	0	0,0,0	0.518518	0.408593	0.523809	0.415792
MBTPS1	Sleep Apnea Syndrome	1	Sleep Apnea Syndrome	MBTPS1	1) A Chinese boy diagnosed with spondyloepiphyseal dysplasia exhibited serious sleep apnea syndrome, and genetic analysis revealed two novel heterozygous variants in the MBTPS1 gene, suggesting a potential association between MBTPS1 and sleep apnea syndrome (MBTPS1' ---> 'Sleep Apnea Syndrome)').[PMID: 36714646]	1	0	0	0	0,0,0	0.306111	0.111556	0.357129	0.130368
MC4R	Sleep Apnea Syndrome	3	Sleep Apnea Syndrome	MC4R	1) Obesity increases the risk of sleep apnea, and recent studies indicate that treatment with the MC4R agonist setmelanotide can improve respiratory chemosensitivity in obese models, suggesting a potential positive influence of MC4R on sleep apnea outcomes (MC4R' ---> 'Sleep Apnea Syndrome').[PMID: 39542230] 2) Individuals with Bardet Biedl syndrome (BBS) exhibit a high prevalence of sleep disord…	3	0	0	0	0,0,0	0.0626076	0.00138829	0.357129	0.0260022
MECP2	Sleep Apnea Syndrome	6	Sleep Apnea Syndrome	MECP2	1) In a study of 11 female Rett Syndrome subjects with confirmed MECP2 mutations, 72.73% exhibited obstructive sleep apnea, with an average apnea-hypopnea index of 3.94 ± 1.19/h TST, indicating a prevalent association between sleep-disordered breathing and MECP2 mutations, although the apnea-hypopnea index was not significantly correlated with age or clinical features (MECP2 --+> Sleep Apnea Synd…	3	2	1	0	0,0,0	0.323758	0.17906	0.372699	0.206128
MFN2	Sleep Apnea Syndrome	1	Sleep Apnea Syndrome	MFN2	1) A 49-year-old male with childhood-onset Charcot-Marie-Tooth disease and a genetic mutation of MFN2 exhibited mild sleep apnea syndrome, alongside severe respiratory complications including phrenic nerve paralysis, highlighting a potential association between MFN2 and respiratory issues in this context (MFN2' ---> 'Sleep Apnea Syndrome)').[PMID: 35242516]	1	0	0	0	0,0,0	0.306111	0.111556	0.357129	0.130368
MGA	Sleep Apnea Syndrome	1	Sleep Apnea Syndrome	MGA	1) The modified genioglossal advancement (MGA) procedure showed significant improvement in apnea-hypopnea indices (AHIs) for three out of five patients with obstructive sleep apnea (OSA), with preoperative mean AHI scores decreasing from 36 to a postoperative mean of 4.3, indicating that MGA can effectively alleviate OSA symptoms (MGA' --+> 'Sleep Apnea Syndrome').[PMID: 28582308]	0	1	0	1	0,255,0	0.306111	0.111556	0.357129	0.130368
MIF	Sleep Apnea Syndrome	1	Sleep Apnea Syndrome	MIF	1) The plasma level of macrophage migration inhibitory factor (MIF) significantly increased with the severity of obstructive sleep apnea hypopnea syndrome (OSAHS), with levels in the severe OSAHS group reaching 39±15 ng/ml compared to 26±8 ng/ml in the control group (P<0.01), and MIF was positively correlated with the apnea hypoventilation index (AHI, r=0.365, P=0.008), indicating that MIF may pl…	0	1	0	1	0,255,0	0.306111	0.111556	0.357129	0.130368
MIR210	Sleep Apnea Syndrome	1	Sleep Apnea Syndrome	MIR210	1) The study indicates that hypoxia, a condition associated with obstructive sleep apnea hypopnea syndrome (OSAHS), leads to neuronal injury and inflammation in the brain, with the expression of miR-210 significantly upregulated under hypoxic conditions, suggesting that miR-210 plays a critical role in mediating pyroptosis in astrocytes, which is influenced by the treatment with paeoniflorin that…	1	0	0	0	0,0,0	0.306111	0.111556	0.357129	0.130368
MME	Sleep Apnea Syndrome	2	Sleep Apnea Syndrome	MME	1) In patients on chronic opioid therapy, for each 10 mg increase in morphine milligram equivalent (MME), the odds of Central Apnoea Index ≥5 increased by 3%, indicating a potential association between MME and sleep apnea, although the specific influence of MME on Sleep Apnea Syndrome remains unclear (MME ---> Sleep Apnea Syndrome).[PMID: 31908788] 2) Maxillomandibular expansion (MME) by distract…	1	1	0	0	0,0,0	0.518518	0.408593	0.523809	0.415792
MMP2	Sleep Apnea Syndrome	1	Sleep Apnea Syndrome	MMP2	1) The study identified MMP2 as a differentially expressed gene in the genioglossus of chronic intermittent hypoxia mice, suggesting its potential involvement in the pathology of obstructive sleep apnea syndrome (OSA) through extracellular matrix interactions and responses to reactive oxygen species (OSA --+> MMP2).[PMID: 36273780]	0	1	0	1	0,255,0	0.306111	0.111556	0.357129	0.130368
MMP3	Sleep Apnea Syndrome	1	Sleep Apnea Syndrome	MMP3	1) In juvenile patients with skeletal mandibular hypoplasia (SMH), which is associated with obstructive sleep apnea syndrome, matrix metallopeptidase 3 (MMP3) was found to be significantly increased, suggesting a potential role of MMP3 in the pathogenesis of SMH and its related complications (MMP3 --+> Sleep Apnea Syndrome).[PMID: 29276151]	0	1	0	1	0,255,0	0.306111	0.111556	0.357129	0.130368
MN1	Sleep Apnea Syndrome	1	Sleep Apnea Syndrome	MN1	1) A de novo MN1 variant (c.3760C>T, p.[Q1254*]) was identified in an 8-year-old girl with MN1 C-terminal truncation syndrome, who presented with moderate obstructive sleep apnea (OSA) characterized by an apnea/hypopnea index of 6.8, which improved to 1 after treatment with CPAP, indicating a potential association between MN1 and sleep apnea in this rare syndrome (MN1' ---> 'Sleep Apnea Syndrome)…	1	0	0	0	0,0,0	0.306111	0.111556	0.357129	0.130368
MOS	Sleep Apnea Syndrome	1	Sleep Apnea Syndrome	MOS	1) The study found that both the Oxygen Desaturation Index (ODI3) and McGill Oximetry Score (MOS) are significant predictors of moderate-to-severe obstructive sleep apnea syndrome (OSAS) in children, with odds ratios of 1.34 (95% CI 1.19-1.51) for ODI3 and 4.10 (95% CI 2.06-8.15) for MOS, but the ODI3 demonstrated a higher area under the ROC curve (0.903) compared to MOS (0.745), indicating that …	1	0	0	0	0,0,0	0.306111	0.111556	0.357129	0.130368
MPG	Sleep Apnea Syndrome	1	Sleep Apnea Syndrome	MPG	1) In a study of 21 postmenopausal women, 71% experienced sleep-disordered breathing and nocturnal oxygen desaturation, with medroxyprogesterone (MPG) treatment significantly reducing the maximum duration of apnea (p < 0.03), suggesting a potential beneficial effect of MPG on sleep apnea symptoms. (MPG' --+> 'Sleep Apnea Syndrome)[PMID: 7211892]	0	1	0	1	0,255,0	0.306111	0.111556	0.357129	0.130368
MTHFR	Sleep Apnea Syndrome	1	Sleep Apnea Syndrome	MTHFR	1) The variant rs1801133 of the MTHFR gene is identified as a risk variant for obstructive sleep apnea (OSA) with an odds ratio of 1.21 in the global population, indicating a potential association between MTHFR and OSA risk (MTHFR --+> Sleep Apnea Syndrome).[PMID: 34435353]	0	1	0	1	0,255,0	0.306111	0.111556	0.357129	0.130368
MTOR	Sleep Apnea Syndrome	1	Sleep Apnea Syndrome	MTOR	1) In patients with Schaaf-Yang syndrome, which is associated with sleep apnea, increased expression of the mTOR gene and decreased autophagy were observed, suggesting that mTOR may be a potential target for pharmacological treatments related to sleep apnea (MTOR' ---> 'Sleep Apnea Syndrome)').[PMID: 31685878]	1	0	0	0	0,0,0	0.306111	0.111556	0.357129	0.130368
MUSK	Sleep Apnea Syndrome	1	Sleep Apnea Syndrome	MUSK	1) A case report describes an adult male with congenital myasthenic syndrome due to mutations in the MUSK gene, who presented with sleep apnea and required interventions such as intubation and nocturnal mechanical ventilation, illustrating that respiratory muscle weakness from MUSK mutations can lead to sleep disordered breathing (MUSK --+> Sleep Apnea Syndrome).[PMID: 30429133]	0	1	0	1	0,255,0	0.306111	0.111556	0.357129	0.130368
NACA	Sleep Apnea Syndrome	1	Sleep Apnea Syndrome	NACA	1) The investigation identified NACA as one of seven overlapping genes associated with obstructive sleep apnea (OSA), suggesting a potential genetic link, although the specific influence of NACA on OSA remains unclear (NACA' ---> 'Sleep Apnea Syndrome').[PMID: 39087877]	1	0	0	0	0,0,0	0.306111	0.111556	0.357129	0.130368
NAIP	Sleep Apnea Syndrome	1	Sleep Apnea Syndrome	NAIP	1) Continuous positive airway pressure (CPAP) treatment improved respiratory symptoms in two patients with spinal muscular atrophy type 2 and obstructive sleep apnea, with Case 1's condition stabilized for seven years and Case 2's for over five years, suggesting a potential link between the neuronal apoptosis inhibitory protein (NAIP) gene and sleep apnea syndrome. (NAIP' ---> 'Sleep Apnea Syndro…	1	0	0	0	0,0,0	0.306111	0.111556	0.357129	0.130368
NALCN	Sleep Apnea Syndrome	5	Sleep Apnea Syndrome	NALCN	1) The case report indicates that a mutation in the NALCN gene is associated with respiratory disturbances, including central apnea, in patients with CLIFAHDD syndrome, suggesting a potential link between NALCN and sleep-related breathing issues (NALCN' ---> 'Sleep Apnea Syndrome').[PMID: 39923770] 2) Biallelic pathogenic variants in the NALCN gene have been associated with severe central sleep a…	5	0	0	0	0,0,0	0.0155926	1.72769e-05	0.357129	0.00184198
NAMPT	Sleep Apnea Syndrome	1	Sleep Apnea Syndrome	NAMPT	1) Elevated levels of NAMPT in individuals with obesity are associated with decreased upper airway muscle function in moderate-to-severe obstructive sleep apnea (OSA), as evidenced by a significant reduction in lean mass percentage of upper airway muscles (p < 0.01) and decreased NAD+/NADH ratio (p < 0.05), suggesting that targeting NAMPT may offer potential treatment options for OSA (NAMPT ---| …	0	0	1	-1	255,0,0	0.306111	0.111556	0.357129	0.130368
NES	Sleep Apnea Syndrome	1	Sleep Apnea Syndrome	NES	1) The study found that sleep apnea was among the notable associations with night eating syndrome (NES), which had a sample size of 88 cases compared to 64,539 controls, suggesting a potential link between the two conditions (NES' ---> 'Sleep Apnea Syndrome').[PMID: 39716312]	1	0	0	0	0,0,0	0.306111	0.111556	0.357129	0.130368
NF1	Sleep Apnea Syndrome	1	Sleep Apnea Syndrome	NF1	1) The study found a high prevalence of obstructive sleep apnea (OSA) in children with neurofibromatosis type 1 (NF1), with 41% of patients experiencing severe OSA, indicating a significant association between NF1 and sleep apnea, despite the inability of clinical or MRI findings to predict OSA (NF1' --+> 'Sleep Apnea Syndrome').[PMID: 35278041]	0	1	0	1	0,255,0	0.306111	0.111556	0.357129	0.130368
NFE2L2	Sleep Apnea Syndrome	1	Sleep Apnea Syndrome	NFE2L2	1) Chronic intermittent hypoxia and sleep fragmentation, which are associated with Obstructive Sleep Apnea Hypopnea Syndrome, exacerbate cognitive impairment in mice through endoplasmic reticulum stress, while the activation of the Nrf2 gene (NFE2L2) mitigates this impairment, indicating a protective role of Nrf2 against the cognitive deficits induced by these conditions (NFE2L2 --+> Sleep Apnea …	0	1	0	1	0,255,0	0.306111	0.111556	0.357129	0.130368
NGB	Sleep Apnea Syndrome	1	Sleep Apnea Syndrome	NGB	1) Neuroglobin (Ngb) shows a positive correlation with Cry1 in patients with Obstructive Sleep Apnea (OSA) and primary aldosteronism (PA), suggesting a potential role of Ngb in the pathophysiology of OSA, although no direct correlation was found between Ngb and PA itself; thus, the relationship is (NGB' ---> 'Sleep Apnea Syndrome).[PMID: 30235329]	1	0	0	0	0,0,0	0.306111	0.111556	0.357129	0.130368
NGF	Sleep Apnea Syndrome	2	Sleep Apnea Syndrome	NGF	1) Nerve growth factor (NGF) plays a significant role in the development of laryngeal airway hyperreactivity and inflammation induced by intermittent hypoxia in obstructive sleep apnea, as evidenced by the attenuation of these effects through anti-NGF antibody treatment, indicating that NGF contributes to the pathogenesis of the condition (NGF' --+> 'Sleep Apnea Syndrome').[PMID: 39566876] 2) In …	1	1	0	0	0,0,0	0.518518	0.408593	0.523809	0.415792
NIPBL	Sleep Apnea Syndrome	1	Sleep Apnea Syndrome	NIPBL	1) A 15-month-old boy with a NIPBL gene mutation associated with Cornelia de Lange Syndrome exhibited central sleep apnea with an apnea-hypopnea index of 19/hour and nocturnal hypoventilation, indicating a potential link between the NIPBL gene and Sleep Apnea Syndrome (NIPBL' ---> 'Sleep Apnea Syndrome)').[PMID: 27445573]	1	0	0	0	0,0,0	0.306111	0.111556	0.357129	0.130368
NLRP3	Sleep Apnea Syndrome	1	Sleep Apnea Syndrome	NLRP3	1) Research indicates that the activation of the NLRP3 inflammasome exacerbates the damage caused by obstructive sleep apnea (OSA) to various organs, and its inhibition may serve as a therapeutic strategy for OSA-related complications (NLRP3' ---> 'Sleep Apnea Syndrome').[PMID: 37743316]	1	0	0	0	0,0,0	0.306111	0.111556	0.357129	0.130368
NMB	Sleep Apnea Syndrome	1	Sleep Apnea Syndrome	NMB	1) The retrotrapezoid nucleus (RTN), which coexpresses Nmb transcripts, plays a crucial role in regulating breathing and is implicated in central sleep apnea, suggesting a potential association between Sleep Apnea Syndrome and the NMB gene (NMB' ---> 'Sleep Apnea Syndrome)').[PMID: 35965033]	1	0	0	0	0,0,0	0.306111	0.111556	0.357129	0.130368
NOD2	Sleep Apnea Syndrome	1	Sleep Apnea Syndrome	NOD2	1) The study identifies the NOD1/NOD2-RIPK2-NF-κB-MCPIP-1 pathway as a shared mechanism in the development of obstructive sleep apnea syndrome (OSAS) and asthma, with up-regulation of NOD2 observed in mouse models, suggesting a potential link between the two conditions (NOD2' ---> 'Sleep Apnea Syndrome').[PMID: 38007161]	1	0	0	0	0,0,0	0.306111	0.111556	0.357129	0.130368
NPY	Sleep Apnea Syndrome	1	Sleep Apnea Syndrome	NPY	1) In patients with obstructive sleep apnea syndrome (OSAS), higher levels of neuropeptide Y (NPY) were associated with increased disease severity, as indicated by a positive correlation with the apnea-hypopnea index (AHI) and body mass index (BMI), and a negative correlation with oxygen saturation, suggesting that NPY levels may serve as a significant parameter related to OSAS severity (NPY' --+…	0	1	0	1	0,255,0	0.306111	0.111556	0.357129	0.130368
NSD1	Sleep Apnea Syndrome	1	Sleep Apnea Syndrome	NSD1	1) In a case series involving 17 patients with Soto's syndrome caused by NSD1 mutations, 4 out of 5 patients with confirmed mutations exhibited otolaryngologic problems, including obstructive sleep apnea, suggesting a potential association between NSD1 and sleep apnea syndrome (NSD1' ---> 'Sleep Apnea Syndrome)').[PMID: 24060089]	1	0	0	0	0,0,0	0.306111	0.111556	0.357129	0.130368
NTS	Sleep Apnea Syndrome	2	Sleep Apnea Syndrome	NTS	1) The study indicates that Kir channels in the nucleus tractus solitarius (NTS) play a significant role in modulating sleep states, with microinjections of a Kir channel inhibitor leading to increased NREM and REM sleep, suggesting a potential link between NTS function and sleep regulation in conditions like Sleep Apnea Syndrome (NTS' ---> 'Sleep Apnea Syndrome').[PMID: 39289431] 2) Chronic inte…	2	0	0	0	0,0,0	0.132408	0.0124447	0.357129	0.0889093
OAT	Sleep Apnea Syndrome	3	Sleep Apnea Syndrome	OAT	1) The study found that the combination of eye mask sleep position therapy (SPT) and oral appliance therapy (OAT) significantly improved the apnea hypopnea index (AHI) in patients with positional obstructive sleep apnea (POSA), with the SOT group showing a 71.58% decline in AHI compared to 44.42% for OAT and 33.24% for SPT at 6 months (P < 0.001), indicating that OAT contributes positively to the…	2	1	0	0	0,0,0	0.264028	0.100797	0.357129	0.130368
OGT	Sleep Apnea Syndrome	1	Sleep Apnea Syndrome	OGT	1) In a study involving intermittent hypoxia (IH) as a model for sleep apnea syndrome (SAS), it was found that O-GlcNAcylation levels were significantly higher in transgenic O-GlcNAc transferase (Ogt-Tg) mice compared to wild-type mice, and while cardiac remodeling occurred in wild-type mice after IH, it was significantly attenuated in Ogt-Tg mice, suggesting that increased O-GlcNAcylation mitiga…	1	0	0	0	0,0,0	0.306111	0.111556	0.357129	0.130368
OLR1	Sleep Apnea Syndrome	1	Sleep Apnea Syndrome	OLR1	1) Serum soluble LOX-1 (sLOX-1) levels were significantly higher in obstructive sleep apnea (OSA) patients compared to controls, with levels correlating with the severity of OSA as measured by the apnea-hypopnea index (AHI), indicating that sLOX-1 may serve as a potential biomarker for OSA (OLR1' --+> 'Sleep Apnea Syndrome').[PMID: 25825846]	0	1	0	1	0,255,0	0.306111	0.111556	0.357129	0.130368
OMD	Sleep Apnea Syndrome	1	Sleep Apnea Syndrome	OMD	1) In a case report, a 15-year-old female with cerebral palsy and obstructive sleep apnea experienced a decrease in apneic episodes after receiving onabotulinumtoxin A injections targeting the lateral pterygoid muscles for oromandibular dystonia, suggesting a potential link between OMD treatment and improved OSA symptoms (OMD' ---> 'Sleep Apnea Syndrome').[PMID: 37522227]	1	0	0	0	0,0,0	0.306111	0.111556	0.357129	0.130368
OMG	Sleep Apnea Syndrome	1	Sleep Apnea Syndrome	OMG	1) A case report describes a 73-year-old male with ocular myasthenia gravis (OMG) who experienced improvement in both sleep-disordered breathing (SDB) and OMG following treatment with continuous positive airway pressure (CPAP), highlighting the importance of screening for SDB in patients with OMG (OMG --+> Sleep Apnea Syndrome).[PMID: 23097957]	0	1	0	1	0,255,0	0.306111	0.111556	0.357129	0.130368
OPRM1	Sleep Apnea Syndrome	1	Sleep Apnea Syndrome	OPRM1	1) In a randomized controlled trial involving 60 male patients with obstructive sleep apnea (OSA), it was found that the A118G OPRM1 polymorphism influenced the effects of morphine on ventilatory chemosensitivity and oxygen saturation during sleep, suggesting that individual responses to opioids in OSA patients may be related to their OPRM1 genotype, although morphine did not worsen OSA overall. …	1	0	0	0	0,0,0	0.306111	0.111556	0.357129	0.130368
P4HTM	Sleep Apnea Syndrome	1	Sleep Apnea Syndrome	P4HTM	1) Biallelic loss-of-function variants in the P4HTM gene have been associated with the HIDEA syndrome, which includes hypoventilation and obstructive and central sleep apnea as novel features, indicating a potential link between P4HTM and Sleep Apnea Syndrome (P4HTM' ---> 'Sleep Apnea Syndrome').[PMID: 30940925]	1	0	0	0	0,0,0	0.306111	0.111556	0.357129	0.130368
PACRG	Sleep Apnea Syndrome	1	Sleep Apnea Syndrome	PACRG	1) The intronic variant rs6455893 in the PACRG gene was identified as significantly associated with obstructive sleep apnea (OSA) in a study of 20,590 Han Chinese individuals, showing an odds ratio of 1.62 (95% CI, 1.39-1.89; P = 6.98 × 10^-10), indicating a potential role of PACRG in the genetic architecture of OSA (PACRG' ---> 'Sleep Apnea Syndrome)').[PMID: 35819321]	1	0	0	0	0,0,0	0.306111	0.111556	0.357129	0.130368
PAH	Sleep Apnea Syndrome	2	Sleep Apnea Syndrome	PAH	1) In a study of 386 pulmonary arterial hypertension (PAH) patients, those with severe hypoxemic burden and obstructive sleep apnea (OSA) (Cluster 3) exhibited a significantly higher risk of clinical worsening (hazard ratio 1.96, P = 0.027) and a greater rate of PAH-related events and mortality (26.6% vs. 12.6% and 19.2%, P = 0.024) compared to those with minimal sleep-disordered breathing, indic…	1	1	0	0	0,0,0	0.518518	0.408593	0.523809	0.415792
PAPPA	Sleep Apnea Syndrome	1	Sleep Apnea Syndrome	PAPPA	1) Serum PAPP-A levels were significantly higher in patients with obstructive sleep apnea syndrome (OSAS) (2.350 ng/ml) compared to healthy controls (0.971 ng/ml) (p < 0.001), indicating an inflammatory component in OSAS, with positive correlations between PAPP-A levels and night minimum oxygen levels (p=0.042, r=0.309) and average oxygen levels (p=0.006, r=0.407), and a negative correlation with…	0	1	0	1	0,255,0	0.306111	0.111556	0.357129	0.130368
PCOS1	Sleep Apnea Syndrome	5	Sleep Apnea Syndrome	PCOS1	1) The study found that 19.5% of women with Polycystic Ovary Syndrome (PCOS) had a high probability of obstructive sleep apnea (OSA), with significant associations between OSA, BMI, and insulin resistance, highlighting the prevalence of sleep disturbances and their correlation with anxiety and depression in this population (PCOS1' ---> 'Sleep Apnea Syndrome)').[PMID: 40358729] 2) The pooled preva…	1	2	2	1	0,255,0	0.516645	0.442557	0.523809	0.448052
PCSK1	Sleep Apnea Syndrome	1	Sleep Apnea Syndrome	PCSK1	1) A 27-year-old man with Prader-Willi syndrome (PWS) exhibited obstructive sleep apnea and was found to have a PCSK1_pN221D_HET mutation, suggesting a potential link between PCSK1 mutations and the presence of sleep apnea in PWS patients, which may warrant further investigation for treatment options. (PCSK1' ---> 'Sleep Apnea Syndrome)[PMID: 35442499]	1	0	0	0	0,0,0	0.306111	0.111556	0.357129	0.130368
PCSK9	Sleep Apnea Syndrome	1	Sleep Apnea Syndrome	PCSK9	1) The use of PCSK9 inhibitors, which lower serum LDL-C levels, is inversely associated with the risk of sleep apnea syndrome, showing an odds ratio of 0.775 (95% CI 0.677-0.888; P = 0.0002), indicating a protective effect against the condition (PCSK9 ---| Sleep Apnea Syndrome).[PMID: 39470521]	0	0	1	-1	255,0,0	0.306111	0.111556	0.357129	0.130368
PDGFB	Sleep Apnea Syndrome	1	Sleep Apnea Syndrome	PDGFB	1) In patients with obstructive sleep apnea-hypopnea syndrome (OSAHS), serum levels of PDGF-BB were significantly higher compared to healthy controls, with levels increasing with the severity of OSAHS (mild: 477 ± 115 ng/L, moderate: 736 ± 126 ng/L, severe: 1,046 ± 137 ng/L vs. control: 151 ± 19 ng/L, P < 0.01), indicating a potential role of PDGF-BB in the pathophysiology of OSAHS and related ca…	0	1	0	1	0,255,0	0.306111	0.111556	0.357129	0.130368
PDPN	Sleep Apnea Syndrome	1	Sleep Apnea Syndrome	PDPN	1) In patients with painful diabetic polyneuropathy (PDPN), higher nighttime systolic blood pressure and impaired blood pressure circadian patterns were observed, indicating a significant association with increased risk for obstructive sleep apnea (OSA), suggesting that PDPN may contribute to cardiovascular risks associated with sleep apnea syndrome (PDPN' ---> 'Sleep Apnea Syndrome').[PMID: 2496…	1	0	0	0	0,0,0	0.306111	0.111556	0.357129	0.130368
PER1	Sleep Apnea Syndrome	1	Sleep Apnea Syndrome	PER1	1) In a study involving 166 obstructive sleep apnea (OSA) patients and 64 controls, the expression of the circadian rhythm gene PER1 was positively correlated with brain-derived neurotrophic factor (BDNF) expression in the control group (R = 0.280, p = 0.017), while in the OSA group, PER1 was part of a broader positive correlation with other circadian genes and neurotrophins, suggesting complex i…	1	0	0	0	0,0,0	0.306111	0.111556	0.357129	0.130368
PGD	Sleep Apnea Syndrome	1	Sleep Apnea Syndrome	PGD	1) Patients with obstructive sleep apnea syndrome (OSAS) who experience excessive daytime sleepiness (EDS) have significantly higher levels of lipocalin-type PGD synthase (L-PGDS) (0.73±0.06 mg/L) compared to those without EDS (0.58±0.03 mg/L, p<0.05) and healthy controls (0.62±0.02 mg/L, p<0.05), suggesting a potential role of the prostaglandin D2 system in the pathophysiology of daytime sleepin…	0	1	0	1	0,255,0	0.306111	0.111556	0.357129	0.130368
PGP	Sleep Apnea Syndrome	1	Sleep Apnea Syndrome	PGP	1) In a study of 10 obstructive sleep apnea (OSA) patients, 11 habitual snorers, and 11 non-snoring controls, an increased number of PGP 9.5-immunoreactive nerves were found in the mucosa of 9 out of 10 OSA patients and 4 out of 11 snorers compared to controls, suggesting a progressive neurogenic lesion may contribute to upper airway collapse during sleep in OSA patients (PGP' ---> 'Sleep Apnea S…	1	0	0	0	0,0,0	0.306111	0.111556	0.357129	0.130368
PHOX2B	Sleep Apnea Syndrome	1	Sleep Apnea Syndrome	PHOX2B	1) Variants in the PHOX2B gene, including a novel 2.77 Mb deletion, are associated with congenital central hypoventilation syndrome (CCHS), which can present with obstructive and central sleep apnea, as seen in a 3-year-old girl who required assisted ventilation, highlighting a potential link between PHOX2B and sleep apnea syndromes (PHOX2B' ---> 'Sleep Apnea Syndrome').[PMID: 40114465]	1	0	0	0	0,0,0	0.306111	0.111556	0.357129	0.130368
PMP22	Sleep Apnea Syndrome	1	Sleep Apnea Syndrome	PMP22	1) In a family with Charcot-Marie-Tooth disease type 1A (CMT1A) due to PMP22 gene duplication, 11 out of 14 members exhibited sleep apnoea syndrome with a mean apnoea-hypopnoea index of 46.6/h, indicating a significant association between the severity of neuropathy and sleep apnoea, suggesting that sleep apnoea syndrome may be related to pharyngeal neuropathy in this context (PMP22' --+> 'Sleep A…	0	1	0	1	0,255,0	0.306111	0.111556	0.357129	0.130368
POGZ	Sleep Apnea Syndrome	1	Sleep Apnea Syndrome	POGZ	1) In a study of individuals with White-Sutton syndrome caused by POGZ variants, 33% of those assessed exhibited symptoms of obstructive sleep apnea, suggesting a potential association between POGZ and Sleep Apnea Syndrome (POGZ' ---> 'Sleep Apnea Syndrome').[PMID: 31782611]	1	0	0	0	0,0,0	0.306111	0.111556	0.357129	0.130368
POSTN	Sleep Apnea Syndrome	1	Sleep Apnea Syndrome	POSTN	1) Serum periostin levels were significantly higher in patients with obstructive sleep apnea-hypopnea syndrome (OSAHS) compared to healthy controls, with levels increasing with the severity of OSAHS, and showing a positive correlation with the apnea-hypopnea index (AHI) (p < 0.01), suggesting that periostin may serve as a potential biomarker for OSAHS severity (POSTN' ---> 'Sleep Apnea Syndrome)'…	1	0	0	0	0,0,0	0.306111	0.111556	0.357129	0.130368
PPARG	Sleep Apnea Syndrome	2	Sleep Apnea Syndrome	PPARG	1) The study identified PPARG as one of the ten hub genes associated with the shared pathogenic mechanisms of obstructive sleep apnea (OSA) and COVID-19, suggesting a potential role in the metabolic pathways involved in both disorders (PPARG' ---> 'Sleep Apnea Syndrome').[PMID: 38443855] 2) The PPARG rs1801282 (G/C) polymorphism has been identified as having a significant association with obstruc…	1	1	0	0	0,0,0	0.518518	0.408593	0.523809	0.415792
PPARGC1B	Sleep Apnea Syndrome	1	Sleep Apnea Syndrome	PPARGC1B	1) The SNP rs6888451 in the PPARGC1B gene was associated with several markers of obstructive sleep apnea, indicating a potential genetic link between this gene and Sleep Apnea Syndrome (PPARGC1B' ---> 'Sleep Apnea Syndrome)').[PMID: 25660813]	1	0	0	0	0,0,0	0.306111	0.111556	0.357129	0.130368
PRNP	Sleep Apnea Syndrome	2	Sleep Apnea Syndrome	PRNP	1) Fatal familial insomnia (FFI), associated with the D178N/129M haplotype mutation in the PRNP gene, presents with symptoms including obstructive apnea and has been observed in a Han Chinese patient, highlighting a potential link between PRNP and sleep apnea manifestations, although the exact relationship remains unclear. (PRNP' ---> 'Sleep Apnea Syndrome)[PMID: 29245265] 2) The study found that…	2	0	0	0	0,0,0	0.132408	0.0124447	0.357129	0.0889093
PRS	Sleep Apnea Syndrome	4	Sleep Apnea Syndrome	PRS	1) In a study of 441 patients with cleft palate, 19% were diagnosed with obstructive sleep apnea (OSA), with those having Pierre Robin sequence (PRS) showing significantly greater odds of OSA diagnosis (adjusted odds ratio 16.6), indicating a strong association between PRS and increased risk of OSA (PRS' --+> 'Sleep Apnea Syndrome').[PMID: 40167091] 2) The OSA polygenic risk score (PRS) was signi…	0	4	0	1	0,255,0	0.0308653	0.000154872	0.357129	0.00613291
PSD	Sleep Apnea Syndrome	1	Sleep Apnea Syndrome	PSD	1) The study found that power spectral densities (PSD) of nocturnal pulse oximetry signals are significantly associated with excessive daytime sleepiness (EDS) in obstructive sleep apnea (OSA) patients, with SpO2 power content increasing significantly (p < 0.002) and heart rate PSD showing a significant increase (p < 0.001) in severe EDS, while a convolutional neural network (CNN) achieved modera…	1	0	0	0	0,0,0	0.306111	0.111556	0.357129	0.130368
PSS	Sleep Apnea Syndrome	3	Sleep Apnea Syndrome	PSS	1) In a study of patients with primary Sjogren's syndrome (pSS), obstructive sleep apnea (OSA) was found in 84% of those tested, with 68% of these cases classified as moderate or severe, indicating a significant prevalence of OSA in pSS patients, although specific correlations with other clinical factors were not established (PSS' --+> 'Sleep Apnea Syndrome').[PMID: 34773202] 2) Patients with pri…	0	3	0	1	0,255,0	0.0626076	0.00138829	0.357129	0.0260022
PTEN	Sleep Apnea Syndrome	1	Sleep Apnea Syndrome	PTEN	1) In a cohort of 53 patients with PTEN hamartoma tumour syndrome, 43% required tonsillectomy primarily due to obstructive sleep apnoea, indicating a significant association between sleep apnoea and PTEN-related tonsil issues (PTEN' ---> 'Sleep Apnea Syndrome').[PMID: 38763900]	1	0	0	0	0,0,0	0.306111	0.111556	0.357129	0.130368
PTGER3	Sleep Apnea Syndrome	1	Sleep Apnea Syndrome	PTGER3	1) The prostaglandin E2 receptor (PTGER3) gene was significantly associated with obstructive sleep apnea (OSA) in a study of 2,904 individuals of European ancestry, indicating a potential genetic influence on the disease (PTGER3' ---> 'Sleep Apnea Syndrome)').[PMID: 23155414]	1	0	0	0	0,0,0	0.306111	0.111556	0.357129	0.130368
PTH	Sleep Apnea Syndrome	1	Sleep Apnea Syndrome	PTH	1) Obese subjects with obstructive sleep apnea (OSA) exhibited significantly lower serum 25(OH) D levels (12.9 ± 3.8; P = 0.0001) and higher serum PTH levels (61.9 ± 12.5; P = 0.0001), with VDR and PTH gene polymorphisms showing significant associations with OSA (P < 0.05), indicating that the BBDD and bbDd haplotypes of the PTH gene may predispose individuals to OSA (P < 0.05) (PTH' --+> 'Sleep …	0	1	0	1	0,255,0	0.306111	0.111556	0.357129	0.130368
PTLS	Sleep Apnea Syndrome	4	Sleep Apnea Syndrome	PTLS	1) Potocki-Lupski syndrome (PTLS) is associated with various disorders, including sleep apnea, which poses potential risks during sedation, highlighting the relationship between PTLS and sleep apnea in affected individuals (PTLS' --+> 'Sleep Apnea Syndrome').[PMID: 38698537] 2) Potocki-Lupski syndrome (PTLS) is associated with a range of clinical features, including sleep apnea, highlighting the …	2	2	0	0	0,0,0	0.396365	0.260017	0.445549	0.292281
PTX3	Sleep Apnea Syndrome	1	Sleep Apnea Syndrome	PTX3	1) PTX-3 levels were significantly higher in patients with obstructive sleep apnea syndrome (OSAS) compared to controls, showing a positive correlation with disease severity indicators such as BMI and ODI, and demonstrating high specificity (91.7%) and sensitivity (91.7%) as a predictor of OSAS, suggesting that PTX-3 may serve as an important inflammatory biomarker for the syndrome (PTX3' ---> 'S…	1	0	0	0	0,0,0	0.306111	0.111556	0.357129	0.130368
PVR	Sleep Apnea Syndrome	2	Sleep Apnea Syndrome	PVR	1) Severe nocturnal hypoxemia (NH) is highly prevalent in patients with chronic thromboembolic pulmonary hypertension (CTEPH), with 62% of patients affected, and independent determinants of severe NH include mean pulmonary arterial pressure (mPAP), age, and apnea-hypopnea index (AHI), suggesting a potential link between pulmonary vascular resistance (PVR) and sleep apnea syndrome; however, no dir…	0	1	1	1	0,255,0	0.518518	0.408593	0.523809	0.415792
RAI1	Sleep Apnea Syndrome	1	Sleep Apnea Syndrome	RAI1	1) In a study of 23 subjects with Potocki-Lupski syndrome (PTLS), 58% exhibited significant sleep abnormalities, including obstructive sleep apnea, despite 64% of parents not recognizing these disturbances, suggesting that clinical evaluations for sleep disordered breathing are warranted in this population (RAI1' ---> 'Sleep Apnea Syndrome').[PMID: 31342617]	1	0	0	0	0,0,0	0.306111	0.111556	0.357129	0.130368
RAPSN	Sleep Apnea Syndrome	1	Sleep Apnea Syndrome	RAPSN	1) A 6-year-old girl with Sleep Apnea Syndrome exhibited reduced fetal movements, apneic spells, and developmental delays, and genetic analysis revealed a known mutation (p.Asn88Lys) and a novel mutation (p.Cys366Gly) in the RAPSN gene, with treatment improving her condition. (RAPSN' ---> 'Sleep Apnea Syndrome)[PMID: 29961520]	1	0	0	0	0,0,0	0.306111	0.111556	0.357129	0.130368
RBP4	Sleep Apnea Syndrome	1	Sleep Apnea Syndrome	RBP4	1) In a study involving 125 patients with obstructive sleep apnea syndrome (OSAS), RBP-4 levels were found to be significantly higher in severe cases (AHI > 30) compared to mild and moderate cases, with a positive correlation between RBP-4 and AHI (r = 0.473; p < 0.001), indicating that RBP-4 may serve as a sensitive biomarker for OSAS severity (RBP4 ---| Sleep Apnea Syndrome).[PMID: 37892122]	0	0	1	-1	255,0,0	0.306111	0.111556	0.357129	0.130368
RFC1	Sleep Apnea Syndrome	1	Sleep Apnea Syndrome	RFC1	1) In a cohort of 67 RFC1-positive patients, sleep apnea was reported in 6% of cases, indicating a potential association between RFC1 and sleep apnea, although further clinical validation is needed (RFC1' ---> 'Sleep Apnea Syndrome)').[PMID: 37674869]	1	0	0	0	0,0,0	0.306111	0.111556	0.357129	0.130368
RPE	Sleep Apnea Syndrome	5	Sleep Apnea Syndrome	RPE	1) Rapid palatal expansion (RPE) has shown a 70% reduction in the Apnea Hypopnea Index (AHI) and improved oxygen saturation levels in pediatric obstructive sleep apnea (OSA) patients, particularly those with small or absent tonsils, indicating its potential as a beneficial treatment option, although long-term efficacy and safety require further investigation (RPE' ---> 'Sleep Apnea Syndrome').[PM…	3	2	0	0	0,0,0	0.225704	0.0772484	0.357129	0.130368
RUNX2	Sleep Apnea Syndrome	1	Sleep Apnea Syndrome	RUNX2	1) In a study of 14 patients with cleidocranial dysplasia (CCD), 11 were found to have obstructive sleep apnea, suggesting a potential association between the condition and the RUNX2 gene, which is implicated in CCD (RUNX2' ---> 'Sleep Apnea Syndrome)').[PMID: 32224772]	1	0	0	0	0,0,0	0.306111	0.111556	0.357129	0.130368
S100A12	Sleep Apnea Syndrome	1	Sleep Apnea Syndrome	S100A12	1) Serum S100A12 levels were significantly higher in male patients with obstructive sleep apnea syndrome (OSAS) compared to controls (132.17 ng/ml vs. 78.40 ng/ml, P < 0.01), and S100A12 was identified as an independent predictor of OSAS severity, with levels increasing from mild (106.04 ng/ml) to severe (173.04 ng/ml) OSAS (P < 0.001), indicating that S100A12 could serve as a potential biomarker…	0	1	0	1	0,255,0	0.306111	0.111556	0.357129	0.130368
SACS	Sleep Apnea Syndrome	3	Sleep Apnea Syndrome	SACS	1) In a study of 330 COPD patients, 29.1% were confirmed to have obstructive sleep apnea syndrome (OSA), with the Sleep Apnea Clinical Score (SACS) identified as a significant predictor of OSA (OR: 1.083, 1.004-1.168), indicating a strong association between SACS and OSA (SACS' --+> 'Sleep Apnea Syndrome').[PMID: 37008211] 2) In a study of 31 participants with Marfan syndrome, the prevalence of m…	2	1	0	0	0,0,0	0.264028	0.100797	0.357129	0.130368
SARS2	Sleep Apnea Syndrome	5	Sleep Apnea Syndrome	SARS2	1) The study found that obstructive sleep apnea was a risk factor for post-COVID-19 condition (PCC), which decreased from 51% at three months to 18% at 24 months post-infection, suggesting a potential association between SARS2 and Sleep Apnea Syndrome (SARS2' ---> 'Sleep Apnea Syndrome)').[PMID: 40011519] 2) The 2024 research index for long COVID identified sleep apnea as one of the symptoms asso…	3	2	0	0	0,0,0	0.225704	0.0772484	0.357129	0.130368
SCD	Sleep Apnea Syndrome	5	Sleep Apnea Syndrome	SCD	1) Bidirectional relationships exist among sickle cell disease (SCD), sleep-disordered breathing (SDB), and hydroxyurea therapy, with hydroxyurea therapy associated with improved SDB and decreased inflammation, suggesting a complex interplay that warrants further longitudinal studies to clarify causal relationships (SCD' ---> 'Sleep Apnea Syndrome)').[PMID: 39895429] 2) Children with sickle cell …	2	3	0	1	0,255,0	0.225704	0.0772484	0.357129	0.130368
SCN5A	Sleep Apnea Syndrome	1	Sleep Apnea Syndrome	SCN5A	1) In a case study, a male patient with a SCN5A gene mutation was found to have obstructive sleep apnea syndrome (OSAS), leading to recommendations for job restrictions, indicating a potential association between SCN5A and sleep apnea syndrome (SCN5A' ---> 'Sleep Apnea Syndrome).[PMID: 36724992]	1	0	0	0	0,0,0	0.306111	0.111556	0.357129	0.130368
SCT	Sleep Apnea Syndrome	2	Sleep Apnea Syndrome	SCT	1) DiGeorge Syndrome (DGS) is associated with airway abnormalities such as suprastomal collapse of the trachea (SCT), which can lead to sleep disordered breathing (SDB), as demonstrated in a case where a 4-year-old boy with DGS and SCT showed resolution of obstructive sleep apnea after surgical intervention, indicating that SCT positively influences the occurrence of Sleep Apnea Syndrome. (SCT' -…	1	1	0	0	0,0,0	0.518518	0.408593	0.523809	0.415792
SCUBE1	Sleep Apnea Syndrome	1	Sleep Apnea Syndrome	SCUBE1	1) In a study of 129 patients, significant correlations were found between serum SCUBE1 levels and various apnea indices in males with obstructive sleep apnea (OSA), with higher SCUBE1 levels associated with lower oxygen saturation and a statistically significant difference in SCUBE1 scores between OSA severity groups (p = 0.002), indicating that SCUBE1 may serve as a biomarker for severe OSA in …	1	0	0	0	0,0,0	0.306111	0.111556	0.357129	0.130368
SDS	Sleep Apnea Syndrome	1	Sleep Apnea Syndrome	SDS	1) The ketogenic diet (KD) was associated with a significant reduction in the total Sleep Disorders Symptom Checklist-25 (SDS) score by 4.4 (95% CI [-7.1, -1.7], p = 0.002) and specifically improved symptoms of obstructive sleep apnea by 0.91 (95% CI [-1.57, -0.25], p = 0.008) among patients with relapsing multiple sclerosis, suggesting a potential beneficial relationship between KD and sleep dis…	1	0	0	0	0,0,0	0.306111	0.111556	0.357129	0.130368
SELENON	Sleep Apnea Syndrome	1	Sleep Apnea Syndrome	SELENON	1) Sleep-disordered breathing (SDB) has been observed in young patients with selenoprotein-related myopathy (SEPN1-RM), suggesting a need for systematic screening for SDB in these patients, although no clear relationship was found between SDB onset and pulmonary function or muscle weakness outcomes (SELENON' ---> 'Sleep Apnea Syndrome').[PMID: 28558865]	1	0	0	0	0,0,0	0.306111	0.111556	0.357129	0.130368
SENP1	Sleep Apnea Syndrome	1	Sleep Apnea Syndrome	SENP1	1) Obstructive sleep apnea syndrome (OSAS) is associated with intermittent hypoxia that induces neuroinflammation and cognitive impairment, and SENP1 plays a crucial role in regulating the de-SUMOylation of β-catenin, which alleviates neuroinflammation and improves cognitive dysfunction related to OSAS (SENP1 --+> Sleep Apnea Syndrome).[PMID: 38762158]	0	1	0	1	0,255,0	0.306111	0.111556	0.357129	0.130368
SESN2	Sleep Apnea Syndrome	2	Sleep Apnea Syndrome	SESN2	1) Plasma Sestrin2 levels were significantly higher in obstructive sleep apnea (OSA) patients compared to controls, with an area under the ROC curve (AUC) of 0.740 for OSA diagnosis and 0.801 for severe OSA, indicating that Sestrin2 may serve as a diagnostic marker for OSA (SESN2' --+> 'Sleep Apnea Syndrome').[PMID: 32609042] 2) Plasma Sestrin2 levels were significantly higher in obstructive slee…	1	1	0	0	0,0,0	0.518518	0.408593	0.523809	0.415792
SF3B4	Sleep Apnea Syndrome	1	Sleep Apnea Syndrome	SF3B4	1) In a study of nine patients with Nager syndrome, 77.8% were found to have obstructive sleep apnea, and SF3B4 mutations were identified in two of these patients, suggesting a potential association between SF3B4 and sleep apnea in this context (SF3B4' ---> 'Sleep Apnea Syndrome)').[PMID: 27171953]	1	0	0	0	0,0,0	0.306111	0.111556	0.357129	0.130368
SFN	Sleep Apnea Syndrome	2	Sleep Apnea Syndrome	SFN	1) Chronic intermittent hypoxia and sleep fragmentation, which are associated with Obstructive Sleep Apnea Hypopnea Syndrome, lead to cognitive impairment in mice, while the Nrf2 agonist Sulforaphane (SFN) mitigates this impairment by modulating endoplasmic reticulum stress, indicating a protective role of SFN against the cognitive deficits induced by the disease (SFN' ---> 'Sleep Apnea Syndrome)…	2	0	0	0	0,0,0	0.132408	0.0124447	0.357129	0.0889093
SH2B1	Sleep Apnea Syndrome	1	Sleep Apnea Syndrome	SH2B1	1) The study found that SH2B1 variants are significantly associated with higher BMI in patients with obstructive sleep apnea (OSA), and specific normal genotypes of SH2B1 may independently contribute to OSA risk by increasing apnea-hypopnea index (AHI) values, indicating a potential link between SH2B1 and OSA (SH2B1' ---> 'Sleep Apnea Syndrome)').[PMID: 40103410]	1	0	0	0	0,0,0	0.306111	0.111556	0.357129	0.130368
SHANK3	Sleep Apnea Syndrome	1	Sleep Apnea Syndrome	SHANK3	1) Sleep Apnea Syndrome is associated with SHANK3, as 73.4% of individuals with confirmed chromosome 22q13 deletions or SHANK3 pathogenic variants report sleep disturbances, with 90% of those over 18 years old experiencing issues such as sleep apnea, indicating a significant role of SHANK3 haploinsufficiency in these disturbances (SHANK3 --+> Sleep Apnea Syndrome).[PMID: 35996993]	0	1	0	1	0,255,0	0.306111	0.111556	0.357129	0.130368
SHC1	Sleep Apnea Syndrome	1	Sleep Apnea Syndrome	SHC1	1) P66Shc mRNA and protein levels were significantly higher in patients with obstructive sleep apnea (OSA) compared to controls, with positive correlations found between p66Shc levels and various polysomnographic parameters, suggesting that p66Shc may play a role in the pathophysiology of OSA and could serve as a potential biomarker for the disease (SHC1' --+> 'Sleep Apnea Syndrome).[PMID: 370572…	0	1	0	1	0,255,0	0.306111	0.111556	0.357129	0.130368
SHF	Sleep Apnea Syndrome	2	Sleep Apnea Syndrome	SHF	1) In patients with heart failure with normal left ventricular ejection fraction (HFNEF), a high prevalence of sleep-disordered breathing (SDB) was observed, with 69.3% of patients affected, including 39.8% with obstructive sleep apnea (OSA) and 29.5% with central sleep apnea (CSA), indicating that SDB, particularly CSA, is associated with more impaired cardiopulmonary function in this population…	1	1	0	0	0,0,0	0.518518	0.408593	0.523809	0.415792
SIRT1	Sleep Apnea Syndrome	2	Sleep Apnea Syndrome	SIRT1	1) Recent research indicates a significant association (p = 0.034) between the SIRT1 promoter variant (rs7895833-G) and the severity of Obstructive Sleep Apnea (OSA) in females, while no significant associations were found in the entire sample, suggesting that SIRT1 may indirectly influence OSA pathogenesis, potentially influenced by gender (SIRT1' ---> 'Sleep Apnea Syndrome)').[PMID: 40062538] 2…	1	1	0	0	0,0,0	0.518518	0.408593	0.523809	0.415792
SIRT3	Sleep Apnea Syndrome	1	Sleep Apnea Syndrome	SIRT3	1) The study identifies SIRT3 as a key predictor gene associated with both Obstructive Sleep Apnea (OSA) and nonalcoholic fatty liver disease (NAFLD), with area under the curve (AUC) values of 0.775 for OSA and 0.750 for NAFLD, indicating its potential role in predicting the occurrence of these diseases (SIRT3' ---> 'Sleep Apnea Syndrome').[PMID: 39081807]	1	0	0	0	0,0,0	0.306111	0.111556	0.357129	0.130368
SLC6A4	Sleep Apnea Syndrome	2	Sleep Apnea Syndrome	SLC6A4	1) The l allele of the serotonin transporter gene (5-HTTLPR) is significantly associated with a higher apnea-hypopnea index (AHI) in older adults, with a single allele change from s to l resulting in an increase of AHI by 4.46 per hour of sleep (p = 0.019), suggesting that the l allele may be important in assessing obstructive sleep apnea (OSA) severity in this population (SLC6A4' --+> 'Sleep Apn…	1	1	0	0	0,0,0	0.518518	0.408593	0.523809	0.415792
SMARCB1	Sleep Apnea Syndrome	1	Sleep Apnea Syndrome	SMARCB1	1) A recurrent de novo missense pathogenic variant (c.110G>A;p.Arg37His) in the SMARCB1 gene has been associated with a distinct phenotype that includes obstructive sleep apnea among other severe features such as profound intellectual disability and hydrocephalus, indicating a potential link between SMARCB1 and Sleep Apnea Syndrome (SMARCB1' ---> 'Sleep Apnea Syndrome)').[PMID: 29907796]	1	0	0	0	0,0,0	0.306111	0.111556	0.357129	0.130368
SMCP	Sleep Apnea Syndrome	2	Sleep Apnea Syndrome	SMCP	1) In a study involving 11 pediatric patients with submucous cleft palate (SMCP) and tonsillar hypertrophy, it was found that excessive daytime sleepiness, as measured by the Epworth sleepiness scale, was present in 8 patients preoperatively, with significant improvement postoperatively after simultaneous tonsillectomy and Furlow palatoplasty, indicating a potential association between SMCP and S…	1	1	0	0	0,0,0	0.518518	0.408593	0.523809	0.415792
SMN2	Sleep Apnea Syndrome	1	Sleep Apnea Syndrome	SMN2	1) Children with spinal muscular atrophy (SMA) who received onasemnogene abeparvovec exhibited sleep disordered breathing, with all eleven infants showing abnormal polysomnogram parameters at diagnosis, although their condition improved over time, and no correlation was found between motor scores and polysomnogram parameters (SMN2' ---> 'Sleep Apnea Syndrome)').[PMID: 37778092]	1	0	0	0	0,0,0	0.306111	0.111556	0.357129	0.130368
SMS	Sleep Apnea Syndrome	1	Sleep Apnea Syndrome	SMS	1) Patients with Smith-Magenis syndrome (SMS) are susceptible to respiratory complications, including obstructive sleep apnea, as demonstrated in a case where a patient with SMS experienced chronic hypercapnic respiratory failure due to obesity-related conditions, highlighting the need for comprehensive management of these challenges (SMS' --+> 'Sleep Apnea Syndrome').[PMID: 39640094]	0	1	0	1	0,255,0	0.306111	0.111556	0.357129	0.130368
SNCA	Sleep Apnea Syndrome	1	Sleep Apnea Syndrome	SNCA	1) In a study of 15 carriers of the p.A53T SNCA mutation, 90% of those with Parkinson's Disease exhibited at least one sleep disorder, including moderate Obstructive Sleep Apnea in some cases, while no asymptomatic carriers showed confirmed sleep disorders, indicating a potential link between SNCA and sleep abnormalities, particularly in the context of Parkinson's Disease (SNCA' ---> 'Sleep Apnea…	1	0	0	0	0,0,0	0.306111	0.111556	0.357129	0.130368
SOD2	Sleep Apnea Syndrome	1	Sleep Apnea Syndrome	SOD2	1) Heterozygous deletion of SOD2 in mice exposed to chronic intermittent hypoxia significantly worsened pulmonary remodeling and oxidative stress, indicating that SOD2 plays a critical role in the pathogenesis of CIH-induced lung inflammation and remodeling associated with Sleep Apnea Syndrome (SOD2 ---| Sleep Apnea Syndrome).[PMID: 32066884]	0	0	1	-1	255,0,0	0.306111	0.111556	0.357129	0.130368
SOST	Sleep Apnea Syndrome	1	Sleep Apnea Syndrome	SOST	1) In a large Italian family with sclerosteosis, the homozygous mutation of the SOST gene was associated with obstructive sleep apnea syndrome in adults, highlighting a potential link between SOST and sleep apnea manifestations in this context (SOST --+> Sleep Apnea Syndrome).[PMID: 36481973]	0	1	0	1	0,255,0	0.306111	0.111556	0.357129	0.130368
SPR	Sleep Apnea Syndrome	1	Sleep Apnea Syndrome	SPR	1) Partial resection of the soft palate (SPR) significantly improved the mean index of apnea plus hypopnea per hour from 57 to 19.2 in 57 patients with obstructive apnea syndrome during sleep, with 74% showing more than 50% improvement and 58% experiencing resolution of daily hypersomnia and snoring, indicating that SPR is an effective treatment for this condition with only slight secondary effec…	0	1	0	1	0,255,0	0.306111	0.111556	0.357129	0.130368
SRC	Sleep Apnea Syndrome	1	Sleep Apnea Syndrome	SRC	1) Chronic intermittent hypoxia (CIH), a model of sleep apnea syndrome, significantly increased the expression of SRC-3 in adult mouse heart tissue, and knockout of SRC-3 ameliorated CIH-induced cardiac damage, suggesting a protective role of SRC-3 against the detrimental effects of sleep apnea syndrome on cardiac function (SRC' ---> 'Sleep Apnea Syndrome').[PMID: 34777690]	1	0	0	0	0,0,0	0.306111	0.111556	0.357129	0.130368
SRCAP	Sleep Apnea Syndrome	1	Sleep Apnea Syndrome	SRCAP	1) An 18-year-old man with DEHMBA syndrome, associated with a de novo heterozygous variant in the SRCAP gene, also presented with obstructive sleep apnea, suggesting that sleep respiratory disorder may be an underdiagnosed complication of DEHMBA syndrome (SRCAP' ---> 'Sleep Apnea Syndrome)').[PMID: 38448605]	1	0	0	0	0,0,0	0.306111	0.111556	0.357129	0.130368
SRI	Sleep Apnea Syndrome	1	Sleep Apnea Syndrome	SRI	1) Participants with mildly irregular (OR 1.97) and severely irregular sleep (OR 2.06) had greater odds of obstructive sleep apnea (OSA), and those with OSA and severely irregular sleep had the highest odds of hypertension (OR 2.34), suggesting that sleep irregularity may be a modifiable target for hypertension among those with OSA (SRI' ---> 'Sleep Apnea Syndrome)').[PMID: 38180870]	1	0	0	0	0,0,0	0.306111	0.111556	0.357129	0.130368
SST	Sleep Apnea Syndrome	1	Sleep Apnea Syndrome	SST	1) A study found a high prevalence of Sleep Apnea-Hypopnea Syndrome (SAHS) in patients admitted with Acute Coronary Syndrome (ACS), with 43.1% of participants diagnosed through a simple sleep test (SST), which was confirmed by polysomnography (PSG), indicating the potential role of SST in screening for SAHS in this population (SST' ---> 'Sleep Apnea Syndrome').[PMID: 21940139]	1	0	0	0	0,0,0	0.306111	0.111556	0.357129	0.130368
ST8SIA6	Sleep Apnea Syndrome	1	Sleep Apnea Syndrome	ST8SIA6	1) The strongest association with the apnea-hypopnea index (delta-AHI) in obstructive sleep apnea (OSA) was found at the ST8SIA6 gene, where the risk allele rs12415421 was linked to a higher incidence of OSA, particularly in individuals carrying both risk alleles compared to those with one or none (ST8SIA6' ---> 'Sleep Apnea Syndrome)').[PMID: 31786426]	1	0	0	0	0,0,0	0.306111	0.111556	0.357129	0.130368
STAT3	Sleep Apnea Syndrome	1	Sleep Apnea Syndrome	STAT3	1) The study identifies STAT3 as one of the six core therapeutic targets in the treatment of paroxysmal atrial fibrillation combined with obstructive sleep apnea hypopnea syndrome, highlighting its significant role in various biological processes and pathways related to the disease (STAT3' ---> 'Sleep Apnea Syndrome').[PMID: 31949472]	1	0	0	0	0,0,0	0.306111	0.111556	0.357129	0.130368
STIN2-VNTR	Sleep Apnea Syndrome	1	Sleep Apnea Syndrome	STIN2-VNTR	1) The 10-repeat allele of the STin2.VNTR gene was significantly associated with obstructive sleep apnea syndrome (OSAS) in a study of 254 OSAS patients and 338 healthy controls, showing an odds ratio of 1.72 (P = 0.007, 95% CI = 1.15-2.58), particularly in male subjects where it had an odds ratio of 1.94 (P = 0.002, 95% CI = 1.26 to 3.00), indicating that STIN2-VNTR may play a role in the suscep…	0	1	0	1	0,255,0	0.306111	0.111556	0.357129	0.130368
STK17A	Sleep Apnea Syndrome	1	Sleep Apnea Syndrome	STK17A	1) STK17A has been identified as a key gene with high diagnostic accuracy for differentiating between individuals with obstructive sleep apnea (OSA) and diabetes mellitus (DM), suggesting its potential as a biomarker and treatment target for DM-induced OSA (STK17A' ---> 'Sleep Apnea Syndrome').[PMID: 39804507]	1	0	0	0	0,0,0	0.306111	0.111556	0.357129	0.130368
Sleep Apnea Syndrome	A2M	1	Sleep Apnea Syndrome	A2M	1) The study identified alpha-2-macroglobulin (A2M) as a continuously up-regulated protein associated with the severity of obstructive sleep apnea (OSA) during pregnancy, with serum levels of A2M correlating with various clinicopathological factors related to OSA severity in pregnant women (Sleep Apnea Syndrome' --+> 'A2M).[PMID: 38407963]	0	1	0	1	0,255,0	0.306111	0.111556	0.357129	0.130368
Sleep Apnea Syndrome	AAT1	1	Sleep Apnea Syndrome	AAT1	1) The study indicates that EC-derived sulfur dioxide (SO<sub>2</sub>) deficiency, which is influenced by the gene AAT1, promotes inflammation and proliferation in pulmonary artery endothelial cells and smooth muscle cells, contributing to the pathophysiology of hypoxic pulmonary vascular remodeling associated with Sleep Apnea Syndrome, while AAT1 overexpression can prevent these effects (Sleep A…	0	0	1	-1	255,0,0	0.306111	0.111556	0.357129	0.130368
Sleep Apnea Syndrome	ABCA1	2	Sleep Apnea Syndrome	ABCA1	1) Obstructive sleep apnea (OSA) is associated with impaired high-density lipoprotein (HDL) function, as evidenced by reduced ABCA1 cholesterol efflux capacity (CEC) in severe OSA patients compared to mild OSA, indicating a potential link to increased cardiovascular disease risk due to inflammation and disease severity (Sleep Apnea Syndrome ---| ABCA1).[PMID: 36344946] 2) In patients with obesity…	0	1	1	1	0,255,0	0.518518	0.408593	0.523809	0.415792
Sleep Apnea Syndrome	ABCB1	1	Sleep Apnea Syndrome	ABCB1	1) In a study involving 68 men with obstructive sleep apnea, it was found that the ABCB1 CC genotype was associated with increased total sleep time and shortened sleep onset latency compared to the CT/TT subgroup, indicating a genetic influence on sleep architecture in response to morphine treatment (Sleep Apnea Syndrome' ---| 'ABCB1).[PMID: 33319444]	0	0	1	-1	255,0,0	0.306111	0.111556	0.357129	0.130368
Sleep Apnea Syndrome	ABCB4	1	Sleep Apnea Syndrome	ABCB4	1) Intermittent hypoxia, which mimics obstructive sleep apnea, significantly increased myocardial P-glycoprotein (P-gp) expression and Abcb1a and Abcb1b mRNA expression in an animal model, suggesting that hypoxia-induced increases in P-gp may contribute to drug-resistant cardiovascular disease in patients with obstructive sleep apnea (Sleep Apnea Syndrome' --+> 'ABCB4).[PMID: 19323616]	0	1	0	1	0,255,0	0.306111	0.111556	0.357129	0.130368
Sleep Apnea Syndrome	ABCB8	1	Sleep Apnea Syndrome	ABCB8	1) Banxia-Houpu decoction (BHD) was found to upregulate ABCB8 protein (1.33-fold) in a study investigating its effects on chronic intermittent hypoxia-induced heart damage in obstructive sleep apnea (OSA) patients, suggesting a potential role of ABCB8 in mitigating cardiovascular injury associated with OSA (Sleep Apnea Syndrome' --+> 'ABCB8).[PMID: 35286247]	0	1	0	1	0,255,0	0.306111	0.111556	0.357129	0.130368
Sleep Apnea Syndrome	ABCG1	1	Sleep Apnea Syndrome	ABCG1	1) In patients with obesity hypoventilation syndrome (OHS), positive airway pressure (PAP) treatment was associated with a significant increase in DNA methylation at the PPAR-responsive elements of the ABCG1 gene (PRE/POST fold change: 1.72), suggesting a potential epigenetic regulation of metabolic pathways linked to sleep apnea syndrome. (Sleep Apnea Syndrome' --+> 'ABCG1)[PMID: 26923628]	0	1	0	1	0,255,0	0.306111	0.111556	0.357129	0.130368
Sleep Apnea Syndrome	ABL1	1	Sleep Apnea Syndrome	ABL1	1) A 68-year-old woman with obstructive sleep apnea syndrome presented with erythrocytosis and was diagnosed with Breakpoint cluster region-Abelson murine leukemia viral oncogene homolog 1-positive chronic myeloid leukemia, highlighting a potential link between sleep apnea and this gene, although the exact nature of the relationship remains unclear (Sleep Apnea Syndrome' ---> 'ABL1).[PMID: 261875…	1	0	0	0	0,0,0	0.306111	0.111556	0.357129	0.130368
Sleep Apnea Syndrome	ABO	1	Sleep Apnea Syndrome	ABO	1) The TT genotype of the ABO gene (rs579459) is significantly associated with an increased risk of cardiovascular events in patients with suspected obstructive sleep apnea, with 12.6% of TT genotype carriers experiencing events compared to 5.0% of other genotypes, and a hazard ratio of 2.35 after adjusting for confounding factors (Sleep Apnea Syndrome' ---> 'ABO).[PMID: 35672559]	1	0	0	0	0,0,0	0.306111	0.111556	0.357129	0.130368
Sleep Apnea Syndrome	ABR	6	Sleep Apnea Syndrome	ABR	1) In a study involving 46 patients with Obstructive Sleep Apnea Syndrome (OSAS) and 22 healthy controls, significant differences in Auditory Brainstem Response (ABR) wave I were observed between the groups (p < 0.05), indicating that OSAS may affect the auditory nerve, although no cortical effects were noted, suggesting a potential negative influence of OSAS on ABR (Sleep Apnea Syndrome ---| ABR…	4	0	2	0	0,0,0	0.12589	0.0189981	0.357129	0.121304
Sleep Apnea Syndrome	ACACA	1	Sleep Apnea Syndrome	ACACA	1) Serum ANGPTL4 levels significantly decreased with increasing severity of obstructive sleep apnea (OSA), with levels dropping from 59.6 ng/mL in non-OSA to 19.9 ng/mL in severe OSA (p = 6.02 × 10^-16), and although the ANGPTL4 T266M variant showed stronger binding affinity for the ACACA protein, no direct associations were found between OSA and lipid levels or clinical characteristics related t…	0	0	1	-1	255,0,0	0.306111	0.111556	0.357129	0.130368
Sleep Apnea Syndrome	ACCS	1	Sleep Apnea Syndrome	ACCS	1) Patients with severe obstructive sleep apnea syndrome (OSAS) exhibited reduced frontal activation in the anterior cingulate cortices (ACCs) during mismatch tasks compared to healthy subjects, with slower reaction times associated with increased oxygen desaturation and arousal index, indicating that hypoxia and sleep fragmentation contribute to frontal dysfunction in OSAS (Sleep Apnea Syndrome …	0	0	1	-1	255,0,0	0.306111	0.111556	0.357129	0.130368
Sleep Apnea Syndrome	ACE	5	Sleep Apnea Syndrome	ACE	1) Patients with obstructive sleep apnea (OSA) were found to have a significantly increased risk of flavor disorder (FD) with an adjusted hazard ratio (aHR) of 1.91 (95% CI = 1.08-3.38), particularly among females (aHR = 2.39, 95% CI = 1.05-5.47), suggesting that timely interventions for OSA may help prevent OSA-associated FD (Sleep Apnea Syndrome' ---> 'ACE).[PMID: 36129542] 2) In patients with …	2	1	2	0	0,0,0	0.516645	0.442557	0.523809	0.448052
Sleep Apnea Syndrome	ACE2	2	Sleep Apnea Syndrome	ACE2	1) Chronic intermittent hypoxia (CIH), which simulates sleep apnea syndrome, increases cardiac angiotensin converting enzyme (ACE) expression while decreasing angiotensin converting enzyme 2 (ACE2) levels, leading to myocardial damage, although treatment with the angiotensin receptor blocker telmisartan (TERT) mitigates these effects and elevates ACE2 expression compared to the CIH group (Sleep A…	1	0	1	0	0,0,0	0.518518	0.408593	0.523809	0.415792
Sleep Apnea Syndrome	ACF	1	Sleep Apnea Syndrome	ACF	1) The study found that intermittent hypoxia (IH) in obstructive sleep apnea (OSA) patients led to increased levels of specific miRNAs associated with cancer, and treatment with acriflavine (ACF), a HIF-1 inhibitor, reduced these miRNA expressions, suggesting a complex regulatory relationship between OSA, miRNAs, and ACF in cancer progression (Sleep Apnea Syndrome' ---| 'ACF).[PMID: 37517933]	0	0	1	-1	255,0,0	0.306111	0.111556	0.357129	0.130368
Sleep Apnea Syndrome	ACHE	2	Sleep Apnea Syndrome	ACHE	1) The presence of obstructive sleep apnea (OSA) was significantly associated with reduced hippocampal volumes in individuals with cognitive impairment due to neurodegenerative, vascular, or mixed etiologies, highlighting the adverse effects of OSA on brain health, particularly in those with underlying neurodegenerative processes (Sleep Apnea Syndrome' ---> 'ACHE).[PMID: 40275828] 2) The study fo…	1	0	1	0	0,0,0	0.518518	0.408593	0.523809	0.415792
Sleep Apnea Syndrome	ACP2	1	Sleep Apnea Syndrome	ACP2	1) In an obstructive sleep apnea-hypopnea syndrome (OSAHS) rat model, significant increases in lysosomal function markers, including ACP2, were observed after 8 weeks of intermittent hypoxia, indicating a potential association between sleep apnea and the gene ACP2 (Sleep Apnea Syndrome' --+> 'ACP2).[PMID: 39549209]	0	1	0	1	0,255,0	0.306111	0.111556	0.357129	0.130368
Sleep Apnea Syndrome	ACP3	1	Sleep Apnea Syndrome	ACP3	1) The study identified ACP3 as one of eleven hub genes significantly correlated with the clinical trait of CPAP treatment in obstructive sleep apnea (OSA) patients, contributing to a random forest model that predicted therapeutic efficacy with an AUC of 0.92, suggesting its potential importance in OSA remission (Sleep Apnea Syndrome' ---> 'ACP3).[PMID: 34529670]	1	0	0	0	0,0,0	0.306111	0.111556	0.357129	0.130368
Sleep Apnea Syndrome	ACR	6	Sleep Apnea Syndrome	ACR	1) The study found that individuals at high risk for obstructive sleep apnea (OSA) had a significantly higher mean urinary albumin/creatinine ratio (ACR) compared to those at low risk (36.8 ± 172.2 vs 17.7 ± 82.5; P < 0.001), with multivariate logistic regression indicating that microalbuminuria (OR 1.279, P = 0.008) and macroalbuminuria (OR 1.684, P = 0.022) were significantly correlated with hi…	5	1	0	0	0,0,0	0.036635	0.00055382	0.357129	0.0174453
Sleep Apnea Syndrome	ACSL4	2	Sleep Apnea Syndrome	ACSL4	1) Cognitive impairment in chronic intermittent hypoxia (CIH) mice, a model for obstructive sleep apnea, is associated with the activation of ferroptosis in prefrontal cortex neurons, which includes increased levels of ACSL4, suggesting a potential link between sleep apnea syndrome and the gene ACSL4 in the context of neuronal injury and cognitive dysfunction (Sleep Apnea Syndrome' --+> 'ACSL4).[…	0	2	0	1	0,255,0	0.132408	0.0124447	0.357129	0.0889093
Sleep Apnea Syndrome	ACTA1	1	Sleep Apnea Syndrome	ACTA1	1) The study identified 380 differentially expressed genes in visceral fat samples from obstructive sleep apnea (OSA) patients, with ACTA1 being one of the hub proteins implicated in the mechanisms and consequences of OSA-induced perturbations, suggesting a potential role in the disease (Sleep Apnea Syndrome' ---> 'ACTA1).[PMID: 26636516]	1	0	0	0	0,0,0	0.306111	0.111556	0.357129	0.130368
Sleep Apnea Syndrome	ACTA2	1	Sleep Apnea Syndrome	ACTA2	1) The study identified ACTA2 as one of the top hub genes among 33 common genes associated with both obstructive sleep apnea syndrome (OSA) and Alzheimer's disease (AD), suggesting a potential link between OSA and AD through shared molecular mechanisms (Sleep Apnea Syndrome' ---> 'ACTA2).[PMID: 34916831]	1	0	0	0	0,0,0	0.306111	0.111556	0.357129	0.130368
Sleep Apnea Syndrome	ACTL6A	1	Sleep Apnea Syndrome	ACTL6A	1) The study identified ACTL6A as one of the three key acetylation-related genes that effectively discriminated obstructive sleep apnea (OSA) patients from normal individuals, highlighting its potential role in the disease's epigenetic landscape and immune microenvironment (Sleep Apnea Syndrome' ---> 'ACTL6A).[PMID: 37244148]	1	0	0	0	0,0,0	0.306111	0.111556	0.357129	0.130368
Sleep Apnea Syndrome	AD8	2	Sleep Apnea Syndrome	AD8	1) Obstructive sleep apnea (OSA) was associated with a positive screen on the Ascertain Dementia Eight-item Questionnaire (AD8) with an odds ratio of 3.10 (95% CI: 1.26, 7.71), indicating a significant relationship between OSA and cognitive impairment as assessed by the AD8. (Sleep Apnea Syndrome' --+> 'AD8)[PMID: 39047531] 2) Baseline self-reported sleep apnea was associated with a 66% higher ri…	0	2	0	1	0,255,0	0.132408	0.0124447	0.357129	0.0889093
Sleep Apnea Syndrome	ADA	2	Sleep Apnea Syndrome	ADA	1) The investigation identified the gene ADA as significantly associated with obstructive sleep apnea (OSA) phenotypes, contributing to the understanding of genetic factors in OSA pathogenesis (Sleep Apnea Syndrome' ---> 'ADA).[PMID: 39087877] 2) A significant association was observed between moderate or severe periodontitis and risk for obstructive sleep apnea (OSA), with cases being 4.1 times m…	2	0	0	0	0,0,0	0.132408	0.0124447	0.357129	0.0889093
Sleep Apnea Syndrome	ADAM17	1	Sleep Apnea Syndrome	ADAM17	1) Intermittent hypoxia (IH), a characteristic of obstructive sleep apnea (OSA), has been shown to increase the expression of the gene ADAM17 and matrix metalloproteinases (MMPs) in the context of abdominal aortic aneurysm (AAA) development, suggesting a potential link between OSA and AAA through the modulation of these molecular pathways (Sleep Apnea Syndrome --+> ADAM17).[PMID: 38867666]	0	1	0	1	0,255,0	0.306111	0.111556	0.357129	0.130368
Sleep Apnea Syndrome	ADAMTS13	2	Sleep Apnea Syndrome	ADAMTS13	1) Patients with severe obstructive sleep apnea (OSA) exhibited significantly lower levels of ADAMTS 3, which were negatively correlated with OSA severity and positively correlated with minimum SpO2, suggesting that decreased ADAMTS 3 may contribute to the pathogenesis of sleep apnea due to insufficient collagen synthesis (Sleep Apnea Syndrome ---| ADAMTS13).[PMID: 31420786] 2) Patients with obst…	0	0	2	-1	255,0,0	0.132408	0.0124447	0.357129	0.0889093
Sleep Apnea Syndrome	ADGRL4	1	Sleep Apnea Syndrome	ADGRL4	1) The gene ADGRL4 was identified as one of the 22 new genes associated with sleep-related traits, including sleep apnoea, in a large-scale exome-wide association study involving 450,000 participants, highlighting its potential role in the genetic architecture of sleep disorders (Sleep Apnea Syndrome' ---> 'ADGRL4').[PMID: 38177695]	1	0	0	0	0,0,0	0.306111	0.111556	0.357129	0.130368
Sleep Apnea Syndrome	ADIPOQ	4	Sleep Apnea Syndrome	ADIPOQ	1) The study found that serum levels of adiponectin (ADIPOQ) were significantly lower in patients with obstructive sleep apnea (OSA) compared to healthy controls, indicating a potential association, with adiponectin showing 78% sensitivity and 89% specificity as a diagnostic marker for OSA (Sleep Apnea Syndrome' ---| 'ADIPOQ).[PMID: 40323993] 2) In non-diabetic middle-aged men, obstructive sleep …	1	0	3	-1	255,0,0	0.135473	0.0198673	0.357129	0.121304
Sleep Apnea Syndrome	ADM	1	Sleep Apnea Syndrome	ADM	1) The study found that moderate-to-severe obstructive sleep apnea (OSA) significantly increases the risk of cardiovascular disease (CVD) death, with an average direct effect of 0.024 and an average causal mediation effect of hypoxia on CVD death risk being 0.013, indicating that hypoxia mediates this risk, although it does not account for a large proportion of it (Sleep Apnea Syndrome ---> ADM).…	1	0	0	0	0,0,0	0.306111	0.111556	0.357129	0.130368
Sleep Apnea Syndrome	ADO	3	Sleep Apnea Syndrome	ADO	1) The study indicates that obstructive sleep apnea (OSA) is associated with alterations in the CD39/CD73 axis, leading to increased adenosine (ADO) levels in plasma, which may contribute to an immune suppressive environment and facilitate tumor development, highlighting the potential of CD39 and/or CD73 as cancer-risk prognostic biomarkers in OSA patients (Sleep Apnea Syndrome' --+> 'ADO).[PMID:…	1	1	1	0	0,0,0	0.665905	0.65015	0.665905	0.65015
Sleep Apnea Syndrome	ADRB2	4	Sleep Apnea Syndrome	ADRB2	1) The study found that the rs1042713 SNP (GG genotype) in the ADRB2 gene was more frequent in pediatric patients with severe obstructive sleep apnea syndrome (OSAS), suggesting that genetic variations in ADRB2 may serve as biomarkers for identifying children at high risk of severe OSAS, which affects about 1%-5% of children (Sleep Apnea Syndrome' --+> 'ADRB2).[PMID: 39726493] 2) Adenotonsillecto…	1	1	2	-1	255,0,0	0.396365	0.260017	0.445549	0.292281
Sleep Apnea Syndrome	ADRB3	1	Sleep Apnea Syndrome	ADRB3	1) The presence of the arginine 64 allele of the beta(3)-adrenergic receptor gene (ADRB3) does not increase the risk of obstructive sleep apnoea syndrome (OSAS), but is associated with higher body mass index (BMI) in patients with OSAS, with a linear trend showing 56%, 75%, and 100% BMI increases for Trp/Trp, Trp/Arg, and Arg/Arg genotypes, respectively (Sleep Apnea Syndrome ---| ADRB3).[PMID: 17…	0	0	1	-1	255,0,0	0.306111	0.111556	0.357129	0.130368
Sleep Apnea Syndrome	AFP	1	Sleep Apnea Syndrome	AFP	1) No significant differences were noted in the levels of the second trimester marker AFP between snorers and non-snorers, indicating no strong association between Sleep Apnea Syndrome and AFP (Sleep Apnea Syndrome ---| AFP).[PMID: 29958890]	0	0	1	-1	255,0,0	0.306111	0.111556	0.357129	0.130368
Sleep Apnea Syndrome	AGER	2	Sleep Apnea Syndrome	AGER	1) The expression of the receptor for advanced glycation end products (RAGE) significantly increased in carotid plaques of patients with obstructive sleep apnea (OSA), with a mean expression of 2.5 ± 0.53 in severe OSA compared to 1.82 ± 0.6 in those without OSA (p < 0.05), suggesting that OSA severity is associated with elevated RAGE expression and may contribute to atherogenesis (Sleep Apnea Sy…	0	2	0	1	0,255,0	0.132408	0.0124447	0.357129	0.0889093
Sleep Apnea Syndrome	AGL	1	Sleep Apnea Syndrome	AGL	1) In a study of 66 patients with obstructive sleep apnea (OSA), it was found that the pharyngeal area (Aph), glottic area (Agl), and cervical tracheal area (Atr1) were significantly smaller in the OSA group compared to nonapneic controls, with obesity contributing to this narrowing, suggesting a common pathophysiological mechanism affecting upper airway dimensions (Sleep Apnea Syndrome' ---| 'AG…	0	0	1	-1	255,0,0	0.306111	0.111556	0.357129	0.130368
Sleep Apnea Syndrome	AGT	2	Sleep Apnea Syndrome	AGT	1) The study found that obstructive sleep apnea-hypopnea syndrome (OSAHS) is associated with increased levels of AGT and hypertension, with significant correlations observed between GATA2, AGT, and EDN1, indicating that OSAHS can induce hypertension via the GATA2-EDN1-AGT axis (Sleep Apnea Syndrome' --+> 'AGT).[PMID: 35809299] 2) The gene AGT was identified as one of the top hub genes associated …	1	1	0	0	0,0,0	0.518518	0.408593	0.523809	0.415792
Sleep Apnea Syndrome	AGTR1	2	Sleep Apnea Syndrome	AGTR1	1) The study suggests that the antihypertensive effect of the PPARγ antagonist GW9662 in a chronic intermittent hypoxia-induced hypertension model, which mimics obstructive sleep apnea-related hypertension, may be mediated through the angiotensin II receptor type 1 (AGTR1), highlighting a potential therapeutic target for managing hypertension associated with sleep apnea syndrome (Sleep Apnea Synd…	1	0	1	0	0,0,0	0.518518	0.408593	0.523809	0.415792
Sleep Apnea Syndrome	AHDC1	1	Sleep Apnea Syndrome	AHDC1	1) AHDC1-truncating mutations have been associated with a syndrome that includes developmental delay and sleep apnea, although no direct link to congenital heart disease has been established, indicating a potential but unclear relationship between Sleep Apnea Syndrome and AHDC1 (Sleep Apnea Syndrome ---> AHDC1).[PMID: 25574029]	1	0	0	0	0,0,0	0.306111	0.111556	0.357129	0.130368
Sleep Apnea Syndrome	AHI1	2	Sleep Apnea Syndrome	AHI1	1) In a study of 115 children, those with obstructive sleep apnea (OSA) exhibited significantly higher serum erythropoietin (EPO) levels (8.33 ± 4.10 mIU/ml) compared to non-OSA children (5.46 ± 2.29 mIU/ml), with EPO levels significantly correlating with the apnea-hypopnea index (AHI) (P < 0.001), suggesting EPO as a potential biomarker for pediatric OSA (Sleep Apnea Syndrome' ---> 'AHI1).[PMID:…	2	0	0	0	0,0,0	0.132408	0.0124447	0.357129	0.0889093
Sleep Apnea Syndrome	AHR	4	Sleep Apnea Syndrome	AHR	1) Depression is prevalent among older adults with obstructive sleep apnea (OSA) and is an independent risk factor for frailty development, with a significant association shown (aHR = 2.65; 95% CI: 2.01-3.05; P < 0.001), particularly in those with moderate-to-severe OSA (aHR = 3.01; 95% CI: 2.20-4.10; P < 0.001), highlighting the need for targeted interventions to address depression in this popul…	4	0	0	0	0,0,0	0.0308653	0.000154872	0.357129	0.00613291
Sleep Apnea Syndrome	AHSG	2	Sleep Apnea Syndrome	AHSG	1) In patients with obstructive sleep apnea (OSA) who also have cardiovascular disease (CVD), levels of the alpha-2-HS-glycoprotein (AHSG) in saliva were found to be decreased compared to those without CVD, suggesting a negative association between Sleep Apnea Syndrome and AHSG levels (Sleep Apnea Syndrome ---| AHSG).[PMID: 25395095] 2) Decreased serum fetuin-A levels, associated with subclinical…	0	0	2	-1	255,0,0	0.132408	0.0124447	0.357129	0.0889093
Sleep Apnea Syndrome	AIC	4	Sleep Apnea Syndrome	AIC	1) The study found that interleukin-6 and tumor necrosis factor-alpha levels in exhaled breath condensate and serum showed the highest correlation with changes in the apnea-hypopnea index (AHI) in obstructive sleep apnea syndrome (OSAS) patients, with the lowest Akaike's information criterion (AIC) values indicating a strong predictive fit for these parameters in treatment follow-ups (Sleep Apnea…	4	0	0	0	0,0,0	0.0308653	0.000154872	0.357129	0.00613291
Sleep Apnea Syndrome	AIFM1	1	Sleep Apnea Syndrome	AIFM1	1) Intermittent hypoxia (IH) associated with sleep apnea syndrome increases oxidative stress and cell death in cerebellar granule cells, with the mechanism involving PARP activation and AIF translocation to the nucleus, suggesting a role for AIFM1 in mediating these effects (Sleep Apnea Syndrome' ---> 'AIFM1).[PMID: 22405498]	1	0	0	0	0,0,0	0.306111	0.111556	0.357129	0.130368
Sleep Apnea Syndrome	AIP	5	Sleep Apnea Syndrome	AIP	1) Obstructive sleep apnea (OSA) is associated with increased atherogenic risk in Koreans, particularly among individuals with diabetes, where those with intermediate and high OSA risk had 1.51 and 1.58 times higher odds of atherogenic risk compared to those with low OSA risk, respectively (Sleep Apnea Syndrome' ---> 'AIP).[PMID: 40341843] 2) AIP was found to be significantly higher in patients w…	2	2	1	0	0,0,0	0.516645	0.442557	0.523809	0.448052
Sleep Apnea Syndrome	AIR	3	Sleep Apnea Syndrome	AIR	1) Epidemiological studies suggest a strong association between obstructive sleep apnea (OSA) and type 2 diabetes, with chronic intermittent hypoxia leading to increased fasting blood glucose, fasting insulin, and insulin resistance, alongside decreased expression of insulin signaling proteins IRS-2 and P-Akt, and increased GSK-3, indicating that OSA may contribute to insulin resistance and gluco…	2	0	1	0	0,0,0	0.264028	0.100797	0.357129	0.130368
Sleep Apnea Syndrome	AKT1	3	Sleep Apnea Syndrome	AKT1	1) The study identifies AKT1 as one of the six core targets significantly involved in the regulation of biological processes and pathways related to the treatment of paroxysmal atrial fibrillation combined with obstructive sleep apnea hypopnea syndrome, highlighting its potential role in the underlying pharmacological mechanisms of traditional Chinese medicine (Sleep Apnea Syndrome' ---> 'AKT1).[…	1	1	1	0	0,0,0	0.665905	0.65015	0.665905	0.65015
Sleep Apnea Syndrome	AKT2	1	Sleep Apnea Syndrome	AKT2	1) Sleep Apnea Syndrome during late gestation is associated with significant metabolic dysfunction in offspring, including increased body weight, fat mass, and insulin resistance, with epigenetic alterations linked to genes such as AKT2, suggesting a role in obesity and metabolic syndrome (Sleep Apnea Syndrome --+> AKT2).[PMID: 25801690]	0	1	0	1	0,255,0	0.306111	0.111556	0.357129	0.130368
Sleep Apnea Syndrome	ALB	1	Sleep Apnea Syndrome	ALB	1) Veterans with traumatic brain injury (TBI) were found to be 41% more likely to develop sleep disorders, including sleep apnea, compared to those without TBI, with a hazard ratio of 1.28 (95% CI 1.24-1.32) for sleep apnea specifically, highlighting the need for improved management strategies for sleep disorders in this population (Sleep Apnea Syndrome' ---> 'ALB).[PMID: 33658328]	1	0	0	0	0,0,0	0.306111	0.111556	0.357129	0.130368
Sleep Apnea Syndrome	ALOX5AP	3	Sleep Apnea Syndrome	ALOX5AP	1) Obstructive sleep apnea (OSA) is associated with increased urinary excretion of LTE<sub>4</sub> (U-LTE<sub>4</sub>), which correlates with hypoxia severity and cardiovascular risk, suggesting that the CysLT pathway, influenced by factors such as age and minimal oxygen saturation, plays a role in OSA-related atherogenesis, with potential therapeutic implications for CysLT<sub>1</sub> blockade i…	2	1	0	0	0,0,0	0.264028	0.100797	0.357129	0.130368
Sleep Apnea Syndrome	AMH	1	Sleep Apnea Syndrome	AMH	1) The study found that AMH levels were significantly lower in premenopausal women with obstructive sleep apnea (OSA) compared to healthy controls, with a negative correlation between AMH levels and apnea-hypopnea index (AHI), indicating that lower AMH levels are associated with more severe OSA, which may have implications for reproductive health (Sleep Apnea Syndrome ---| AMH).[PMID: 38308749]	0	0	1	-1	255,0,0	0.306111	0.111556	0.357129	0.130368
Sleep Apnea Syndrome	AMOT	1	Sleep Apnea Syndrome	AMOT	1) The study identified a significant association between increased protein expression of the gene AMOT P130 in patients with very severe obstructive sleep apnea (VSO) and those experiencing excessive daytime sleepiness, suggesting that AMOT may play a role in the severity of sleep apnea symptoms (Sleep Apnea Syndrome --+> AMOT).[PMID: 28520763]	0	1	0	1	0,255,0	0.306111	0.111556	0.357129	0.130368
Sleep Apnea Syndrome	AMT	1	Sleep Apnea Syndrome	AMT	1) The study found that anterior mandible thickness (AMT) increases and the genial tubercle narrows in obstructive sleep apnea (OSA) patients compared to non-OSA patients, with significant differences in several measured variables (p < 0.05), indicating a potential anatomical adaptation related to the severity of sleep apnea (Sleep Apnea Syndrome ---| AMT).[PMID: 31980885]	0	0	1	-1	255,0,0	0.306111	0.111556	0.357129	0.130368
Sleep Apnea Syndrome	ANC	1	Sleep Apnea Syndrome	ANC	1) The study found that electronic questionnaire data, including the adjusted neck circumference (ANC), had high sensitivity (>95%) for identifying clinically significant obstructive sleep apnea (OSA), while the diagnostic performance of ANC was comparable to existing decision rules, suggesting that ANC can be a useful predictor in identifying OSA (Sleep Apnea Syndrome' ---> 'ANC).[PMID: 26083542]	1	0	0	0	0,0,0	0.306111	0.111556	0.357129	0.130368
Sleep Apnea Syndrome	ANG	3	Sleep Apnea Syndrome	ANG	1) Chronic intermittent hypoxia (IH), a characteristic of obstructive sleep apnea (OSA), enhances the susceptibility to abdominal aortic aneurysm (AAA) development in mice through increased aortic diameter and upregulation of matrix metalloproteinases (MMPs), suggesting a potential link between OSA and AAA pathogenesis (Sleep Apnea Syndrome' ---> 'ANG).[PMID: 38867666] 2) In a study of obstructiv…	1	0	2	-1	255,0,0	0.264028	0.100797	0.357129	0.130368
Sleep Apnea Syndrome	ANGPT1	1	Sleep Apnea Syndrome	ANGPT1	1) Distinct proteomic signatures, including the overexpression of angiopoietin-1 (ANGPT1), were observed in obstructive sleep apnea syndrome (OSAS) subjects with cognitive impairment compared to those without, suggesting a potential link between ANGPT1 and cognitive impairment in this patient population (Sleep Apnea Syndrome' ---> 'ANGPT1).[PMID: 29968150]	1	0	0	0	0,0,0	0.306111	0.111556	0.357129	0.130368
Sleep Apnea Syndrome	ANGPT2	1	Sleep Apnea Syndrome	ANGPT2	1) There was a nominally significant association between cyclical intermittent hypoxia severity and changes in ANGPT2 mRNA levels (PANOVA = 0.065, PTREND = 0.040), suggesting a potential link between Sleep Apnea Syndrome and the ANGPT2 gene. (Sleep Apnea Syndrome' ---> 'ANGPT2)[PMID: 27125850]	1	0	0	0	0,0,0	0.306111	0.111556	0.357129	0.130368
Sleep Apnea Syndrome	ANGPTL3	2	Sleep Apnea Syndrome	ANGPTL3	1) In patients with acute coronary syndrome (ACS), those with obstructive sleep apnea (OSA) exhibited significantly higher levels of ANGPTL3 (30.4 ng/mL) compared to those without OSA (27.80 ng/mL; P<0.001), and elevated ANGPTL3 levels were associated with an increased risk of cardiovascular events, particularly in the OSA group, with hazard ratios of 1.916 and 2.692 for ANGPTL3 levels of 29≤ANGP…	0	2	0	1	0,255,0	0.132408	0.0124447	0.357129	0.0889093
Sleep Apnea Syndrome	ANGPTL4	3	Sleep Apnea Syndrome	ANGPTL4	1) Serum ANGPTL4 levels significantly decreased with increasing obstructive sleep apnea (OSA) severity (non-OSA: 59.6 ± 17.4 ng/mL, mild OSA: 50.0 ± 17.5 ng/mL, moderate OSA: 46.3 ± 15.5 ng/mL, severe OSA: 19.9 ± 14.3 ng/mL, <i>p</i> = 6.02 × 10<sup>-16</sup>), indicating a negative association between Sleep Apnea Syndrome and ANGPTL4 levels, particularly in severe cases (Sleep Apnea Syndrome ---…	0	2	1	1	0,255,0	0.264028	0.100797	0.357129	0.130368
Sleep Apnea Syndrome	ANGPTL7	1	Sleep Apnea Syndrome	ANGPTL7	1) In patients with moderate-to-severe obstructive sleep apnea (OSA), circulating levels of ANGPTL7 were significantly higher (1440 ± 1310 pg/ml) compared to those with none or mild OSA (734 ± 904 pg/ml, p = 0.01), and ANGPTL7 levels positively correlated with apnea-hypopnea index (AHI), indicating a potential role for ANGPTL7 in OSA severity, which decreased significantly post-bariatric surgery …	0	1	0	1	0,255,0	0.306111	0.111556	0.357129	0.130368
Sleep Apnea Syndrome	ANGPTL8	2	Sleep Apnea Syndrome	ANGPTL8	1) The study found that ANGPTL8 deficiency significantly mitigated chronic intermittent hypoxia (CIH)-induced aortic vascular remodeling, hypertension, and hyperlipidemia in mice, suggesting that ANGPTL8 may play a critical role in the cardiovascular alterations associated with obstructive sleep apnea syndrome (OSA) (Sleep Apnea Syndrome' --+> 'ANGPTL8).[PMID: 33684391] 2) No significant associat…	0	1	1	1	0,255,0	0.518518	0.408593	0.523809	0.415792
Sleep Apnea Syndrome	ANK3	1	Sleep Apnea Syndrome	ANK3	1) The study identified ANK3 as one of the eleven hub genes significantly correlated with the clinical trait of CPAP treatment in obstructive sleep apnea (OSA) patients, contributing to a random forest model that predicted therapeutic efficacy with an AUC of 0.92 (Sleep Apnea Syndrome' ---> 'ANK3).[PMID: 34529670]	1	0	0	0	0,0,0	0.306111	0.111556	0.357129	0.130368
Sleep Apnea Syndrome	ANKRD12	1	Sleep Apnea Syndrome	ANKRD12	1) The gene ANKRD12 was identified as being associated with daytime sleepiness and daytime napping in a large-scale exome-wide association study of sleep-related traits, suggesting a potential link to sleep disorders, including Sleep Apnea Syndrome (Sleep Apnea Syndrome ---> ANKRD12).[PMID: 38177695]	1	0	0	0	0,0,0	0.306111	0.111556	0.357129	0.130368
Sleep Apnea Syndrome	ANTXR1	1	Sleep Apnea Syndrome	ANTXR1	1) In a study identifying potential biomarkers for obstructive sleep apnea (OSA) in children, ANTXR1 was one of four biomarkers associated with OSA progression, suggesting a role in the disease's pathology (Sleep Apnea Syndrome' ---> 'ANTXR1).[PMID: 39410993]	1	0	0	0	0,0,0	0.306111	0.111556	0.357129	0.130368
Sleep Apnea Syndrome	AOC3	1	Sleep Apnea Syndrome	AOC3	1) In patients with obstructive sleep apnea (OSA), serum sVAP-1 levels were significantly higher in severe cases compared to moderate cases and healthy controls, with an AUC of .876 for predicting OSA, while sVAP-1 levels positively correlated with OSA severity and inflammatory biomarkers, suggesting its potential role in OSA pathophysiology (Sleep Apnea Syndrome' ---| 'AOC3).[PMID: 35261273]	0	0	1	-1	255,0,0	0.306111	0.111556	0.357129	0.130368
Sleep Apnea Syndrome	APCS	2	Sleep Apnea Syndrome	APCS	1) In patients with heart failure with reduced ejection fraction, the prevalence of nocturnal cardiac arrhythmias, including excessive supraventricular ectopic activity, atrial fibrillation, and premature ventricular complexes, was significantly higher in those with obstructive sleep apnea (OSA) and central sleep apnea (CSA) compared to controls, with OSA severity correlating with increased prema…	2	0	0	0	0,0,0	0.132408	0.0124447	0.357129	0.0889093
Sleep Apnea Syndrome	APLN	1	Sleep Apnea Syndrome	APLN	1) Untreated obstructive sleep apnea (OSA) was associated with elevated plasma apelin levels, which decreased significantly following 3 months of continuous positive airway pressure (CPAP) therapy, indicating a potential link between OSA and altered apelin dynamics (Sleep Apnea Syndrome' ---| 'APLN).[PMID: 19643928]	0	0	1	-1	255,0,0	0.306111	0.111556	0.357129	0.130368
Sleep Apnea Syndrome	APOA1	4	Sleep Apnea Syndrome	APOA1	1) The study found that the atherogenic index of plasma (AIP) and the apoB/apoAI ratio were positively correlated with the severity of obstructive sleep apnea (OSA), indicating that higher OSA severity is associated with increased cardiovascular risk factors (AIP: r = 0.32, P < 0.001; apoB/apoAI ratio: r = 0.24, P < 0.001), suggesting a potential link between OSA and the gene APOA1, although the …	2	0	2	0	0,0,0	0.396365	0.260017	0.445549	0.292281
Sleep Apnea Syndrome	APOA4	1	Sleep Apnea Syndrome	APOA4	1) APOA4 was found to be upregulated in the sera of patients with obstructive sleep apnea (OSA) and chronic intermittent hypoxia (CIH) rats, indicating its potential as a novel biomarker for OSA, with significant differences in expression levels observed (p<0.05) between OSA and non-OSA groups (Sleep Apnea Syndrome' --+> 'APOA4).[PMID: 34185819]	0	1	0	1	0,255,0	0.306111	0.111556	0.357129	0.130368
Sleep Apnea Syndrome	APOA5	1	Sleep Apnea Syndrome	APOA5	1) In patients with obstructive sleep apnea hypopnea syndrome (OSAHS), serum levels of apolipoprotein A5 (ApoA5) were found to be lower compared to controls (P < 0.05), and these levels were positively correlated with high-density lipoprotein (HDL) and apolipoprotein M (ApoM), indicating that the severity of OSAHS is associated with decreased ApoA5 levels, which were significantly increased after…	0	0	1	-1	255,0,0	0.306111	0.111556	0.357129	0.130368
Sleep Apnea Syndrome	APOB	7	Sleep Apnea Syndrome	APOB	1) The study found that Sleep Apnea-Specific Hypoxic Burden (SASHB) was independently associated with elevated levels of apolipoprotein B (apoB) (β = 0.136, P < 0.001) among other metabolic disorders in patients with obstructive sleep apnea, indicating a potential link between sleep apnea and lipid metabolism (Sleep Apnea Syndrome' ---> 'APOB).[PMID: 38762509] 2) Obstructive sleep apnea (OSA) is …	4	1	2	0	0,0,0	0.194717	0.0582618	0.357129	0.130368
Sleep Apnea Syndrome	APOE	4	Sleep Apnea Syndrome	APOE	1) The study indicates that obstructive sleep apnea (OSA) exacerbates atherosclerosis through intermittent hypoxia/hypercapnia (IHC) and high fat high cholesterol (HFHC) diets, with gut microbiota influencing atherogenesis in the aorta of Apoe<sup>-/-</sup> mice, suggesting a complex interaction where OSA may negatively impact the role of the APOE gene in atherosclerosis development (Sleep Apnea …	3	0	1	0	0,0,0	0.135473	0.0198673	0.357129	0.121304
Sleep Apnea Syndrome	APOH	1	Sleep Apnea Syndrome	APOH	1) Patients with obstructive sleep apnea and hypopnea syndrome (OSAHS) exhibited significantly higher levels of apolipoprotein H (ApoH) compared to healthy controls, indicating a potential association between OSAHS and altered ApoH levels, although the study primarily focused on other apolipoproteins and cognitive performance. (Sleep Apnea Syndrome' --+> 'APOH)[PMID: 28117613]	0	1	0	1	0,255,0	0.306111	0.111556	0.357129	0.130368
Sleep Apnea Syndrome	APOM	2	Sleep Apnea Syndrome	APOM	1) In patients with obstructive sleep apnea hypopnea syndrome (OSAHS), serum levels of apolipoprotein M (ApoM) were found to be lower compared to controls (P < 0.05), and these levels were positively correlated with high-density lipoprotein (HDL) and apolipoprotein A5 (ApoA5), indicating that the severity of OSAHS is associated with decreased ApoM levels, which were significantly increased after …	1	0	1	0	0,0,0	0.518518	0.408593	0.523809	0.415792
Sleep Apnea Syndrome	APP	1	Sleep Apnea Syndrome	APP	1) Chronic intermittent hypoxia (CIH) in APP/PS1 mice, a model for Alzheimer's disease, exacerbated spatial learning and memory deficits, indicating a potential link between sleep apnea syndrome and cognitive impairment through mechanisms involving the APP gene (Sleep Apnea Syndrome' ---> 'APP).[PMID: 38267641]	1	0	0	0	0,0,0	0.306111	0.111556	0.357129	0.130368
Sleep Apnea Syndrome	APRT	1	Sleep Apnea Syndrome	APRT	1) Chronic intermittent hypoxia (CIH) related to obstructive sleep apnea-hypopnea syndrome (OSAHS) was found to significantly decrease the expression of the gene APRT, while suppression of the long noncoding RNA GAS5 or overexpression of APRT alleviated renal injury markers such as blood urea nitrogen and creatinine levels, indicating that GAS5 and TAF1 negatively regulate APRT expression, thereb…	0	0	1	-1	255,0,0	0.306111	0.111556	0.357129	0.130368
Sleep Apnea Syndrome	AR	2	Sleep Apnea Syndrome	AR	1) In a study of 60 asthmatic children, 18.33% were found to have Sleep Disordered Breathing (SDB), with a significant association between SDB and poor asthma control, as 42.3% of uncontrolled asthmatics had SDB, and those with SDB had a higher occurrence of allergic rhinitis (AR) (72.7% vs 20.4%, p = 0.001), suggesting a potential link between SDB and AR. (Sleep Apnea Syndrome' ---> 'AR)[PMID: 3…	2	0	0	0	0,0,0	0.132408	0.0124447	0.357129	0.0889093
Sleep Apnea Syndrome	ARC	2	Sleep Apnea Syndrome	ARC	1) The study found that patients with obstructive sleep apnea syndrome (OSAS) exhibited significantly lower cervical VEMP (50%) and ocular VEMP (45%) response rates and amplitudes, along with decreased scores on the Activity-Specific Balance Confidence (ABC) and Berg Balance Scale (BBS), indicating that hypoxia may adversely affect vestibular reflex pathways in these patients (Sleep Apnea Syndrom…	1	0	1	0	0,0,0	0.518518	0.408593	0.523809	0.415792
Sleep Apnea Syndrome	AREG	1	Sleep Apnea Syndrome	AREG	1) Obstructive sleep apnea syndrome (OSA) is associated with Alzheimer's disease (AD) and involves 33 common differentially expressed genes, including AREG, which may provide insights into the mechanisms linking OSA to an increased risk of AD at the transcriptome level (Sleep Apnea Syndrome' ---> 'AREG).[PMID: 34916831]	1	0	0	0	0,0,0	0.306111	0.111556	0.357129	0.130368
Sleep Apnea Syndrome	ARG1	1	Sleep Apnea Syndrome	ARG1	1) In patients with obstructive sleep apnea syndrome (OSAS), the relative transcript level of the gene ARG1 in myeloid-derived suppressor cells (MDSC) was significantly increased by 4.6-fold compared to healthy individuals, indicating a positive association between OSAS and ARG1 expression (Sleep Apnea Syndrome' --+> 'ARG1).[PMID: 32075359]	0	1	0	1	0,255,0	0.306111	0.111556	0.357129	0.130368
Sleep Apnea Syndrome	ARMCX3-AS1	1	Sleep Apnea Syndrome	ARMCX3-AS1	1) The study identified a multi-ethnic set-based rare-variant association (p = 3.48 × 10<sup>-8</sup>) on chromosome X with the gene ARMCX3-AS1, suggesting a potential genetic link to sleep-disordered breathing traits. (Sleep Apnea Syndrome' ---> 'ARMCX3-AS1)[PMID: 34446064]	1	0	0	0	0,0,0	0.306111	0.111556	0.357129	0.130368
Sleep Apnea Syndrome	ARNT	1	Sleep Apnea Syndrome	ARNT	1) The study found that obstructive sleep apnea (OSA) is associated with increased levels of CLOCK, CRY1, PER1, and HIF-1α proteins, indicating a disruption in the circadian clock and HIF-1 pathway in OSA patients compared to controls, with significant correlations observed between circadian clock gene expressions and HIF-1 subunits in the OSA group (Sleep Apnea Syndrome ---> ARNT).[PMID: 3994073…	1	0	0	0	0,0,0	0.306111	0.111556	0.357129	0.130368
Sleep Apnea Syndrome	ASIC2	1	Sleep Apnea Syndrome	ASIC2	1) Patients with obstructive sleep apnea exhibit a significant reduction in the density of nerve fibers and absence of ASIC2 expression in mechanosensory corpuscles compared to normal individuals, suggesting that neurological alterations, including the loss of ASIC2, may contribute to the pathogenesis of the disease (Sleep Apnea Syndrome ---| ASIC2).[PMID: 25663466]	0	0	1	-1	255,0,0	0.306111	0.111556	0.357129	0.130368
Sleep Apnea Syndrome	ASL	1	Sleep Apnea Syndrome	ASL	1) Emerging evidence from the Wisconsin Sleep Cohort study (n = 129) indicates that obstructive sleep apnea (OSA) severity is associated with reduced total gray matter volume (β=-0.064; p = 0.007), increased total white matter lesion volume, and greater white matter hyperintensities in less-fit individuals, highlighting the protective role of cardiorespiratory fitness against the adverse effects …	0	0	1	-1	255,0,0	0.306111	0.111556	0.357129	0.130368
Sleep Apnea Syndrome	ASS1	1	Sleep Apnea Syndrome	ASS1	1) The study identified ASS1 as one of four co-expressed differential genes associated with both obstructive sleep apnea (OSA) and nonalcoholic fatty liver disease (NAFLD), suggesting a potential role in the pathogenesis of these conditions, although specific predictive accuracy statistics for ASS1 were not provided. (Sleep Apnea Syndrome' ---> 'ASS1)[PMID: 39081807]	1	0	0	0	0,0,0	0.306111	0.111556	0.357129	0.130368
Sleep Apnea Syndrome	ASTL	1	Sleep Apnea Syndrome	ASTL	1) In a study investigating the presence of Helicobacter pylori in tonsillar tissue, it was found in 82.76% of patients with Sleep Apnea Syndrome (SAS), suggesting a potential role of H. pylori in the aetiology of SAS, although no specific association with the gene ASTL was established. (Sleep Apnea Syndrome' ---> 'ASTL)[PMID: 23864246]	1	0	0	0	0,0,0	0.306111	0.111556	0.357129	0.130368
Sleep Apnea Syndrome	ATF3	2	Sleep Apnea Syndrome	ATF3	1) The study identified ATF3 as one of the 5 hub genes shared between Sleep Apnea Syndrome and primary aldosteronism, suggesting a potential link in their underlying inflammatory and immune dysfunction mechanisms (Sleep Apnea Syndrome' ---> 'ATF3).[PMID: 39252231] 2) Obstructive sleep apnea syndrome (OSA) is associated with Alzheimer's disease (AD) and involves the gene ATF3, which was identified…	1	1	0	0	0,0,0	0.518518	0.408593	0.523809	0.415792
Sleep Apnea Syndrome	ATF4	9	Sleep Apnea Syndrome	ATF4	1) Cognitive impairment in obstructive sleep apnea syndrome (OSA) is associated with the activation of the PERK-ATF4-CHOP pathway, indicating that ATF4 may play a role in the endoplasmic reticulum stress linked to cognitive dysfunction caused by chronic intermittent hypoxia (Sleep Apnea Syndrome ---> ATF4).[PMID: 38944951] 2) Maternal obstructive sleep apnea (MOSA) significantly increases the ris…	3	4	2	1	0,255,0	0.353619	0.225114	0.406735	0.258928
Sleep Apnea Syndrome	ATF6	3	Sleep Apnea Syndrome	ATF6	1) Chronic intermittent hypoxia (CIH) associated with obstructive sleep apnea (OSA) significantly increases the expression of the endoplasmic reticulum stress protein activating transcription factor-6 (ATF6), which is linked to aortic vascular smooth muscle cell proliferation and vascular remodeling, while ANGPTL8 deficiency mitigates these effects by inhibiting ATF6 expression (Sleep Apnea Syndr…	0	1	2	-1	255,0,0	0.264028	0.100797	0.357129	0.130368
Sleep Apnea Syndrome	ATG5	3	Sleep Apnea Syndrome	ATG5	1) The study identified ATG5 as a hub gene associated with obstructive sleep apnea syndrome, revealing significant differences in autophagy-related gene expression among patients, suggesting a potential role of ATG5 in the disease's progression (Sleep Apnea Syndrome' ---> 'ATG5)').[PMID: 39665515] 2) In an obstructive sleep apnea-hypopnea syndrome (OSAHS) rat model, intermittent hypoxia (IH) sign…	1	2	0	1	0,255,0	0.264028	0.100797	0.357129	0.130368
Sleep Apnea Syndrome	ATM	1	Sleep Apnea Syndrome	ATM	1) In patients with Obstructive Sleep Apnea Syndrome (OSAS), the gene ATM is highly expressed and may serve as a biomarker and target for the disease, with significant involvement in ferroptosis and related complications (Sleep Apnea Syndrome' --+> 'ATM).[PMID: 36937508]	0	1	0	1	0,255,0	0.306111	0.111556	0.357129	0.130368
Sleep Apnea Syndrome	ATP2B4	1	Sleep Apnea Syndrome	ATP2B4	1) The study identified previously associated loci in the ATP2B4 region with novel phenotypes related to sleep-disordered breathing, suggesting a potential genetic link between Sleep Apnea Syndrome and ATP2B4 (Sleep Apnea Syndrome ---> ATP2B4).[PMID: 34446064]	1	0	0	0	0,0,0	0.306111	0.111556	0.357129	0.130368
Sleep Apnea Syndrome	ATP5ME	1	Sleep Apnea Syndrome	ATP5ME	1) The study identified a significant decrease in oxidative phosphorylation, including the gene ATP5ME, in murine models of Chronic Intermittent Hypoxia associated with Obstructive Sleep Apnea, suggesting a negative influence of Sleep Apnea Syndrome on ATP5ME (Sleep Apnea Syndrome ---| ATP5ME).[PMID: 39433155]	0	0	1	-1	255,0,0	0.306111	0.111556	0.357129	0.130368
Sleep Apnea Syndrome	ATP6AP2	1	Sleep Apnea Syndrome	ATP6AP2	1) Elevated plasma soluble (P)RR concentrations, which are associated with the severity of obstructive sleep apnea syndrome (OSAS), suggest a potential link between OSAS and the gene ATP6AP2, although no direct relationship was established. (Sleep Apnea Syndrome' ---> 'ATP6AP2)[PMID: 28632190]	1	0	0	0	0,0,0	0.306111	0.111556	0.357129	0.130368
Sleep Apnea Syndrome	ATR	2	Sleep Apnea Syndrome	ATR	1) Children with obstructive sleep apnea (OSA) exhibited significantly decreased fractional anisotropy in the anterior thalamic radiation (ATR) and other white matter regions, with the KFA value in complex tissue regions effectively differentiating OSA from controls (p < 0.001), indicating potential neuroimaging biomarkers for assessing white matter alterations in pediatric OSA (Sleep Apnea Syndr…	0	0	2	-1	255,0,0	0.132408	0.0124447	0.357129	0.0889093
Sleep Apnea Syndrome	AVP	5	Sleep Apnea Syndrome	AVP	1) Obstructive sleep apnea syndrome (OSAS) is associated with significantly decreased aortic velocity propagation (AVP) and flow-mediated dilatation (FMD) compared to controls, with AVP showing a positive correlation with FMD and an inverse relationship with pulse wave velocity (PWV) and carotid intima-media thickness (CIMT), indicating that AVP may serve as a marker for arterial stiffness in OSA…	0	2	3	-1	255,0,0	0.225704	0.0772484	0.357129	0.130368
Sleep Apnea Syndrome	AXIN1	1	Sleep Apnea Syndrome	AXIN1	1) Severe obstructive sleep apnea during rapid eye movement sleep is associated with decreased levels of Axin1 (q-value .095), an anti-inflammatory protein involved in metabolic regulation and the atherosclerotic process, indicating a negative influence of sleep apnea syndrome on Axin1. (Sleep Apnea Syndrome ---| AXIN1)[PMID: 32267595]	0	0	1	-1	255,0,0	0.306111	0.111556	0.357129	0.130368
Sleep Apnea Syndrome	BACE1	2	Sleep Apnea Syndrome	BACE1	1) Transient intermittent hypoxia treatment in a sleep apnea model has been shown to cause Aβ overproduction and tau hyperphosphorylation in AD model mice, likely through the upregulation of synaptic BACE1, indicating that even short-term sleep apnea can lead to significant long-lasting changes in Alzheimer's disease biomarkers (Sleep Apnea Syndrome' --+> 'BACE1).[PMID: 38508957] 2) Short-term ch…	0	2	0	1	0,255,0	0.132408	0.0124447	0.357129	0.0889093
Sleep Apnea Syndrome	BAD	1	Sleep Apnea Syndrome	BAD	1) There was a significant correlation between fatigue and obstructive sleep apnea syndrome (OSAS) in patients with immune thrombocytopenia, indicating that sleep-related problems, including OSAS, may contribute to fatigue levels (Sleep Apnea Syndrome' ---> 'BAD).[PMID: 37965409]	1	0	0	0	0,0,0	0.306111	0.111556	0.357129	0.130368
Sleep Apnea Syndrome	BAK1	1	Sleep Apnea Syndrome	BAK1	1) The study identified BAK1 as one of the hub genes exhibiting significant expression alterations in both childhood asthma and obstructive sleep apnea (OSA), suggesting its vital role in modulating the immune microenvironment associated with these diseases (Sleep Apnea Syndrome' ---> 'BAK1).[PMID: 40029375]	1	0	0	0	0,0,0	0.306111	0.111556	0.357129	0.130368
Sleep Apnea Syndrome	BANP	1	Sleep Apnea Syndrome	BANP	1) Chronic intermittent hypoxia, a characteristic of obstructive sleep apnea syndrome, induces senescence in vascular endothelial cells, with the BTG3-associated protein (BANP) being highly expressed and promoting senescence through p53 phosphorylation and nuclear retention, suggesting a significant role of BANP in the cardiovascular risks associated with sleep apnea (Sleep Apnea Syndrome' --+> '…	0	1	0	1	0,255,0	0.306111	0.111556	0.357129	0.130368
Sleep Apnea Syndrome	BAX	4	Sleep Apnea Syndrome	BAX	1) Chronic intermittent hypoxia (CIH) associated with obstructive sleep apnea-hypopnea syndrome (OSAHS) leads to increased apoptosis in the hippocampus, evidenced by a downregulation of the Bcl-2 to Bax ratio, indicating a negative influence of OSAHS on BAX expression (Sleep Apnea Syndrome ---| BAX).[PMID: 37553048] 2) In the context of obstructive sleep apnea syndrome, chronic intermittent hypox…	2	1	1	0	0,0,0	0.396365	0.260017	0.445549	0.292281
Sleep Apnea Syndrome	BCL2	7	Sleep Apnea Syndrome	BCL2	1) Chronic intermittent hypoxia (CIH) associated with obstructive sleep apnea-hypopnea syndrome (OSAHS) leads to cognitive impairment in children by increasing apoptotic cells in the hippocampus through the upregulation of cleaved Caspase-3 and the downregulation of the Bcl-2 to Bax ratio, indicating a negative influence of OSAHS on BCL2. (Sleep Apnea Syndrome ---| BCL2)[PMID: 37553048] 2) In an …	2	3	2	1	0,255,0	0.421885	0.312123	0.470042	0.347751
Sleep Apnea Syndrome	BDNF	6	Sleep Apnea Syndrome	BDNF	1) In patients with obstructive sleep apnea (OSA), the expression of BDNF was positively correlated with several circadian rhythm genes (p < 0.05 for all), while in controls, only PER1 mRNA showed a correlation with BDNF expression (R = 0.280, p = 0.017), indicating a more complex interaction in OSA patients. (Sleep Apnea Syndrome' --+> 'BDNF)[PMID: 40287460] 2) Youth with WAGR syndrome, which in…	1	2	3	-1	255,0,0	0.323758	0.17906	0.372699	0.206128
Sleep Apnea Syndrome	BDNF-AS	1	Sleep Apnea Syndrome	BDNF-AS	1) In patients with obstructive sleep apnea (OSA), significant associations were found between the levels of brain-derived neurotrophic factor (BDNF) and cognitive impairments, with BDNF levels being lower in those with more severe OSA (p=0.006), indicating a potential role of BDNF in neuroplasticity and cognitive function in this condition (Sleep Apnea Syndrome ---| BDNF-AS).[PMID: 39269296]	0	0	1	-1	255,0,0	0.306111	0.111556	0.357129	0.130368
Sleep Apnea Syndrome	BECN1	3	Sleep Apnea Syndrome	BECN1	1) The study found that the expression of the hypoxia-associated autophagy gene Becn1 was significantly higher in the IH-8w group of an obstructive sleep apnea-hypopnea syndrome (OSAHS) rat model, indicating a potential role of BECN1 in the impaired cognitive function and mitochondrial damage associated with intermittent hypoxia (Sleep Apnea Syndrome' --+> 'BECN1).[PMID: 39549209] 2) Recent data …	0	3	0	1	0,255,0	0.0626076	0.00138829	0.357129	0.0260022
Sleep Apnea Syndrome	BED	1	Sleep Apnea Syndrome	BED	1) In children with mild sleep-disordered breathing (SDB), bedsharing is associated with approximately 30 minutes shorter nocturnal sleep duration and later sleep timing, particularly in younger children, while in older children, these associations are influenced by SDB symptom burden and internalizing symptoms, indicating the need to address co-occurring medical and emotional issues (Sleep Apnea…	1	0	0	0	0,0,0	0.306111	0.111556	0.357129	0.130368
Sleep Apnea Syndrome	BID	2	Sleep Apnea Syndrome	BID	1) The study indicates that Rhodiola Crenulata has protective effects against cardiac apoptosis induced by severe sleep apnea, as evidenced by decreased levels of pro-apoptotic proteins such as t-Bid in treated mice compared to those with hypoxia alone (Sleep Apnea Syndrome ---| BID).[PMID: 26108210] 2) The study indicates that chronic intermittent hypoxia, a characteristic of obstructive sleep a…	0	0	2	-1	255,0,0	0.132408	0.0124447	0.357129	0.0889093
Sleep Apnea Syndrome	BIRC3	1	Sleep Apnea Syndrome	BIRC3	1) BIRC3 protein expression was found to be decreased in obstructive sleep apnea (OSA) patients with hypertension, suggesting a potential protective role of BIRC3 in the development of hypertension associated with OSA (Sleep Apnea Syndrome ---| BIRC3).[PMID: 28520763]	0	0	1	-1	255,0,0	0.306111	0.111556	0.357129	0.130368
Sleep Apnea Syndrome	BIRC5	3	Sleep Apnea Syndrome	BIRC5	1) In non-obese obstructive sleep apnea (OSA) patients, the gene survivin (BIRC5) was found to be upregulated, suggesting a potential role in the cognitive impairment associated with the condition, although specific pathogenic mechanisms remain unclear (Sleep Apnea Syndrome' --+> 'BIRC5').[PMID: 39875482] 2) Plasma survivin (BIRC5) levels are significantly lower in patients with obstructive sleep…	0	2	1	1	0,255,0	0.264028	0.100797	0.357129	0.130368
Sleep Apnea Syndrome	BLM	2	Sleep Apnea Syndrome	BLM	1) KDM6B is elevated in lung tissues from IPF patients and exacerbates pulmonary fibrosis in the presence of obstructive sleep apnea (OSA), indicating its critical role in mediating the effects of OSA on this condition (Sleep Apnea Syndrome' --+> 'BLM).[PMID: 39781582] 2) Chronic intermittent hypoxia associated with severe obstructive sleep apnea syndrome exacerbates bleomycin-induced pulmonary f…	0	1	1	1	0,255,0	0.518518	0.408593	0.523809	0.415792
Sleep Apnea Syndrome	BMAL1	6	Sleep Apnea Syndrome	BMAL1	1) In patients with obstructive sleep apnea (OSA), the expression of the circadian rhythm gene BMAL1 was positively correlated with neurotrophin BDNF expression, indicating a potential role of BMAL1 in the pathophysiology of OSA (Sleep Apnea Syndrome' --+> 'BMAL1).[PMID: 40287460] 2) The study found that the expression levels of the circadian clock gene BMAL1, along with other related genes, exhi…	3	1	2	0	0,0,0	0.323758	0.17906	0.372699	0.206128
Sleep Apnea Syndrome	BMI1	2	Sleep Apnea Syndrome	BMI1	1) In a study of 253 patients with obstructive sleep apnea undergoing upper airway stimulation, a lower postoperative body mass index (BMI-5) was significantly predictive of treatment success (odds ratio: 0.88; 95% confidence interval: 0.79-0.97; P = .016), indicating that reduced BMI after surgery is more important for outcomes than baseline BMI, suggesting a potential influence of BMI on sleep …	0	0	2	-1	255,0,0	0.132408	0.0124447	0.357129	0.0889093
Sleep Apnea Syndrome	BNIP3	4	Sleep Apnea Syndrome	BNIP3	1) The study found that the expression of the hypoxia-associated autophagy gene BNIP3 was significantly higher in the IH-8w group of an obstructive sleep apnea-hypopnea syndrome (OSAHS) rat model, indicating a potential role of BNIP3 in the impaired cognitive function and mitochondrial damage associated with intermittent hypoxia (Sleep Apnea Syndrome' --+> 'BNIP3).[PMID: 39549209] 2) Chronic inte…	0	4	0	1	0,255,0	0.0308653	0.000154872	0.357129	0.00613291
Sleep Apnea Syndrome	BNIP3L	2	Sleep Apnea Syndrome	BNIP3L	1) The study found that the expression of the hypoxia-associated autophagy gene BNIP3L was significantly higher in the obstructive sleep apnea-hypopnea syndrome (OSAHS) rat model subjected to intermittent hypoxia for 8 weeks, indicating a potential role of BNIP3L in the impaired cognitive function and mitochondrial damage associated with the disease (Sleep Apnea Syndrome' --+> 'BNIP3L).[PMID: 395…	0	2	0	1	0,255,0	0.132408	0.0124447	0.357129	0.0889093
Sleep Apnea Syndrome	BPI	1	Sleep Apnea Syndrome	BPI	1) Children with sleep-disordered breathing (SDB) exhibited significantly higher behavior problem index (BPI) scores (total BPI: 13.7 vs 8.8) and various behavioral subdomains compared to those without SDB, indicating a strong association between SDB and behavioral issues in this population (Sleep Apnea Syndrome' ---> 'BPI).[PMID: 19564303]	1	0	0	0	0,0,0	0.306111	0.111556	0.357129	0.130368
Sleep Apnea Syndrome	BPPV	4	Sleep Apnea Syndrome	BPPV	1) Patients with obstructive sleep apnea syndrome (OSAS) are significantly more likely to experience vestibular complaints, including dizziness, suggesting a potential association, although the exact influence of OSAS on specific vestibular disorders like Benign Paroxysmal Positional Vertigo (BPPV) remains unclear (Sleep Apnea Syndrome ---> BPPV).[PMID: 39268076] 2) Individuals diagnosed with obs…	2	1	1	0	0,0,0	0.396365	0.260017	0.445549	0.292281
Sleep Apnea Syndrome	BRAF	3	Sleep Apnea Syndrome	BRAF	1) Moderate-to-severe obstructive sleep apnea (OSA) is associated with increased odds of BRAF mutation in patients with papillary thyroid carcinoma (PTC), with an odds ratio of 2.88 (95% CI, 1.31-6.31; p = 0.008), suggesting a potential link between OSA and aggressive cancer features (Sleep Apnea Syndrome' --+> 'BRAF).[PMID: 35617717] 2) A novel association was found between the BRAF oncogene mut…	2	1	0	0	0,0,0	0.264028	0.100797	0.357129	0.130368
Sleep Apnea Syndrome	BSN	1	Sleep Apnea Syndrome	BSN	1) This paper presents a BSN-based portable monitor that integrates micro sensors with mobile devices to effectively monitor and diagnose obstructive sleep apnea syndrome (OSAS) at home, utilizing real-time data transmission for comprehensive analysis and assessment (Sleep Apnea Syndrome' ---> 'BSN).[PMID: 30770687]	1	0	0	0	0,0,0	0.306111	0.111556	0.357129	0.130368
Sleep Apnea Syndrome	BSX	1	Sleep Apnea Syndrome	BSX	1) Bariatric surgery significantly reduced the prevalence of sleep apnea in older adults from 62.5% to 23.7% (P < 0.001), indicating a negative association between sleep apnea syndrome and the effects of bariatric surgery (Sleep Apnea Syndrome ---| BSX).[PMID: 26017642]	0	0	1	-1	255,0,0	0.306111	0.111556	0.357129	0.130368
Sleep Apnea Syndrome	BTG3	1	Sleep Apnea Syndrome	BTG3	1) Chronic intermittent hypoxia, a characteristic of obstructive sleep apnea, induces senescence in vascular endothelial cells, with BTG3-associated protein (BANP) being highly expressed and promoting senescence through p53 phosphorylation, thereby linking sleep apnea to increased cardiovascular risk (Sleep Apnea Syndrome' --+> 'BTG3).[PMID: 38168028]	0	1	0	1	0,255,0	0.306111	0.111556	0.357129	0.130368
Sleep Apnea Syndrome	C1GALT1	1	Sleep Apnea Syndrome	C1GALT1	1) The study identified C1GALT1 as one of four genes significantly upregulated in both obstructive sleep apnea (OSA) and lung cancer, suggesting shared genetic mechanisms between the two disorders (Sleep Apnea Syndrome' ---> 'C1GALT1).[PMID: 40197140]	1	0	0	0	0,0,0	0.306111	0.111556	0.357129	0.130368
Sleep Apnea Syndrome	C1QTNF5	1	Sleep Apnea Syndrome	C1QTNF5	1) Lower serum myonectin concentrations are associated with an increased risk and severity of Obstructive Sleep Apnea Syndrome (OSAS), with an odds ratio of 0.988 (95% CI: 0.984-0.993, P < 0.001), indicating that myonectin levels are inversely correlated with OSAS severity (Sleep Apnea Syndrome ---| C1QTNF5).[PMID: 33231092]	0	0	1	-1	255,0,0	0.306111	0.111556	0.357129	0.130368
Sleep Apnea Syndrome	C1QTNF9B	2	Sleep Apnea Syndrome	C1QTNF9B	1) The study found that serum levels of CTRP9 were positively correlated with body mass index, insulin resistance, and markers of endothelial dysfunction in obstructive sleep apnea (OSA) patients, suggesting a potential role for CTRP9 in the complications associated with OSA (Sleep Apnea Syndrome' ---> 'C1QTNF9B).[PMID: 35976955] 2) Plasma CTRP9 levels were significantly decreased in patients wit…	1	0	1	0	0,0,0	0.518518	0.408593	0.523809	0.415792
Sleep Apnea Syndrome	C1R	1	Sleep Apnea Syndrome	C1R	1) The study identified complement C1r subcomponent (C1R) as a continuously up-regulated protein associated with the severity of obstructive sleep apnea (OSA) during pregnancy, with significant correlations found between C1R levels and various clinical factors related to OSA severity, indicating its potential as a diagnostic biomarker (Sleep Apnea Syndrome' --+> 'C1R).[PMID: 38407963]	0	1	0	1	0,255,0	0.306111	0.111556	0.357129	0.130368
Sleep Apnea Syndrome	C2	2	Sleep Apnea Syndrome	C2	1) Cheese consumption is inversely associated with sleep apnea risk (OR=0.724, p=0.00478), suggesting that higher cheese intake may reduce the likelihood of developing the disorder, while the relationship between 'Sleep Apnea Syndrome' and gene 'C2' remains unclear (Sleep Apnea Syndrome ---> C2).[PMID: 39551000] 2) Patients with obstructive sleep apnea hypopnea syndrome (OSAHS) exhibited signific…	1	0	1	0	0,0,0	0.518518	0.408593	0.523809	0.415792
Sleep Apnea Syndrome	C3	3	Sleep Apnea Syndrome	C3	1) A weak correlation was found between decreased C3 EEG frequency and higher Apnea/Hypopnea Index (AHI) in obstructive sleep apnea (OSA) patients (p = 0.033), suggesting that OSA-related hypoxemia may negatively impact neuronal activity associated with C3, highlighting the need to address this condition to potentially prevent cognitive decline (Sleep Apnea Syndrome ---| C3).[PMID: 39028483] 2) I…	1	0	2	-1	255,0,0	0.264028	0.100797	0.357129	0.130368
Sleep Apnea Syndrome	C3orf18	1	Sleep Apnea Syndrome	C3orf18	1) The study identified C3orf18 as one of the genes whose altered protein abundance in the brain is associated with sleep apnea, with further analyses providing causal evidence for this relationship (Sleep Apnea Syndrome' --+> 'C3orf18).[PMID: 38160582]	0	1	0	1	0,255,0	0.306111	0.111556	0.357129	0.130368
Sleep Apnea Syndrome	C4B	1	Sleep Apnea Syndrome	C4B	1) In a study examining serum proteins in patients with obstructive sleep apnea (OSA), the gene C4B was found to be underexpressed across all severity groups of OSA, indicating a negative association between Sleep Apnea Syndrome and C4B (Sleep Apnea Syndrome ---| C4B).[PMID: 21923731]	0	0	1	-1	255,0,0	0.306111	0.111556	0.357129	0.130368
Sleep Apnea Syndrome	C4BPA	1	Sleep Apnea Syndrome	C4BPA	1) C4BPA was found to be underexpressed in all three severity groups of obstructive sleep apnea (OSA), indicating a negative association between Sleep Apnea Syndrome and C4BPA levels (Sleep Apnea Syndrome ---| C4BPA).[PMID: 21923731]	0	0	1	-1	255,0,0	0.306111	0.111556	0.357129	0.130368
Sleep Apnea Syndrome	C5	2	Sleep Apnea Syndrome	C5	1) In patients with metabolic syndrome, those with obstructive sleep apnea syndrome (OSAHS) exhibited a significantly lower cough threshold for capsaicin (C5) compared to healthy controls, indicating a potential association between sleep apnea and increased cough sensitivity (Sleep Apnea Syndrome' ---> 'C5).[PMID: 34488706] 2) Patients with obstructive sleep apnea hypopnea syndrome (OSAHS) exhibi…	1	0	1	0	0,0,0	0.518518	0.408593	0.523809	0.415792
Sleep Apnea Syndrome	C9	2	Sleep Apnea Syndrome	C9	1) In obstructive sleep apnea (OSA), increased complement activity, particularly involving complement C9, promotes the endothelial release of pro-thrombotic von Willebrand factor (vWF) and pro-inflammatory angiopoietin-2, with circulating levels of angiopoietin-2 being greater in OSA patients compared to controls, and vWF cleavage products correlating with OSA severity, suggesting a potential lin…	2	0	0	0	0,0,0	0.132408	0.0124447	0.357129	0.0889093
Sleep Apnea Syndrome	CA1	7	Sleep Apnea Syndrome	CA1	1) Sevoflurane exacerbates cognitive impairments in obstructive sleep apnea syndrome (OSAS) mice through tau phosphorylation-induced mitochondrial dysfunction, highlighting a complex interaction between OSAS and tau-related mechanisms in the hippocampal CA1 region (Sleep Apnea Syndrome' ---> 'CA1).[PMID: 39536964] 2) The study found that corpora amylacea (CoA) were present in 96.7% of autopsied h…	2	1	4	-1	255,0,0	0.194717	0.0582618	0.357129	0.130368
Sleep Apnea Syndrome	CA2	1	Sleep Apnea Syndrome	CA2	1) In a study of autopsied hippocampi from patients with obstructive sleep apnea (OSA), corpora amylacea (CoA) were found in 96.7% of cases, predominantly in periventricular regions, while they were undetectable in the CA2 subfield, suggesting no strong association between Sleep Apnea Syndrome and the gene CA2. (Sleep Apnea Syndrome' ---> 'CA2)[PMID: 34686751]	1	0	0	0	0,0,0	0.306111	0.111556	0.357129	0.130368
Sleep Apnea Syndrome	CA3	7	Sleep Apnea Syndrome	CA3	1) In a study of autopsied hippocampi from patients with obstructive sleep apnea syndrome (OSA), corpora amylacea (CoA) were found in 96.7% of cases, predominantly in periventricular regions, with rare occurrences in the CA3 subfield, suggesting a spatiotemporal sequence of CoA deposition that is independent of age and body mass index (Sleep Apnea Syndrome' ---> 'CA3).[PMID: 34686751] 2) In parti…	2	0	5	-1	255,0,0	0.0694752	0.00410698	0.357129	0.0599187
Sleep Apnea Syndrome	CA4	1	Sleep Apnea Syndrome	CA4	1) In a study of autopsied hippocampi from patients with obstructive sleep apnea (OSA), corpora amylacea (CoA) were found in 96.7% of cases, predominantly in the CA4 region, suggesting a significant association between OSA and CoA deposition in this area (Sleep Apnea Syndrome' ---> 'CA4).[PMID: 34686751]	1	0	0	0	0,0,0	0.306111	0.111556	0.357129	0.130368
Sleep Apnea Syndrome	CA9	1	Sleep Apnea Syndrome	CA9	1) Sleep Apnea Syndrome (SDB) during pregnancy is associated with increased expression of the tissue hypoxia marker carbonic anhydrase IX (CAIX) in placentas, with 91.3% of OSA placentas showing CAIX expression compared to 57.5% in controls, indicating a link between SDB and CA9 (Sleep Apnea Syndrome' --+> 'CA9).[PMID: 26186234]	0	1	0	1	0,255,0	0.306111	0.111556	0.357129	0.130368
Sleep Apnea Syndrome	CAD	3	Sleep Apnea Syndrome	CAD	1) In a study of 10,121 obese patients in Türkiye, the prevalence of obstructive sleep apnea syndrome (OSAS) was found to be 75.12%, while coronary artery disease (CAD) prevalence was 10.32%, indicating a potential association between the two conditions (Sleep Apnea Syndrome' ---> 'CAD).[PMID: 40283509] 2) Obstructive sleep apnea (OSA) is associated with significant cardiovascular risks, as evide…	2	1	0	0	0,0,0	0.264028	0.100797	0.357129	0.130368
Sleep Apnea Syndrome	CAMK1D	1	Sleep Apnea Syndrome	CAMK1D	1) The genome-wide association study identified a variant (rs185932673) near the gene CAMK1D that is associated with obstructive sleep apnea (OSA), contributing to the understanding of the genetic factors involved in the disease (Sleep Apnea Syndrome' ---> 'CAMK1D).[PMID: 33243845]	1	0	0	0	0,0,0	0.306111	0.111556	0.357129	0.130368
Sleep Apnea Syndrome	CAMK2B	1	Sleep Apnea Syndrome	CAMK2B	1) The study highlights a significant increase in the phosphorylation of HIF-1 signaling, including the phosphorylation of CAMK2B, in murine models subjected to Chronic Intermittent Hypoxia, which is a key feature of Obstructive Sleep Apnea, suggesting a potential molecular link between CAMK2B and the pathophysiology of the syndrome (Sleep Apnea Syndrome' ---> 'CAMK2B).[PMID: 39433155]	1	0	0	0	0,0,0	0.306111	0.111556	0.357129	0.130368
Sleep Apnea Syndrome	CAMK2G	1	Sleep Apnea Syndrome	CAMK2G	1) Cx43 overexpression inhibits the expression of the calcium/calmodulin-dependent protein CaMKIIγ via the Cx43/CaMKIIγ/HIF-1 axis, which suggests a negative influence of Sleep Apnea Syndrome on CAMK2G expression, ultimately reducing myocardial apoptosis and the incidence of atrial fibrillation. (Sleep Apnea Syndrome ---| CAMK2G)[PMID: 37037067]	0	0	1	-1	255,0,0	0.306111	0.111556	0.357129	0.130368
Sleep Apnea Syndrome	CAMP	2	Sleep Apnea Syndrome	CAMP	1) Chronic intermittent hypoxia (CIH), a characteristic of obstructive sleep apnea (OSA) syndrome, significantly affects the expression of the cAMP pathway in soft palate tissue, suggesting a potential link between OSA and metabolic disturbances related to cAMP signaling (Sleep Apnea Syndrome' ---> 'CAMP).[PMID: 38283743] 2) Salidroside has been shown to ameliorate endothelial barrier injury and …	1	1	0	0	0,0,0	0.518518	0.408593	0.523809	0.415792
Sleep Apnea Syndrome	CAPS	1	Sleep Apnea Syndrome	CAPS	1) The study found a significant increase in cyclic alternating patterns (CAPs) in sleep EEG among obstructive Sleep Apnea Syndrome (OSAS) patients compared to control subjects, suggesting that increased CAP activity may predict cognitive decline in OSAS patients, particularly affecting verbal fluency, memory, and visuo-spatial skills associated with frontoparietal areas (Sleep Apnea Syndrome' --…	1	0	0	0	0,0,0	0.306111	0.111556	0.357129	0.130368
Sleep Apnea Syndrome	CARTPT	1	Sleep Apnea Syndrome	CARTPT	1) Sleep Apnea Syndrome during late gestation is associated with significant metabolic dysfunction in offspring, including increased body weight, fat mass, and insulin resistance, with the gene CARTPT identified among 2148 differentially methylated regions linked to obesity and metabolic syndrome (Sleep Apnea Syndrome --+> CARTPT).[PMID: 25801690]	0	1	0	1	0,255,0	0.306111	0.111556	0.357129	0.130368
Sleep Apnea Syndrome	CASP1	1	Sleep Apnea Syndrome	CASP1	1) The study identified CASP1 as one of the hub genes associated with obstructive sleep apnea syndrome, highlighting its potential role in the disease's progression, although specific statistics regarding its expression levels were not provided. (Sleep Apnea Syndrome' ---> 'CASP1)[PMID: 39665515]	1	0	0	0	0,0,0	0.306111	0.111556	0.357129	0.130368
Sleep Apnea Syndrome	CASP3	9	Sleep Apnea Syndrome	CASP3	1) Intermittent hypoxia (IH), a key feature of obstructive sleep apnea (OSA), has been shown to significantly induce oxidative stress, inflammation, and apoptosis in rodent brains, with apoptosis evaluated by cleaved caspase-3, highlighting the potential cerebral consequences of OSA (Sleep Apnea Syndrome' ---> 'CASP3').[PMID: 39694586] 2) In a study of 141 patients with obstructive sleep apnea (O…	1	2	6	-1	255,0,0	0.065802	0.00399347	0.357129	0.0599187
Sleep Apnea Syndrome	CAT	3	Sleep Apnea Syndrome	CAT	1) In a study of 155 patients with Acute Exacerbation of Chronic Obstructive Pulmonary Disease, over 70% were identified as high-risk for obstructive sleep apnea, with those in the moderate insomnia subgroup exhibiting higher CAT scores, suggesting a potential association between Sleep Apnea Syndrome and the CAT gene (Sleep Apnea Syndrome ---> CAT).[PMID: 39921070] 2) Obstructive sleep apnea (OSA…	1	0	2	-1	255,0,0	0.264028	0.100797	0.357129	0.130368
Sleep Apnea Syndrome	CAV1	1	Sleep Apnea Syndrome	CAV1	1) Intermittent hypoxia in obstructive sleep apnea (OSA) enhances the release of pro-thrombotic von Willebrand factor and pro-inflammatory angiopoietin-2 through altered complement activity and intracellular interactions involving the calcium channel Cav1.2, suggesting a potential link between OSA and the gene CAV1 (Sleep Apnea Syndrome ---| CAV1).[PMID: 33351148]	0	0	1	-1	255,0,0	0.306111	0.111556	0.357129	0.130368
Sleep Apnea Syndrome	CAVIN1	1	Sleep Apnea Syndrome	CAVIN1	1) Chronic intermittent hypoxia (CIH), a feature of obstructive sleep apnea (OSA) syndrome, leads to downregulation of caveolar proteins including cavin-1, which is associated with insulin resistance in adipose tissue, suggesting that the disassembly of caveolae may contribute to metabolic disorders in OSA patients (Sleep Apnea Syndrome ---| CAVIN1).[PMID: 33324235]	0	0	1	-1	255,0,0	0.306111	0.111556	0.357129	0.130368
Sleep Apnea Syndrome	CAVIN2	1	Sleep Apnea Syndrome	CAVIN2	1) Chronic intermittent hypoxia (CIH), a feature of obstructive sleep apnea (OSA) syndrome, leads to downregulation of caveolar proteins including CAVIN2, contributing to insulin resistance in adipose tissue, suggesting a negative influence of OSA on CAVIN2 expression (Sleep Apnea Syndrome ---| CAVIN2).[PMID: 33324235]	0	0	1	-1	255,0,0	0.306111	0.111556	0.357129	0.130368
Sleep Apnea Syndrome	CBL	1	Sleep Apnea Syndrome	CBL	1) The case report describes a young man with cobalamin c deficiency (cblC) who developed obstructive sleep apnea syndrome, among other health issues, but no specific association between the gene CBL and sleep apnea syndrome was established. (Sleep Apnea Syndrome' ---> 'CBL)[PMID: 38745823]	1	0	0	0	0,0,0	0.306111	0.111556	0.357129	0.130368
Sleep Apnea Syndrome	CBS	2	Sleep Apnea Syndrome	CBS	1) The study suggests that chronic intermittent hypoxia associated with sleep apnea syndrome leads to increased expression of the renin-angiotensin system components in the carotid body, which may enhance cardiorespiratory activity and local inflammation via AT1 receptor activation, indicating a potential pathogenic role in sleep-disordered breathing (Sleep Apnea Syndrome' ---> 'CBS).[PMID: 24036…	2	0	0	0	0,0,0	0.132408	0.0124447	0.357129	0.0889093
Sleep Apnea Syndrome	CCL11	2	Sleep Apnea Syndrome	CCL11	1) Individuals with moderate to severe risk of obstructive sleep apnea (OSA) were found to be 7.60 times more likely to experience severe symptoms of COVID-19 compared to those with mild risk, and there was a statistically significant negative correlation between OSA risk and the cytokine Eotaxin (CCL11) among COVID-19-positive patients (p = 0.04). (Sleep Apnea Syndrome ---| CCL11)[PMID: 38476500…	0	1	1	1	0,255,0	0.518518	0.408593	0.523809	0.415792
Sleep Apnea Syndrome	CCL18	1	Sleep Apnea Syndrome	CCL18	1) In a study of 20 stable idiopathic pulmonary fibrosis patients, elevated levels of CCL-18 were found to correlate with increased transcutaneous carbon dioxide tension during sleep and negatively correlated with diffusion capacity and arterial oxygen levels, suggesting a potential link between CCL-18 and sleep-disordered breathing, including obstructive sleep apnea syndrome (Sleep Apnea Syndrom…	1	0	0	0	0,0,0	0.306111	0.111556	0.357129	0.130368
Sleep Apnea Syndrome	CCL2	7	Sleep Apnea Syndrome	CCL2	1) The study identified CCL2 as one of the 5 hub genes shared between obstructive sleep apnea (OSA) and primary aldosteronism (PA), suggesting a potential role in the inflammatory and immune response mechanisms associated with both conditions (Sleep Apnea Syndrome' ---> 'CCL2).[PMID: 39252231] 2) The meta-analysis revealed that serum/plasma levels of monocyte chemoattractant protein-1 (MCP-1), wh…	3	4	0	1	0,255,0	0.194717	0.0582618	0.357129	0.130368
Sleep Apnea Syndrome	CCL20	1	Sleep Apnea Syndrome	CCL20	1) Individuals with a moderate to severe risk of obstructive sleep apnea (OSA) were found to have a statistically significant negative correlation with salivary MIP-3α/CCL20, indicating that as the risk of OSA increases, the levels of CCL20 decrease (OR = 7.60, 95%CI: 3.03, 19.06, <i>p</i> < 0.001). (Sleep Apnea Syndrome ---| CCL20)[PMID: 38476500]	0	0	1	-1	255,0,0	0.306111	0.111556	0.357129	0.130368
Sleep Apnea Syndrome	CCL23	1	Sleep Apnea Syndrome	CCL23	1) The investigation identified CCL23 as one of the inflammatory proteins significantly associated with obstructive sleep apnea (OSA), contributing to the understanding of genetic factors in OSA pathogenesis (Sleep Apnea Syndrome' --+> 'CCL23).[PMID: 39087877]	0	1	0	1	0,255,0	0.306111	0.111556	0.357129	0.130368
Sleep Apnea Syndrome	CCL24	1	Sleep Apnea Syndrome	CCL24	1) In patients with eosinophilic chronic rhinosinusitis with nasal polyps (ECRSwNP) and moderate-to-severe obstructive sleep apnea (OSA), the chemokine CCL24 was found to be elevated, indicating a potential association between OSA severity and increased levels of CCL24 (Sleep Apnea Syndrome' --+> 'CCL24).[PMID: 33541034]	0	1	0	1	0,255,0	0.306111	0.111556	0.357129	0.130368
Sleep Apnea Syndrome	CCL5	6	Sleep Apnea Syndrome	CCL5	1) CCL5/RANTES levels were found to decrease significantly after 6 months of CPAP therapy in patients with obstructive sleep apnea (OSA) and metabolic dysfunction associated steatotic liver disease (MASLD), suggesting a potential indirect association with liver injury, particularly influenced by CPAP compliance, although no direct link was established between OSA and CCL5 levels. (Sleep Apnea Syn…	0	5	1	1	0,255,0	0.036635	0.00055382	0.357129	0.0174453
Sleep Apnea Syndrome	CCL8	1	Sleep Apnea Syndrome	CCL8	1) The study identified CCL8 as a core gene associated with both obstructive sleep apnea (OSA) and ischemic stroke (IS), showing a positive correlation with monocyte levels, suggesting a potential role in the shared mechanisms of these conditions (Sleep Apnea Syndrome' --+> 'CCL8).[PMID: 39475897]	0	1	0	1	0,255,0	0.306111	0.111556	0.357129	0.130368
Sleep Apnea Syndrome	CCND1	1	Sleep Apnea Syndrome	CCND1	1) The study identified CCND1 as one of the ten hub genes shared between obstructive sleep apnea (OSA) and COVID-19, suggesting a potential role in the mutual pathogenic mechanisms of these disorders (Sleep Apnea Syndrome' ---> 'CCND1).[PMID: 38443855]	1	0	0	0	0,0,0	0.306111	0.111556	0.357129	0.130368
Sleep Apnea Syndrome	CCND2	3	Sleep Apnea Syndrome	CCND2	1) Obstructive sleep apnea syndrome (OSA) is associated with increased expression of the gene CCND2, as evidenced by significant up-regulation of its mRNA levels in the hippocampus of mice exposed to intermittent hypoxia, which correlates with cognitive dysfunction and activation of the Wnt signaling pathway (Sleep Apnea Syndrome --+> CCND2).[PMID: 39169375] 2) The study identified CCND2 as one o…	2	1	0	0	0,0,0	0.264028	0.100797	0.357129	0.130368
Sleep Apnea Syndrome	CCR2	3	Sleep Apnea Syndrome	CCR2	1) Intermittent hypoxia from obstructive sleep apnea enhances RAGE expression and promotes monocyte adhesion and chemotaxis through CCR2, suggesting a potential role of CCR2 in the cardiovascular complications associated with sleep apnea syndrome (Sleep Apnea Syndrome' ---| 'CCR2).[PMID: 30402462] 2) Monocytic CCR2 gene expression was found to be increased in severe obstructive sleep apnea (OSA) …	0	2	1	1	0,255,0	0.264028	0.100797	0.357129	0.130368
Sleep Apnea Syndrome	CCR5	1	Sleep Apnea Syndrome	CCR5	1) In patients with severe obstructive sleep apnea (OSA), intermittent hypoxia significantly upregulated the expression of the CCR5 gene in monocytes, correlating with increased apnea-hypopnea index (AHI) values, thereby enhancing monocyte adhesion and chemotaxis, particularly through RANTES-mediated pathways (Sleep Apnea Syndrome' --+> 'CCR5).[PMID: 30778913]	0	1	0	1	0,255,0	0.306111	0.111556	0.357129	0.130368
Sleep Apnea Syndrome	CCS	2	Sleep Apnea Syndrome	CCS	1) In patients with chronic coronary syndrome (CCS), increased frequency of sleep-related breathing disorder (SRBD) symptoms, such as excessive daytime sleepiness and morning tiredness, is associated with higher levels of cardiovascular prognostic biomarkers like interleukin 6 and growth differentiation factor 15, indicating a potential link between SRBD and cardiovascular outcomes in CCS patient…	1	0	1	0	0,0,0	0.518518	0.408593	0.523809	0.415792
Sleep Apnea Syndrome	CCV	2	Sleep Apnea Syndrome	CCV	1) The study found that obstructive sleep apnea (OSA) significantly increases the prevalence of coronary collateral vessel (CCV) development in STEMI patients, with 43.3% of OSA patients showing Rentrop grade ≥2 compared to only 5.1% in non-OSA patients (p < 0.001), and both the apnea-hypopnea index (AHI) and presence of OSA were associated with higher incidence of CCV development (OR 1.11, p < 0…	0	2	0	1	0,255,0	0.132408	0.0124447	0.357129	0.0889093
Sleep Apnea Syndrome	CD14	7	Sleep Apnea Syndrome	CD14	1) Hypoglossal nerve stimulation treatment in patients with obstructive sleep apnea syndrome (OSAS) significantly improved the expression of adhesion molecule CD162 on non-classical monocytes and downregulated PD-L1 expression, indicating a potential link between OSAS and immune regulation involving CD14 monocyte subsets, although specific statistics related to CD14 were not provided. (Sleep Apne…	4	1	2	0	0,0,0	0.194717	0.0582618	0.357129	0.130368
Sleep Apnea Syndrome	CD163	2	Sleep Apnea Syndrome	CD163	1) In obese children, the severity of obstructive sleep apnea (OSA) is associated with increased levels of soluble CD163 (sCD163), which rise significantly from 1.6 mg/L in those without OSA to 3.0 mg/L in those with severe OSA (p < 0.001), indicating a correlation with the apnea-hypopnea index (AHI) (Sleep Apnea Syndrome' --+> 'CD163).[PMID: 26298775] 2) In pediatric nonalcoholic fatty liver dis…	1	1	0	0	0,0,0	0.518518	0.408593	0.523809	0.415792
Sleep Apnea Syndrome	CD19	6	Sleep Apnea Syndrome	CD19	1) In children with obstructive sleep apnea hypopnea syndrome (OSAHS), the percentage of CD19 lymphocytes was significantly higher before surgery compared to the 4th day after surgery in group A (21.85±6.20 vs. 19.18±5.91, P<0.05), indicating a potential association between OSAHS and CD19 levels. (Sleep Apnea Syndrome' ---| 'CD19)[PMID: 31795544] 2) In patients with sleep apnea/hypopnea syndrome …	1	3	2	1	0,255,0	0.323758	0.17906	0.372699	0.206128
Sleep Apnea Syndrome	CD1D	2	Sleep Apnea Syndrome	CD1D	1) The study highlights the significant expression of CD1D in the tonsils of children with obstructive sleep apnea (OSA), which is associated with the defective regulatory B cell compartment and the presence of pro-inflammatory B and T cells that contribute to tonsillar hypertrophy and hyperplasia, suggesting a potential role of CD1D in the pathophysiology of OSA (Sleep Apnea Syndrome' ---> 'CD1D…	1	0	1	0	0,0,0	0.518518	0.408593	0.523809	0.415792
Sleep Apnea Syndrome	CD22	1	Sleep Apnea Syndrome	CD22	1) The study identified CD22 as one of the eleven hub genes significantly correlated with the clinical trait of CPAP treatment in obstructive sleep apnea (OSA) patients, contributing to a random forest model that predicted therapeutic efficacy with an AUC of 0.92, indicating its potential importance in OSA remission (Sleep Apnea Syndrome' ---> 'CD22).[PMID: 34529670]	1	0	0	0	0,0,0	0.306111	0.111556	0.357129	0.130368
Sleep Apnea Syndrome	CD24	1	Sleep Apnea Syndrome	CD24	1) The study identified a significant association between obstructive sleep apnea hypoventilation syndrome (OSAHS) and the CD24 gene, with CD38 on IgD+ CD24- B cells showing an odds ratio of 1.04 (95% CI = 1.02-1.04, P = 0.019), indicating a potential link between immune cell characteristics and OSAHS (Sleep Apnea Syndrome' --+> 'CD24).[PMID: 38524502]	0	1	0	1	0,255,0	0.306111	0.111556	0.357129	0.130368
Sleep Apnea Syndrome	CD27	2	Sleep Apnea Syndrome	CD27	1) In pediatric patients with obstructive sleep apnea (OSA), characterized by large tonsils and very severe OSA, there is an increase in naïve CD27-negative B cells and a relative reduction of innate lymphoid cells, suggesting a potential immunological mechanism involving CD27 in the pathophysiology of the disease (Sleep Apnea Syndrome' ---| 'CD27).[PMID: 34745084] 2) In a study involving 40 tons…	1	0	1	0	0,0,0	0.518518	0.408593	0.523809	0.415792
Sleep Apnea Syndrome	CD274	7	Sleep Apnea Syndrome	CD274	1) Hypoglossal nerve stimulation treatment in patients with obstructive sleep apnea syndrome significantly downregulated the expression of the immune checkpoint molecule PD-L1 (CD274) on all monocyte subsets, indicating a potential negative influence of sleep apnea syndrome on CD274 expression. (Sleep Apnea Syndrome ---| CD274)[PMID: 38385644] 2) In lung adenocarcinoma patients with obstructive s…	1	4	2	1	0,255,0	0.194717	0.0582618	0.357129	0.130368
Sleep Apnea Syndrome	CD28	2	Sleep Apnea Syndrome	CD28	1) No significant difference was observed in the percentage of CD8<sup>+</sup>/CD28<sup>+</sup> T cells between patients with Sleep Apnea Syndrome and the control group, indicating no strong association between Sleep Apnea Syndrome and the gene CD28. (Sleep Apnea Syndrome ---| CD28)[PMID: 30560392] 2) In patients with obstructive sleep apnea (OSA), there is a significant increase in the percentag…	0	1	1	1	0,255,0	0.518518	0.408593	0.523809	0.415792
Sleep Apnea Syndrome	CD34	9	Sleep Apnea Syndrome	CD34	1) Patients with obstructive sleep apnea syndrome (OSAS) exhibited a higher expression of CD34, indicating increased blood vessel size and a local inflammatory process in the oropharyngeal tissues compared to snoring patients and a comparative group, suggesting a potential association between OSAS and CD34 expression (Sleep Apnea Syndrome' --+> 'CD34).[PMID: 32020899] 2) Chronic intermittent hypo…	2	5	2	1	0,255,0	0.16928	0.0439293	0.357129	0.130368
Sleep Apnea Syndrome	CD36	6	Sleep Apnea Syndrome	CD36	1) Intermittent hypoxia, a feature of obstructive sleep apnea, was found to differentially regulate hepatic CD36 expression in lean and diet-induced obese mice, with lean mice showing increased CD36 expression and associated liver injury markers, while obese mice exhibited a paradoxical reduction in CD36 expression despite worsened liver conditions, suggesting a complex relationship between sleep…	0	3	3	1	0,255,0	0.323758	0.17906	0.372699	0.206128
Sleep Apnea Syndrome	CD38	4	Sleep Apnea Syndrome	CD38	1) Intermittent hypoxia associated with sleep apnea syndrome significantly decreases the mRNA levels of the gene CD38 in cardiomyocytes, which may inhibit cardiomyocyte functions and contribute to cardiovascular disease risk in SAS patients (Sleep Apnea Syndrome ---| CD38).[PMID: 35955916] 2) Sleep apnea syndrome is associated with increased mRNA levels of the gene CD38 due to intermittent hypoxi…	1	1	2	-1	255,0,0	0.396365	0.260017	0.445549	0.292281
Sleep Apnea Syndrome	CD4	7	Sleep Apnea Syndrome	CD4	1) In pediatric patients with obstructive sleep apnea hypopnea syndrome (OSAHS), lower percentages of CD4+ T cells were observed compared to healthy children, indicating a negative association between OSAHS and CD4 levels, with significant improvements in immune markers following surgical intervention (Sleep Apnea Syndrome ---| CD4).[PMID: 39042240] 2) Intermittent hypoxia in obstructive sleep ap…	3	1	3	0	0,0,0	0.421885	0.312123	0.470042	0.347751
Sleep Apnea Syndrome	CD40	8	Sleep Apnea Syndrome	CD40	1) Obstructive sleep apnea (OSA) in children was associated with increased levels of proinflammatory cytokines, including cluster of differentiation-40 ligand (CD40-L), but did not show direct structural or functional carotid changes compared to healthy controls, indicating that while OSA influences inflammatory profiles, the specific relationship with CD40 remains unclear (Sleep Apnea Syndrome -…	1	5	2	1	0,255,0	0.114149	0.016185	0.357129	0.113295
Sleep Apnea Syndrome	CD40LG	7	Sleep Apnea Syndrome	CD40LG	1) Obstructive sleep apnea (OSA) in children was associated with increased levels of proinflammatory cytokines, including cluster of differentiation-40 ligand (CD40-L), interleukin-6, and interleukin-8, but did not show direct structural or functional carotid changes compared to healthy controls, indicating a potential inflammatory profile linked to OSA (Sleep Apnea Syndrome' ---> 'CD40LG).[PMID:…	3	2	2	0	0,0,0	0.421885	0.312123	0.470042	0.347751
Sleep Apnea Syndrome	CD44	1	Sleep Apnea Syndrome	CD44	1) In the context of obstructive sleep apnea (OSA), increased levels of CD44+ cancer stem cells (CSCs) were observed in tumor environments exposed to intermittent hypoxia and sleep fragmentation, suggesting a potential link between OSA and enhanced tumor growth and invasion, while also correlating with reduced cytolytic function of CD8+ T cells (Sleep Apnea Syndrome' --+> 'CD44).[PMID: 28364502]	0	1	0	1	0,255,0	0.306111	0.111556	0.357129	0.130368
Sleep Apnea Syndrome	CD59	3	Sleep Apnea Syndrome	CD59	1) Patients with obstructive sleep apnea (OSA) exhibited lower baseline expression of the complement inhibitor CD59 compared to controls, and while CPAP therapy did not affect CD59 levels, statin treatment significantly increased CD59 expression and reduced complement deposition, indicating a negative association between OSA and CD59. (Sleep Apnea Syndrome ---| CD59)[PMID: 36912897] 2) Intermitte…	0	0	3	-1	255,0,0	0.0626076	0.00138829	0.357129	0.0260022
Sleep Apnea Syndrome	CD63	2	Sleep Apnea Syndrome	CD63	1) Obstructive sleep apnea syndrome (OSAS) is associated with increased exosome release, including CD63, and elevated levels of tau and amyloid beta proteins in the blood, which contribute to increased blood-brain barrier permeability and potential neurocognitive dysfunction (Sleep Apnea Syndrome' --+> 'CD63').[PMID: 39456840] 2) Patients with obstructive sleep apnea syndrome (OSAS) exhibit signi…	0	2	0	1	0,255,0	0.132408	0.0124447	0.357129	0.0889093
Sleep Apnea Syndrome	CD68	5	Sleep Apnea Syndrome	CD68	1) Patients with obstructive sleep apnea syndrome (OSAS) exhibited a stronger expression of the inflammatory marker CD68 in the oropharyngeal tissues compared to those with primary snoring and a comparative group, indicating a significant association between OSAS and CD68 expression (Sleep Apnea Syndrome' --+> 'CD68).[PMID: 32020899] 2) Chronic intermittent hypoxia (CIH) associated with obstructi…	0	3	2	1	0,255,0	0.225704	0.0772484	0.357129	0.130368
Sleep Apnea Syndrome	CD69	1	Sleep Apnea Syndrome	CD69	1) In patients with obstructive sleep apnea hypopnea syndrome (OSAHS), the expression rate of CD69 in peripheral blood T cells increases with the severity of the condition, showing significant differences between moderate and severe cases, and correlating positively with the apnea-hypopnea index (AHI) and negatively with oxygen saturation levels (LSaO₂), suggesting that CD69 may play a role in th…	0	1	0	1	0,255,0	0.306111	0.111556	0.357129	0.130368
Sleep Apnea Syndrome	CD74	1	Sleep Apnea Syndrome	CD74	1) Chronic obstructive sleep apnea (OSA) promotes the polarization of M1 macrophages through the upregulation of macrophage migration inhibitory factor (MIF) by hypoxia-inducible factor 1-α (HIF1α) in atrial myocytes, which activates nuclear factor-kappa B (NF-κB) via CD74, ultimately increasing susceptibility to atrial fibrillation (AF) associated with OSA (Sleep Apnea Syndrome' --+> 'CD74).[PMI…	0	1	0	1	0,255,0	0.306111	0.111556	0.357129	0.130368
Sleep Apnea Syndrome	CD81	1	Sleep Apnea Syndrome	CD81	1) Obstructive sleep apnea syndrome (OSAS) is associated with increased exosome release, tau, and amyloid beta (Aβ) proteins in the blood, which correlate with elevated blood-brain barrier permeability and potential neurocognitive dysfunction, suggesting a complex relationship with the gene CD81 (Sleep Apnea Syndrome' ---> 'CD81).[PMID: 39456840]	1	0	0	0	0,0,0	0.306111	0.111556	0.357129	0.130368
Sleep Apnea Syndrome	CD99	1	Sleep Apnea Syndrome	CD99	1) A case of solitary fibrous tumor (SFT) in the retropharynx was reported to cause severe obstructive sleep apnea, highlighting a potential association between the tumor and the sleep disorder, but no specific information regarding the gene CD99 was provided. (Sleep Apnea Syndrome' ---> 'CD99)[PMID: 16798403]	1	0	0	0	0,0,0	0.306111	0.111556	0.357129	0.130368
Sleep Apnea Syndrome	CDA	1	Sleep Apnea Syndrome	CDA	1) Bullous pemphigoid was significantly associated with obstructive sleep apnea, showing an adjusted odds ratio of 5.23 (2.45-11.19), indicating a strong link between the two conditions (Sleep Apnea Syndrome' ---> 'CDA).[PMID: 32647978]	1	0	0	0	0,0,0	0.306111	0.111556	0.357129	0.130368
Sleep Apnea Syndrome	CDC20	1	Sleep Apnea Syndrome	CDC20	1) Obstructive sleep apnea syndrome (OSAS) is associated with the gene CDC20, identified as one of eight hub genes from a set of 7565 differentially expressed genes, suggesting a potential role in the disease's molecular mechanisms (Sleep Apnea Syndrome' ---> 'CDC20).[PMID: 35132330]	1	0	0	0	0,0,0	0.306111	0.111556	0.357129	0.130368
Sleep Apnea Syndrome	CDK2	1	Sleep Apnea Syndrome	CDK2	1) The study identified CDK2 as one of the ten hub genes associated with the shared pathogenic mechanisms of obstructive sleep apnea (OSA) and COVID-19, suggesting a potential link between the two conditions (Sleep Apnea Syndrome' ---> 'CDK2).[PMID: 38443855]	1	0	0	0	0,0,0	0.306111	0.111556	0.357129	0.130368
Sleep Apnea Syndrome	CDKL5	1	Sleep Apnea Syndrome	CDKL5	1) In Rett syndrome, cases with CDKL5 mutations exhibited longer total sleep time and altered sleep architecture compared to MECP2 cases, with a notable apnea/hypopnea index of 11.92 ± 23.67/h TST indicating sleep-disordered breathing, but no strong association between Sleep Apnea Syndrome and CDKL5 was established. (Sleep Apnea Syndrome ---| CDKL5)[PMID: 35329122]	0	0	1	-1	255,0,0	0.306111	0.111556	0.357129	0.130368
Sleep Apnea Syndrome	CDKN1C	1	Sleep Apnea Syndrome	CDKN1C	1) The case study highlights the treatment of an 18-year-old boy with Beckwith-Wiedemann syndrome who experienced obstructive sleep apnea syndrome and obesity, suggesting a potential link between the glucagon-like peptide-1 system, CDKN1C mechanisms, and the management of obesity-related complications, although specific statistics on the association between sleep apnea syndrome and CDKN1C were no…	1	0	0	0	0,0,0	0.306111	0.111556	0.357129	0.130368
Sleep Apnea Syndrome	CDKN2A	2	Sleep Apnea Syndrome	CDKN2A	1) Chronic intermittent hypoxia associated with obstructive sleep apnea (OSA) triggers a senescence-like phenotype in human white preadipocytes, evidenced by a significantly higher prevalence of cells with nuclear localization of γH2AX & p16 in OSA patients (20.1 ± 10.8% vs. 10.3 ± 2.7%, P<sub>adjusted</sub> < 0.001), suggesting that OSA may be considered a senescence-related disorder (Sleep Apne…	1	0	1	0	0,0,0	0.518518	0.408593	0.523809	0.415792
Sleep Apnea Syndrome	CEBPB	1	Sleep Apnea Syndrome	CEBPB	1) Intermittent hypoxia in obstructive sleep apnea-hypopnea syndrome significantly increases the levels of CCAAT/enhancer binding protein beta (C/EBP β), which mediates the upregulation of endothelin-1 (ET-1) transcription by HIF-1α, and silencing of C/EBP β can suppress apoptosis induced by intermittent hypoxia without affecting the protective role of HIF-1α (Sleep Apnea Syndrome' --+> 'CEBPB).[…	0	1	0	1	0,255,0	0.306111	0.111556	0.357129	0.130368
Sleep Apnea Syndrome	CETP	2	Sleep Apnea Syndrome	CETP	1) In a study involving obese young rats, the expression levels of cholesterol ester transfer protein (CETP) were significantly higher in the obesity and obstructive sleep apnoea hypopnoea syndrome (OSAHS) group compared to the control and obesity groups, with a strong positive correlation between CETP expression and OSAHS severity (r=0.793, P<0.01), indicating that increased severity of OSAHS is…	0	2	0	1	0,255,0	0.132408	0.0124447	0.357129	0.0889093
Sleep Apnea Syndrome	CFC1	1	Sleep Apnea Syndrome	CFC1	1) The study reports that seven patients with de novo deletions of chromosome 19p13.3, including MEK2, exhibit features such as obstructive sleep apnea, developmental delay, and heart abnormalities, suggesting a potential link between MEK2 haploinsufficiency and the dysregulation of the MAPK pathway, but no direct association with the gene CFC1 is established. (Sleep Apnea Syndrome' ---> 'CFC1)[P…	1	0	0	0	0,0,0	0.306111	0.111556	0.357129	0.130368
Sleep Apnea Syndrome	CFD	4	Sleep Apnea Syndrome	CFD	1) The study found that a torus tubarius area percentage (TTA%) greater than 15% significantly affects upper airway aerodynamics in children with sleep-disordered breathing, with TTA% being 10.4 ± 3.58% in those with excellent outcomes compared to 17.71 ± 4.7% in those with poor outcomes (p < 0.001), suggesting a potential link between anatomical variations and surgical outcomes in sleep apnea sy…	4	0	0	0	0,0,0	0.0308653	0.000154872	0.357129	0.00613291
Sleep Apnea Syndrome	CFI	1	Sleep Apnea Syndrome	CFI	1) Single-night positive airway pressure therapy significantly reduced respiratory events in stroke patients with sleep apnea but did not improve cerebral blood flow as measured by cerebral flow index (CFI), indicating no strong association between Sleep Apnea Syndrome and CFI. (Sleep Apnea Syndrome ---| CFI)[PMID: 34969188]	0	0	1	-1	255,0,0	0.306111	0.111556	0.357129	0.130368
Sleep Apnea Syndrome	CFM1	3	Sleep Apnea Syndrome	CFM1	1) Patients with syndromic hemifacial microsomia (SHFM) are at high risk of severe obstructive sleep apnea (OSA), with a study showing that 46% of evaluated patients aged 2 to 23 years had severe OSA, highlighting the need for systematic sleep studies and individualized treatment (Sleep Apnea Syndrome' ---> 'CFM1).[PMID: 38842644] 2) Patients with craniofacial microsomia (CFM) have a high prevale…	3	0	0	0	0,0,0	0.0626076	0.00138829	0.357129	0.0260022
Sleep Apnea Syndrome	CGA	1	Sleep Apnea Syndrome	CGA	1) The study indicates that a 6-month CPAP treatment significantly improved cognitive function and reduced depressive symptoms in elderly patients with obstructive sleep apnea syndrome (OSAS), as evidenced by notable increases in MMSE (25.3 ± 1.6 to 26 ± 1.5; p < 0.0001) and MoCA scores (24.4 ± 2.3 to 26.2 ± 1.7; p < 0.0001), alongside a reduction in GDS scores (6.0 ± 2.5 to 4.6 ± 2.2; p < 0.0001…	1	0	0	0	0,0,0	0.306111	0.111556	0.357129	0.130368
Sleep Apnea Syndrome	CHAT	4	Sleep Apnea Syndrome	CHAT	1) The study utilized ECG signals from the Childhood Adenotonsillectomy Trial (CHAT, n = 1610) to develop an interpretable deep learning model for estimating obstructive sleep apnea (OSA) severity in children, achieving a diagnostic performance with a 4-class Cohen's Kappa of 0.410, while highlighting ECG features linked to OSA and cardiovascular risk; however, no strong association between Sleep…	4	0	0	0	0,0,0	0.0308653	0.000154872	0.357129	0.00613291
Sleep Apnea Syndrome	CHI3L1	6	Sleep Apnea Syndrome	CHI3L1	1) In a study of 74 obstructive sleep apnea-hypopnea syndrome (OSA) patients, serum levels of Chitinase 3-like protein 1 (CHI3L1) were significantly increased and positively correlated with the apnea-hypopnea index (AHI), suggesting that OSA may exacerbate liver fibrosis through pathways involving CHI3L1 (Sleep Apnea Syndrome --+> CHI3L1).[PMID: 35280860] 2) The meta-analysis indicates that serum…	0	5	1	1	0,255,0	0.036635	0.00055382	0.357129	0.0174453
Sleep Apnea Syndrome	CHRD	1	Sleep Apnea Syndrome	CHRD	1) Obstructive sleep apnea (OSA) is associated with significant atrial remodelling, particularly in paroxysmal atrial fibrillation (AF) patients with an apnoea-hypopnoea index (AHI) ≥ 30, indicating that severe OSA may exacerbate atrial substrate changes, which could help identify AF patients who would benefit from OSA management (Sleep Apnea Syndrome' ---> 'CHRD).[PMID: 33447844]	1	0	0	0	0,0,0	0.306111	0.111556	0.357129	0.130368
Sleep Apnea Syndrome	CIC	1	Sleep Apnea Syndrome	CIC	1) The study found significant differences in ocular surface tests among patients with obstructive sleep apnea syndrome (OSAS) compared to control subjects, with the mean conjunctival impression cytology (CIC) stage increasing from 0.47±0.60 in controls to 1.83±0.69 in severe OSAS (P <0.001), indicating a potential association between OSAS severity and ocular surface changes, but no direct associ…	1	0	0	0	0,0,0	0.306111	0.111556	0.357129	0.130368
Sleep Apnea Syndrome	CIMT	9	Sleep Apnea Syndrome	CIMT	1) The study found significant positive correlations between carotid intima-media thickness (cIMT) and left ventricular mass index (LVMI) (Rs = 0.24, P < 0.001) as well as cIMT and relative wall thickness (RWT) (Rs = 0.34, P < 0.001), indicating that cIMT is associated with changes in left ventricular geometry in patients with obstructive sleep apnea-hypopnea syndrome (OSAHS) related hypertension…	1	6	2	1	0,255,0	0.065802	0.00399347	0.357129	0.0599187
Sleep Apnea Syndrome	CLDN1	1	Sleep Apnea Syndrome	CLDN1	1) The study found that CLDN1 levels in plasma and urine decreased in obstructive sleep apnea (OSA) patients compared to healthy controls (p < 0.05), with urinary CLDN1 showing a high diagnostic accuracy (AUC of 0.887), suggesting that CLDN1 may serve as a potential biomarker for OSA and is associated with impaired mucosal barrier function due to the disease. (Sleep Apnea Syndrome ---| CLDN1)[PMI…	0	0	1	-1	255,0,0	0.306111	0.111556	0.357129	0.130368
Sleep Apnea Syndrome	CLDN2	1	Sleep Apnea Syndrome	CLDN2	1) The study found that CLDN2 levels in plasma and urine decreased in patients with obstructive sleep apnea (OSA), indicating a potential role of CLDN2 as a biomarker for OSA, with urinary CLDN1 + CLDN2 + CLDN3 showing an AUC of 0.906 (95% CI, 0.831-0.981) for diagnostic accuracy, suggesting a negative association between OSA and CLDN2 levels (Sleep Apnea Syndrome ---| CLDN2).[PMID: 38450072]	0	0	1	-1	255,0,0	0.306111	0.111556	0.357129	0.130368
Sleep Apnea Syndrome	CLDN3	1	Sleep Apnea Syndrome	CLDN3	1) Urinary CLDN3 levels were found to be significantly decreased in obstructive sleep apnea (OSA) patients compared to healthy controls, with an area under the receiver operating characteristic curve (AUC) of 0.828, indicating its potential as a biomarker for OSA, and it was negatively associated with the severity of the condition (Sleep Apnea Syndrome ---| CLDN3).[PMID: 38450072]	0	0	1	-1	255,0,0	0.306111	0.111556	0.357129	0.130368
Sleep Apnea Syndrome	CLEC3B	1	Sleep Apnea Syndrome	CLEC3B	1) Intermittent hypoxia associated with obstructive sleep apnea syndrome significantly elevates the level of CLEC3B in the M2 supernatant, which has a protumor effect on laryngeal cancer cells, suggesting a potential link between sleep apnea and tumor aggressiveness through CLEC3B (Sleep Apnea Syndrome --+> CLEC3B).[PMID: 37834257]	0	1	0	1	0,255,0	0.306111	0.111556	0.357129	0.130368
Sleep Apnea Syndrome	CLOCK	7	Sleep Apnea Syndrome	CLOCK	1) The study found that in patients with obstructive sleep apnea (OSA), the expression of the circadian rhythm gene CLOCK was positively correlated with brain-derived neurotrophic factor (BDNF) expression, indicating a potential link between OSA and CLOCK gene activity (Sleep Apnea Syndrome' --+> 'CLOCK).[PMID: 40287460] 2) Symptoms of obstructive sleep apnoea were most consistently linked to acc…	5	2	0	0	0,0,0	0.0694752	0.00410698	0.357129	0.0599187
Sleep Apnea Syndrome	CLTC	1	Sleep Apnea Syndrome	CLTC	1) In a case involving a patient with Tatton-Brown Rahman syndrome (TBRS) who had a variant in the CLTC gene, symptoms of central sleep apnea were reported, suggesting a potential association between Sleep Apnea Syndrome and CLTC; however, the specific influence remains unclear. (Sleep Apnea Syndrome ---> CLTC)[PMID: 31961069]	1	0	0	0	0,0,0	0.306111	0.111556	0.357129	0.130368
Sleep Apnea Syndrome	CLU	1	Sleep Apnea Syndrome	CLU	1) In patients with obstructive sleep apnea (OSA), clusterin levels were significantly higher (309.7/217.2-763.2 μg/ml) compared to controls (276.1/131.0-424.3 μg/ml, p = 0.048), suggesting a potential protective role of clusterin against disease severity (Sleep Apnea Syndrome' --+> 'CLU).[PMID: 33666516]	0	1	0	1	0,255,0	0.306111	0.111556	0.357129	0.130368
Sleep Apnea Syndrome	CMC2	1	Sleep Apnea Syndrome	CMC2	1) Sleep Apnea Syndrome (SDB+) is associated with a younger age at mild cognitive impairment (MCI) onset (e.g., 72.63 vs 83.67 years, p < 0.01) and, in a conservative subset, an earlier age at Alzheimer disease-dementia onset (83.46 vs 88.13 years, p < 0.05), while continuous positive airway pressure (CPAP) use appears to delay MCI onset (e.g., 72.63 vs 82.10 years, p < 0.01) (Sleep Apnea Syndrom…	1	0	0	0	0,0,0	0.306111	0.111556	0.357129	0.130368
Sleep Apnea Syndrome	CMM	3	Sleep Apnea Syndrome	CMM	1) Obstructive sleep apnea (OSA) significantly increases the risk of major adverse cardiovascular and cerebrovascular events (MACCE) in patients with cardiometabolic multimorbidity (CMM), with an incidence of 34.7% in OSA patients compared to 23.7% in non-OSA patients (p = 0.004), and an adjusted hazard ratio of 1.432 (95% CI: 1.017-2.016; p = 0.040), indicating the need for targeted OSA manageme…	1	2	0	1	0,255,0	0.264028	0.100797	0.357129	0.130368
Sleep Apnea Syndrome	CNNM2	1	Sleep Apnea Syndrome	CNNM2	1) The study identified CNNM2 as one of the four brain proteins whose altered abundances are associated with sleep apnea, supported by various analyses including Mendelian randomization, indicating a potential causal relationship (Sleep Apnea Syndrome' --+> 'CNNM2).[PMID: 38160582]	0	1	0	1	0,255,0	0.306111	0.111556	0.357129	0.130368
Sleep Apnea Syndrome	CNP	1	Sleep Apnea Syndrome	CNP	1) Obstructive sleep apnea syndrome (OSAS) is associated with significantly lower effective airway compliance in the nasopharynx (C<sub>NP</sub>) compared to controls (-4.4 vs. 1.9 mm<sup>2</sup>/cmH<sub>2</sub>O, P = 0.012), and a negative correlation was found between C<sub>NP</sub> and the apnea-hypopnea index (AHI) (r<sub>S</sub> = -0.69, P = 0.02), indicating that OSAS negatively influences …	0	0	1	-1	255,0,0	0.306111	0.111556	0.357129	0.130368
Sleep Apnea Syndrome	CNR1	2	Sleep Apnea Syndrome	CNR1	1) Chronic intermittent hypoxia (CIH) associated with obstructive sleep apnea (OSA) leads to increased expression of cannabinoid receptor 1 (CB1R) in bone cells and elevated serum tartrate-resistant acid phosphatase (TRAP) levels, indicating bone metabolism abnormalities, while the CB1R antagonist rimonabant (Ri) reduces these effects, suggesting a potential link between sleep apnea syndrome and …	0	2	0	1	0,255,0	0.132408	0.0124447	0.357129	0.0889093
Sleep Apnea Syndrome	COIL	1	Sleep Apnea Syndrome	COIL	1) A 31-year-old woman with Sleep Apnea Syndrome (SAS) developed low-grade subarachnoid hemorrhage (SAH) and experienced severe bradyarrhythmia, including sinus arrest lasting up to 12 seconds, highlighting the potential life-threatening interactions between SAS and SAH, even in mild cases (Sleep Apnea Syndrome' ---> 'COIL).[PMID: 32637209]	1	0	0	0	0,0,0	0.306111	0.111556	0.357129	0.130368
Sleep Apnea Syndrome	COL1A1	2	Sleep Apnea Syndrome	COL1A1	1) In a study of obstructive sleep apnea (OSA), RNA sequencing revealed that the gene COL1A1 was among the 637 differentially expressed genes in the genioglossus muscle of chronic intermittent hypoxia (CIH) mice, indicating a significant association with extracellular matrix-receptor interactions and responses to reactive oxygen species, suggesting that OSA negatively influences COL1A1 expression…	0	1	1	1	0,255,0	0.518518	0.408593	0.523809	0.415792
Sleep Apnea Syndrome	COL1A2	1	Sleep Apnea Syndrome	COL1A2	1) The study identified 637 differentially expressed genes in the genioglossus of chronic intermittent hypoxia mice, including COL1A2, suggesting a potential link between sleep apnea syndrome and alterations in collagen expression, which may contribute to upper airway muscle injury (Sleep Apnea Syndrome ---| COL1A2).[PMID: 36273780]	0	0	1	-1	255,0,0	0.306111	0.111556	0.357129	0.130368
Sleep Apnea Syndrome	COL3A1	2	Sleep Apnea Syndrome	COL3A1	1) In a study analyzing the genioglossus muscle in obstructive sleep apnea (OSA) using CIH mice, COL3A1 was identified as one of the differentially expressed genes among a total of 637 dysregulated genes, suggesting a potential link between OSA and collagen-related biological processes, with hypoxia reducing collagen expression levels (Sleep Apnea Syndrome ---| COL3A1).[PMID: 36273780] 2) Obstruc…	0	1	1	1	0,255,0	0.518518	0.408593	0.523809	0.415792
Sleep Apnea Syndrome	COL5A1	1	Sleep Apnea Syndrome	COL5A1	1) Obstructive sleep apnea (OSA) is associated with dysregulation of the gene COL5A1, among other collagen-related genes, in the genioglossus muscle of chronic intermittent hypoxia (CIH) mice, suggesting a potential link between OSA and collagen synthesis impairment (Sleep Apnea Syndrome ---| COL5A1).[PMID: 36273780]	0	0	1	-1	255,0,0	0.306111	0.111556	0.357129	0.130368
Sleep Apnea Syndrome	COL5A2	1	Sleep Apnea Syndrome	COL5A2	1) In a study analyzing the genioglossus muscle in chronic intermittent hypoxia (CIH) mice, COL5A2 was identified as one of the differentially expressed genes among a total of 637 dysregulated genes, suggesting a potential link between sleep apnea syndrome and alterations in collagen-related biological processes (Sleep Apnea Syndrome' ---> 'COL5A2).[PMID: 36273780]	1	0	0	0	0,0,0	0.306111	0.111556	0.357129	0.130368
Sleep Apnea Syndrome	COL8A1	1	Sleep Apnea Syndrome	COL8A1	1) The research indicates that the gene COL8A1 may be associated with both Sleep Apnea Syndrome and osteoarthritis, with significant enrichment in leukocyte migration and chemotaxis, suggesting a potential role in the bidirectional causal relationship between these diseases (Sleep Apnea Syndrome' ---> 'COL8A1).[PMID: 38737460]	1	0	0	0	0,0,0	0.306111	0.111556	0.357129	0.130368
Sleep Apnea Syndrome	COMA	8	Sleep Apnea Syndrome	COMA	1) Obstructive sleep apnea in children, particularly when associated with severe obesity, can lead to life-threatening complications such as respiratory arrest and prolonged unconsciousness, as evidenced by a case where a 5-year-old girl remained in a coma for 7 months following cardiac arrest likely caused by airway compression due to excessive fat tissue (Sleep Apnea Syndrome' --+> 'COMA).[PMID…	3	2	3	0	0,0,0	0.514662	0.45535	0.523809	0.459996
Sleep Apnea Syndrome	COMT	1	Sleep Apnea Syndrome	COMT	1) No significant association was found between the catechol-O-methyltransferase gene (COMT) and sleep bruxism in individuals with obstructive sleep apnea, as the polymorphisms rs174675 and rs165656 did not show significant differences in analysis (Sleep Apnea Syndrome ---| COMT).[PMID: 34808513]	0	0	1	-1	255,0,0	0.306111	0.111556	0.357129	0.130368
Sleep Apnea Syndrome	COPA	1	Sleep Apnea Syndrome	COPA	1) The study identified COPA as one of the eight hub genes among 7565 differentially expressed genes related to obstructive sleep apnea syndrome (OSAS), suggesting its potential involvement in the disease's molecular mechanisms (Sleep Apnea Syndrome' ---> 'COPA).[PMID: 35132330]	1	0	0	0	0,0,0	0.306111	0.111556	0.357129	0.130368
Sleep Apnea Syndrome	COPD	5	Sleep Apnea Syndrome	COPD	1) Obesity-related anthropometric measures, including BMI and waist circumference, are positively correlated with the prevalence of both Sleep Apnea Syndrome and COPD, while higher waist circumference and BMI are associated with better survival in these conditions, indicating a complex relationship between them (Sleep Apnea Syndrome' --+> 'COPD).[PMID: 40346342] 2) The study found that the preval…	3	2	0	0	0,0,0	0.225704	0.0772484	0.357129	0.130368
Sleep Apnea Syndrome	COPE	1	Sleep Apnea Syndrome	COPE	1) A significant correlation was found between fatigue and obstructive sleep apnea syndrome (OSAS) in patients with immune thrombocytopenia (ITP), indicating that sleep-related problems, including OSAS, may contribute to increased fatigue levels (Sleep Apnea Syndrome ---> COPE).[PMID: 37965409]	1	0	0	0	0,0,0	0.306111	0.111556	0.357129	0.130368
Sleep Apnea Syndrome	CORT	1	Sleep Apnea Syndrome	CORT	1) Patients with obstructive sleep apnea exhibited lower serum copeptin levels (0.48 ± 0.24 ng/ml) compared to healthy controls (0.64 ± 0.28 ng/ml, p = 0.007), suggesting that reduced copeptin levels may reflect disturbed ADH secretion rather than a reduced cardiovascular risk, indicating that measuring copeptin in this context may not be advisable (Sleep Apnea Syndrome ---| CORT).[PMID: 23407918]	0	0	1	-1	255,0,0	0.306111	0.111556	0.357129	0.130368
Sleep Apnea Syndrome	COX20	1	Sleep Apnea Syndrome	COX20	1) Variants in the gene COX20 have been identified as strong candidate genes associated with obstructive sleep apnea syndrome (OSAS) in Brazilian families, suggesting a potential genetic link to the disease (Sleep Apnea Syndrome' --+> 'COX20).[PMID: 37229194]	0	1	0	1	0,255,0	0.306111	0.111556	0.357129	0.130368
Sleep Apnea Syndrome	COX4I1	1	Sleep Apnea Syndrome	COX4I1	1) Chronic intermittent hypoxia (CIH), associated with Sleep Apnea Syndrome, led to reduced gene expression levels of COX4I1 in pancreatic islets, indicating a negative influence of Sleep Apnea Syndrome on COX4I1 (Sleep Apnea Syndrome ---| COX4I1).[PMID: 34666876]	0	0	1	-1	255,0,0	0.306111	0.111556	0.357129	0.130368
Sleep Apnea Syndrome	CP	2	Sleep Apnea Syndrome	CP	1) In a study of 1,224 nonsleepy obstructive sleep apnea (OSA) participants, those with shorter average OSA event durations (≤19.5 s) experienced a protective effect from continuous positive airway pressure (CPAP) therapy on cardiovascular disease (CVD) events (hazard ratio [HR], 0.46; P = 0.002), while those with longer event durations and hypercholesterolemia had nearly 2.5 times more CVD event…	2	0	0	0	0,0,0	0.132408	0.0124447	0.357129	0.0889093
Sleep Apnea Syndrome	CPM	1	Sleep Apnea Syndrome	CPM	1) Participants with obesity and obstructive sleep apnea (OSA) exhibited fewer counts per minute (CPM) on wrist actigraphy compared to those without obesity, and while CPM increased significantly following positive airway pressure (PAP) treatment in the OSA group, the overall association suggests that OSA is unlikely to improve physical activity levels in adults with obesity, indicating a negativ…	0	0	1	-1	255,0,0	0.306111	0.111556	0.357129	0.130368
Sleep Apnea Syndrome	CPS1	1	Sleep Apnea Syndrome	CPS1	1) Overexpressed CPS1-IT alleviated pulmonary arterial hypertension (PAH) in obstructive sleep apnea (OSA) models by reducing IL-1β expression through inhibition of HIF1 transcriptional activity and the NF-κB signaling pathway, indicating a negative association between Sleep Apnea Syndrome and CPS1 (Sleep Apnea Syndrome ---| CPS1).[PMID: 30982984]	0	0	1	-1	255,0,0	0.306111	0.111556	0.357129	0.130368
Sleep Apnea Syndrome	CRCP	2	Sleep Apnea Syndrome	CRCP	1) Higher dietary inflammatory index (DII) is positively associated with an increased risk of sleep apnea (odds ratio for highest vs. lowest quintile = 1.55), while a higher healthy eating index (HEI) and a healthier lifestyle are linked to reduced risk (odds ratio for HEI = 0.72), emphasizing the importance of diet quality and lifestyle in sleep apnea risk management (Sleep Apnea Syndrome ---> C…	1	0	1	0	0,0,0	0.518518	0.408593	0.523809	0.415792
Sleep Apnea Syndrome	CREB1	2	Sleep Apnea Syndrome	CREB1	1) SMD treatment improved cognitive performance in mice exposed to chronic intermittent hypoxia (CIH), which is associated with obstructive sleep apnea (OSA), by enhancing ERK/CREB phosphorylation and increasing PSD-95 and BDNF expression, suggesting a potential neuroprotective mechanism involving the NR2B-ERK signaling pathway (Sleep Apnea Syndrome' --+> 'CREB1).[PMID: 33794336] 2) Edaravone tre…	0	2	0	1	0,255,0	0.132408	0.0124447	0.357129	0.0889093
Sleep Apnea Syndrome	CREBBP	2	Sleep Apnea Syndrome	CREBBP	1) In a study of 17 patients with Rubinstein-Taybi syndrome, 64.7% were found to have disease-causing mutations in the CREBBP gene, and while snoring and sleep apnea were common among these patients, no direct association between Sleep Apnea Syndrome and CREBBP was established. (Sleep Apnea Syndrome' ---> 'CREBBP)[PMID: 26788536] 2) In a study of ten Taiwanese children with Rubinstein-Taybi syndr…	2	0	0	0	0,0,0	0.132408	0.0124447	0.357129	0.0889093
Sleep Apnea Syndrome	CRH	7	Sleep Apnea Syndrome	CRH	1) Dysregulation of the urocortin 3 (UCN3) and corticotropin-releasing hormone receptor 2 (CRHR2) axis is implicated in sleep apnea syndrome as part of a broader association with stress-related disorders, highlighting the potential for UCN3 as a biomarker in clinical diagnostics (Sleep Apnea Syndrome' ---> 'CRH).[PMID: 35738909] 2) Recent findings indicate that hypothalamic CRH neurons are hypoac…	3	2	2	0	0,0,0	0.421885	0.312123	0.470042	0.347751
Sleep Apnea Syndrome	CRHR2	1	Sleep Apnea Syndrome	CRHR2	1) Dysregulation of the corticotropin-releasing hormone receptor 2 (CRHR2) is believed to play a role in sleep apnea syndrome as part of the urocortin 3 (UCN3)/CRHR2 regulatory axis that mediates stress homeostasis, highlighting its potential as a biomarker for stress-related disorders. (Sleep Apnea Syndrome' ---> 'CRHR2)[PMID: 35738909]	1	0	0	0	0,0,0	0.306111	0.111556	0.357129	0.130368
Sleep Apnea Syndrome	CRP	8	Sleep Apnea Syndrome	CRP	1) In this meta-analysis, CPAP therapy significantly reduced C-reactive protein (CRP) levels in obstructive sleep apnea (OSA) patients, with a standardized mean difference of 0.88 (95% CI 0.28-1.48), indicating a strong association between OSA and CRP levels (Sleep Apnea Syndrome' ---| 'CRP).[PMID: 40346316] 2) Obstructive sleep apnea (OSA) significantly increases the risk of major adverse cardio…	3	3	2	0	0,0,0	0.514662	0.45535	0.523809	0.459996
Sleep Apnea Syndrome	CRSA	1	Sleep Apnea Syndrome	CRSA	1) In a study of 24 children with myotonic dystrophy type 1, 42% were diagnosed with sleep apnea syndrome, highlighting the need for further research into the respiratory and sleep disorders associated with this condition (Sleep Apnea Syndrome ---> CRSA).[PMID: 36780729]	1	0	0	0	0,0,0	0.306111	0.111556	0.357129	0.130368
Sleep Apnea Syndrome	CRY1	5	Sleep Apnea Syndrome	CRY1	1) The study found that in patients with obstructive sleep apnea (OSA), the expression of the circadian rhythm gene CRY1 was positively correlated with brain-derived neurotrophic factor (BDNF) expression (p < 0.05), indicating a potential association between OSA and CRY1 expression levels (Sleep Apnea Syndrome' --+> 'CRY1).[PMID: 40287460] 2) The study found that the expression levels of the circ…	2	2	1	0	0,0,0	0.516645	0.442557	0.523809	0.448052
Sleep Apnea Syndrome	CRY2	2	Sleep Apnea Syndrome	CRY2	1) The study found that while the gene CRY2 did not exhibit diurnal expression patterns, its expression was significantly elevated in severe Obstructive Sleep Apnea (OSA), suggesting a potential association between OSA severity and CRY2 expression levels (Sleep Apnea Syndrome' ---> 'CRY2).[PMID: 40113269] 2) In patients with obstructive sleep apnea/hypopnea (OSA) syndrome, the expression patterns…	1	0	1	0	0,0,0	0.518518	0.408593	0.523809	0.415792
Sleep Apnea Syndrome	CS	3	Sleep Apnea Syndrome	CS	1) The presence of obstructive sleep apnea (OSA) was significantly associated with reduced hippocampal volumes in individuals with cognitive impairment due to neurodegenerative, vascular, or mixed etiologies, highlighting the adverse effects of OSA on brain health, particularly in those with underlying neurodegenerative processes (Sleep Apnea Syndrome' ---> 'CS).[PMID: 40275828] 2) Patients diagn…	3	0	0	0	0,0,0	0.0626076	0.00138829	0.357129	0.0260022
Sleep Apnea Syndrome	CSDC2	1	Sleep Apnea Syndrome	CSDC2	1) The study identified CSDC2 as one of the genes whose altered protein abundance in the brain is associated with sleep apnea, with further analyses providing strong evidence for a causal relationship (posterior probability of hypothesis 4 = 0.75), indicating that sleep apnea influences CSDC2. (Sleep Apnea Syndrome' --+> 'CSDC2)[PMID: 38160582]	0	1	0	1	0,255,0	0.306111	0.111556	0.357129	0.130368
Sleep Apnea Syndrome	CST3	1	Sleep Apnea Syndrome	CST3	1) Decreased serum adiponectin levels were associated with increased cystatin C in male patients with obstructive sleep apnea syndrome (OSAS), suggesting that adiponectin may play a regulatory role in renal function in these patients (Sleep Apnea Syndrome ---| CST3).[PMID: 31473914]	0	0	1	-1	255,0,0	0.306111	0.111556	0.357129	0.130368
Sleep Apnea Syndrome	CTBS	1	Sleep Apnea Syndrome	CTBS	1) Patients with obstructive sleep apnea (OSA) exhibit impaired neuroplasticity, as evidenced by a lack of change in motor-evoked potentials (MEPs) following continuous theta burst stimulation (cTBS), suggesting that OSA may negatively affect the brain's ability to adapt and learn motor skills (Sleep Apnea Syndrome ---| CTBS).[PMID: 23560939]	0	0	1	-1	255,0,0	0.306111	0.111556	0.357129	0.130368
Sleep Apnea Syndrome	CTF1	1	Sleep Apnea Syndrome	CTF1	1) The concentrations of Cardiotrophin-1 (CT-1) were found to be higher in patients with obstructive sleep apnea (OSA) compared to non-OSA controls, indicating a potential association between OSA severity and CT-1 levels, with better diagnostic capabilities for moderate and severe OSA; however, the specific relationship between Sleep Apnea Syndrome and CTF1 remains unclear. (Sleep Apnea Syndrome …	1	0	0	0	0,0,0	0.306111	0.111556	0.357129	0.130368
Sleep Apnea Syndrome	CTLA4	1	Sleep Apnea Syndrome	CTLA4	1) In a study comparing tonsillar T-cell activation in patients with Pustulosis palmaris et plantaris (PPP) and obstructive sleep apnea syndrome (OSAS), it was found that mRNA expression of CTLA4 was reduced in PPP patients compared to OSAS patients (P = 0.04), suggesting a negative influence of OSAS on CTLA4 expression. (Sleep Apnea Syndrome ---| CTLA4)[PMID: 15885643]	0	0	1	-1	255,0,0	0.306111	0.111556	0.357129	0.130368
Sleep Apnea Syndrome	CTNNB1	1	Sleep Apnea Syndrome	CTNNB1	1) Curcumin has been shown to enhance cognitive function and promote neurogenesis in the context of obstructive sleep apnea (OSA) by upregulating the expression of the gene CTNNB1, suggesting a potential therapeutic target for neurological damage associated with the condition (Sleep Apnea Syndrome' --+> 'CTNNB1).[PMID: 39362017]	0	1	0	1	0,255,0	0.306111	0.111556	0.357129	0.130368
Sleep Apnea Syndrome	CTRL	2	Sleep Apnea Syndrome	CTRL	1) Obstructive sleep apnea syndrome (OSAS) is associated with chronic intermittent hypoxia (cIH), which leads to a significant 11% reduction in body weight and decreased food intake in rats, suggesting a slight impairment of nutritional status and immunity in OSAS patients (Sleep Apnea Syndrome ---| CTRL).[PMID: 37964925] 2) The study found that expiratory muscle strength training (EMST) signific…	1	0	1	0	0,0,0	0.518518	0.408593	0.523809	0.415792
Sleep Apnea Syndrome	CTSA	5	Sleep Apnea Syndrome	CTSA	1) Preterm-born adolescents and adults exhibited a 40% higher oxygen desaturation index (ODI) compared to term-born individuals, with increased rates of snoring and daytime fatigue, but the elevated ODI was primarily attributed to obesity rather than a history of preterm birth, indicating no direct predictive relationship between preterm birth and sleep-disordered breathing (Sleep Apnea Syndrome)…	1	3	1	1	0,255,0	0.225704	0.0772484	0.357129	0.130368
Sleep Apnea Syndrome	CTSB	1	Sleep Apnea Syndrome	CTSB	1) In an obstructive sleep apnea-hypopnea syndrome (OSAHS) rat model, intermittent hypoxia (IH) significantly increased the levels of the lysosomal function-related gene CTSB, indicating its association with impaired cognitive function and mitochondrial damage due to IH exposure (Sleep Apnea Syndrome' --+> 'CTSB).[PMID: 39549209]	0	1	0	1	0,255,0	0.306111	0.111556	0.357129	0.130368
Sleep Apnea Syndrome	CTSK	1	Sleep Apnea Syndrome	CTSK	1) An 8-year-old boy with pycnodysostosis presented life-threatening obstructive sleep apnea, and molecular analysis revealed a novel mutation in the CTSK gene, suggesting a potential link between CTSK and sleep apnea in this case (Sleep Apnea Syndrome' ---> 'CTSK).[PMID: 24057333]	1	0	0	0	0,0,0	0.306111	0.111556	0.357129	0.130368
Sleep Apnea Syndrome	CUBN	1	Sleep Apnea Syndrome	CUBN	1) CUBN polymorphism (rs1801222) may influence the severity of obstructive sleep apnea syndrome (OSAS), as carriers of the A allele were more frequent in patients with moderate or severe OSAS compared to those with mild OSAS (p = 0.028), but no overall association was found between CUBN and OSAS occurrence (Sleep Apnea Syndrome ---| CUBN).[PMID: 38008818]	0	0	1	-1	255,0,0	0.306111	0.111556	0.357129	0.130368
Sleep Apnea Syndrome	CUL5	1	Sleep Apnea Syndrome	CUL5	1) The study found that circulating VCAM-1 levels were significantly elevated in patients with moderate to severe obstructive sleep apnea (OSA) combined with coronary artery disease (CAD) compared to those with OSA alone (853.28 ng/mL vs. 416.61 ng/mL, P < 0.001), and VCAM-1 levels were independently associated with CAD (odds ratio = 2.113, P < 0.001), suggesting that VCAM-1 may serve as a novel …	1	0	0	0	0,0,0	0.306111	0.111556	0.357129	0.130368
Sleep Apnea Syndrome	CX3CL1	3	Sleep Apnea Syndrome	CX3CL1	1) Fractalkine/CX3CL1, an inflammatory marker, was not found to have a significant difference in serum levels between obstructive sleep apnea (OSA) patients and healthy controls (p = 0.67), but levels significantly decreased after one week of positive airway pressure treatment (p = 0.001), indicating that while CX3CL1 may not be a diagnostic marker for OSA, it could reflect treatment success. (Sl…	0	2	1	1	0,255,0	0.264028	0.100797	0.357129	0.130368
Sleep Apnea Syndrome	CX3CR1	4	Sleep Apnea Syndrome	CX3CR1	1) The study indicates that CX3CR1 is involved in CXCL10 signaling in human monocytes, which is significantly correlated with obesity and has an additive effect in patients with obstructive sleep apnea syndrome (OSAS), suggesting a complex interplay between these conditions (Sleep Apnea Syndrome' --+> 'CX3CR1).[PMID: 38175171] 2) The study indicates that obstructive sleep apnea syndrome (OSAS) an…	2	2	0	0	0,0,0	0.396365	0.260017	0.445549	0.292281
Sleep Apnea Syndrome	CXCL1	4	Sleep Apnea Syndrome	CXCL1	1) Intermittent hypoxia, a feature of obstructive sleep apnea, was found to elevate serum levels of C-X-C motif chemokine ligand 1 (CXCL-1) in both lean and diet-induced obese mice, suggesting a potential role of CXCL-1 in liver injury associated with sleep apnea; however, the relationship appears complex as IH exposure also reduced hepatic CD36 expression in obese mice. (Sleep Apnea Syndrome' --…	0	4	0	1	0,255,0	0.0308653	0.000154872	0.357129	0.00613291
Sleep Apnea Syndrome	CXCL10	3	Sleep Apnea Syndrome	CXCL10	1) In a study of obstructive sleep apnea (OSA) patients post-stroke, significantly increased plasma levels of the inflammatory chemokine CXCL10 were observed in male patients with severe white matter hyperintensities compared to females, and in newly diagnosed OSA patients compared to healthy controls, suggesting a potential role of CXCL10 in altered endothelial integrity and vascular inflammatio…	0	2	1	1	0,255,0	0.264028	0.100797	0.357129	0.130368
Sleep Apnea Syndrome	CXCL12	4	Sleep Apnea Syndrome	CXCL12	1) In a study involving overweight and obese patients with moderate to severe obstructive sleep apnea (OSA), continuous positive airway pressure (CPAP) therapy did not significantly change the number or function of CD34+ progenitor cells, but it did result in a 2.2-fold increase in CXCR4 mRNA expression, suggesting a potential positive influence on the migration of these cells mediated by the che…	0	1	3	-1	255,0,0	0.135473	0.0198673	0.357129	0.121304
Sleep Apnea Syndrome	CXCL2	3	Sleep Apnea Syndrome	CXCL2	1) The study identified CXCL2 as one of the five hub genes shared between obstructive sleep apnea (OSA) and primary aldosteronism (PA), suggesting a potential link in their inflammatory and immune response mechanisms (Sleep Apnea Syndrome' ---> 'CXCL2).[PMID: 39252231] 2) Obstructive sleep apnea syndrome (OSA) is associated with Alzheimer's disease and involves the gene CXCL2, which was identifie…	2	1	0	0	0,0,0	0.264028	0.100797	0.357129	0.130368
Sleep Apnea Syndrome	CXCL5	2	Sleep Apnea Syndrome	CXCL5	1) In a study of 70 patients with obstructive sleep apnea (OSA), CXCL5 levels were found to be upregulated in mice with fatty liver, but no significant difference in CXCL5 levels was observed between MASLD-OSA and non-MASLD-OSA patients, although levels decreased significantly after 6 months of CPAP therapy, suggesting a potential indirect association with liver injury in MASLD-OSA patients (Slee…	1	1	0	0	0,0,0	0.518518	0.408593	0.523809	0.415792
Sleep Apnea Syndrome	CXCL6	1	Sleep Apnea Syndrome	CXCL6	1) The study found that patients with obstructive sleep apnea (OSA) had significantly higher serum levels of interleukin-8 (IL-8) and granulocyte chemotactic protein-2 (GCP-2) compared to healthy subjects, indicating systemic inflammation in OSA patients, but did not support a link between OSA and increased oxidative stress or decreased antioxidant defense (Sleep Apnea Syndrome ---| CXCL6).[PMID:…	0	0	1	-1	255,0,0	0.306111	0.111556	0.357129	0.130368
Sleep Apnea Syndrome	CXCL8	8	Sleep Apnea Syndrome	CXCL8	1) Adenotonsillectomy in pediatric patients with Obstructive Sleep Apnea Syndrome (OSAS) significantly reduced the mRNA expression levels of IL-8 (CXCL8) in circulating polymorphonuclear neutrophils, suggesting a potential link between OSAS severity and inflammatory markers, including CXCL8, in the context of immune and inflammatory mechanisms. (Sleep Apnea Syndrome' ---| 'CXCL8)[PMID: 38157624] …	0	6	2	1	0,255,0	0.038123	0.000808847	0.357129	0.0238524
Sleep Apnea Syndrome	CXCR4	3	Sleep Apnea Syndrome	CXCR4	1) The genome-wide association study identified a significant association between obstructive sleep apnea (OSA) and the gene CXCR4, with the variant rs10928560 near CXCR4 showing a p-value of less than 5.0×10^-8, suggesting a potential genetic link (Sleep Apnea Syndrome' ---> 'CXCR4).[PMID: 33243845] 2) In a study of overweight and obese patients with moderate to severe obstructive sleep apnea (O…	1	2	0	1	0,255,0	0.264028	0.100797	0.357129	0.130368
Sleep Apnea Syndrome	CYBA	1	Sleep Apnea Syndrome	CYBA	1) The study found that patients with obstructive sleep apnea hypopnea syndrome (OSAHS) exhibited significantly higher levels of NADPH oxidase p22phox mRNA and a higher percentage of p22phox positive neutrophils and macrophages in induced sputum compared to healthy controls, indicating that changes in NADPH oxidase p22phox expression are related to the severity of OSAHS (Sleep Apnea Syndrome' ---…	1	0	0	0	0,0,0	0.306111	0.111556	0.357129	0.130368
Sleep Apnea Syndrome	CYBB	4	Sleep Apnea Syndrome	CYBB	1) The study indicates that obstructive sleep apnea leads to increased NOX2 expression and oxidative stress in the prefrontal cortex, resulting in the loss of parvalbumin interneurons and neurobehavioral alterations in mice, suggesting a molecular mechanism linking sleep apnea to brain oxidative stress (Sleep Apnea Syndrome ---| CYBB).[PMID: 25911467] 2) The study indicates that oxidative stress,…	1	1	2	-1	255,0,0	0.396365	0.260017	0.445549	0.292281
Sleep Apnea Syndrome	CYP2D6	1	Sleep Apnea Syndrome	CYP2D6	1) The review highlights that children with obstructive sleep apnea are at increased risk for serious adverse effects, including respiratory depression, when using opioids like codeine, which is influenced by CYP2D6 pharmacogenetics, suggesting that understanding these genetic factors could improve safety in opioid prescribing for this population (Sleep Apnea Syndrome' ---> 'CYP2D6).[PMID: 283236…	1	0	0	0	0,0,0	0.306111	0.111556	0.357129	0.130368
Sleep Apnea Syndrome	CYP2E1	1	Sleep Apnea Syndrome	CYP2E1	1) Hypoxia, a condition associated with obstructive sleep apnea syndrome, has been shown to aggravate and accelerate the progression of non-alcoholic steatohepatitis (NASH) by up-regulating the expression of lipogenic genes, including CYP2E1, while decreasing insulin sensitivity, indicating a potential link between sleep apnea syndrome and CYP2E1 expression (Sleep Apnea Syndrome' --+> 'CYP2E1).[P…	0	1	0	1	0,255,0	0.306111	0.111556	0.357129	0.130368
Sleep Apnea Syndrome	CYSLTR1	1	Sleep Apnea Syndrome	CYSLTR1	1) The study found that the expression of the leukotriene receptor CYSLTR1 was similar across different types of adenoids in children with adenoid hypertrophy, who often present with obstructive sleep apnea, suggesting a potential role of CYSLTR1 in the pathology of sleep apnea syndrome, although no direct association was established. (Sleep Apnea Syndrome' ---> 'CYSLTR1)[PMID: 36996773]	1	0	0	0	0,0,0	0.306111	0.111556	0.357129	0.130368
Sleep Apnea Syndrome	CYSLTR2	3	Sleep Apnea Syndrome	CYSLTR2	1) Children with obstructive sleep apnea (OSA) exhibit significantly higher expression of cysteinyl leukotriene receptors CysLT(1) in small-size CD19+ B-lymphocytes and CD3+ T-lymphocytes compared to control subjects with recurrent tonsillitis, suggesting a potential therapeutic target for pediatric sleep apnea (Sleep Apnea Syndrome' --+> 'CYSLTR2).[PMID: 22647498] 2) In children with Sleep Apnea…	1	2	0	1	0,255,0	0.264028	0.100797	0.357129	0.130368
Sleep Apnea Syndrome	DAD1	1	Sleep Apnea Syndrome	DAD1	1) Children with Sleep Apnea Syndrome (AP group) exhibited significantly lower values for D-AD1 compared to both healthy children and those with adenoid-related sleep apnea, indicating a potential negative association between Sleep Apnea Syndrome and the gene DAD1 (Sleep Apnea Syndrome ---| DAD1).[PMID: 16406083]	0	0	1	-1	255,0,0	0.306111	0.111556	0.357129	0.130368
Sleep Apnea Syndrome	DAP	3	Sleep Apnea Syndrome	DAP	1) Brachycephalic dogs exhibit significantly higher diastolic arterial pressure (DAP) compared to meso- or dolicocephalic dogs, with values of 95.3 ± 19.2 mmHg versus 83.0 ± 11.5 mmHg (P = .042), suggesting a potential link between upper airway obstruction and hypertension, which is relevant to sleep apnea syndrome in humans (Sleep Apnea Syndrome ---> DAP).[PMID: 22574946] 2) The study involving …	2	1	0	0	0,0,0	0.264028	0.100797	0.357129	0.130368
Sleep Apnea Syndrome	DBH	2	Sleep Apnea Syndrome	DBH	1) Chronic intermittent hypoxia (CIH) significantly reduces axonal projections from SubCoeruleus neurons to the hypoglossal motor nucleus by 68% and 73% in dorsal and ventral subregions, respectively, which may exacerbate the progression of obstructive sleep apnea (OSA), particularly in males, suggesting a negative influence of OSA on the noradrenergic innervation related to the gene DBH (Sleep A…	0	1	1	1	0,255,0	0.518518	0.408593	0.523809	0.415792
Sleep Apnea Syndrome	DBP	6	Sleep Apnea Syndrome	DBP	1) Sleep Apnea Syndrome (SA) in adults with Down syndrome is associated with reduced min-max variations in both systolic and diastolic blood pressures during a Head-Up Tilt test, indicating a blunted autonomic control of blood pressure, particularly due to intermittent hypoxia rather than sleep fragmentation (Sleep Apnea Syndrome ---| DBP).[PMID: 40180987] 2) The study found that the apnea-hypopn…	1	1	4	-1	255,0,0	0.12589	0.0189981	0.357129	0.121304
Sleep Apnea Syndrome	DBT	1	Sleep Apnea Syndrome	DBT	1) The study found that in patients with obstructive sleep apnea syndrome, an increase in salivary phosphatidylcholine concentration may enhance upper airway patency by reducing surface tension, with significant correlations observed between surface tension and hypopnoea index (r = 0.50, P = 0.03) and hypopnoea time/total disordered breathing time (HT/DBT) (r = 0.6, P = 0.006), while no direct as…	1	0	0	0	0,0,0	0.306111	0.111556	0.357129	0.130368
Sleep Apnea Syndrome	DCR	1	Sleep Apnea Syndrome	DCR	1) In a study of 205 patients who underwent endoscopic dacryocystorhinostomy (DCR), 10 patients were identified as using continuous positive airway pressure (CPAP) for obstructive sleep apnea (OSA), with 80% reporting symptoms from CPAP use post-DCR, leading to a 50% discontinuation rate due to these symptoms, highlighting the need for preoperative counseling regarding CPAP effects in OSA patient…	0	0	1	-1	255,0,0	0.306111	0.111556	0.357129	0.130368
Sleep Apnea Syndrome	DCT	2	Sleep Apnea Syndrome	DCT	1) The study found a significant increase in intraocular pressure (IOP) measured by the Pascal dynamic contour tonometer (DCT) in patients with severe obstructive sleep apnea/hypopnea syndrome (OSAHS) compared to controls (18.06±3.39 mmHg vs. 11.03±3.85 mmHg, P<0.0001), indicating a potential association between OSAHS and changes in ocular parameters assessed by DCT, but no direct association wit…	2	0	0	0	0,0,0	0.132408	0.0124447	0.357129	0.0889093
Sleep Apnea Syndrome	DCTN1	1	Sleep Apnea Syndrome	DCTN1	1) The study identified a heterozygous mutation (p.Y78C) in the DCTN1 gene in two siblings diagnosed with Perry disease, one of whom suffered from sleep apnea syndrome, suggesting a potential association between DCTN1 and sleep apnea syndrome, although the exact relationship remains unclear. (Sleep Apnea Syndrome' ---> 'DCTN1)[PMID: 39864870]	1	0	0	0	0,0,0	0.306111	0.111556	0.357129	0.130368
Sleep Apnea Syndrome	DCX	1	Sleep Apnea Syndrome	DCX	1) Obstructive sleep apnea (OSA) leads to cognitive dysfunction and is associated with increased expression of DCX, a marker of immature neurons, in the hippocampus, indicating a potential link between intermittent hypoxia and neuroinflammatory activation (Sleep Apnea Syndrome' --+> 'DCX).[PMID: 39169375]	0	1	0	1	0,255,0	0.306111	0.111556	0.357129	0.130368
Sleep Apnea Syndrome	DDIT3	2	Sleep Apnea Syndrome	DDIT3	1) The study identified DDIT3 as one of 13 ferroptosis-related genes that may serve as potential targets for CPAP treatment in obstructive sleep apnea (OSA), highlighting its involvement in the disease's pathophysiology (Sleep Apnea Syndrome' ---> 'DDIT3).[PMID: 38178888] 2) Chronic activation of the integrated stress response (ISR) in a murine model of obstructive sleep apnea leads to insulin re…	2	0	0	0	0,0,0	0.132408	0.0124447	0.357129	0.0889093
Sleep Apnea Syndrome	DGKB	1	Sleep Apnea Syndrome	DGKB	1) The in-silico analysis identified DGKB as one of the three genes with direct interactions between erectile dysfunction and obstructive sleep apnea, suggesting a potential shared genetic basis for these conditions (Sleep Apnea Syndrome' ---> 'DGKB).[PMID: 37990110]	1	0	0	0	0,0,0	0.306111	0.111556	0.357129	0.130368
Sleep Apnea Syndrome	DMPK	1	Sleep Apnea Syndrome	DMPK	1) In a case study, a 65-year-old male with a long-term history of sleep apnea syndrome was diagnosed with myotonic dystrophy type 1 (MD1) due to a heterozygous CTG repeat expansion in the DMPK gene, indicating a potential association between sleep apnea syndrome and DMPK, although no direct causative link was established. (Sleep Apnea Syndrome' ---> 'DMPK)[PMID: 34472530]	1	0	0	0	0,0,0	0.306111	0.111556	0.357129	0.130368
Sleep Apnea Syndrome	DNASE1L3	1	Sleep Apnea Syndrome	DNASE1L3	1) The study identified DNASE1L3 as one of the eleven hub genes significantly correlated with the clinical trait of CPAP treatment in obstructive sleep apnea (OSA) patients, contributing to a random forest model that predicted therapeutic efficacy with an AUC of 0.92, suggesting its potential importance in OSA remission (Sleep Apnea Syndrome' ---> 'DNASE1L3).[PMID: 34529670]	1	0	0	0	0,0,0	0.306111	0.111556	0.357129	0.130368
Sleep Apnea Syndrome	DOCK7	1	Sleep Apnea Syndrome	DOCK7	1) Diabetic mice with obstructive sleep apnea (OSA) exhibited significantly impaired endothelial function and increased oxidative stress markers compared to their non-diabetic counterparts, suggesting that chronic intermittent hypoxia exacerbates endothelial dysfunction in diabetes, with levels of 8-isoprostane, IL-6, and ADMA being approximately two-fold higher in the affected groups (Sleep Apne…	0	0	1	-1	255,0,0	0.306111	0.111556	0.357129	0.130368
Sleep Apnea Syndrome	DPH3	1	Sleep Apnea Syndrome	DPH3	1) Intermittent hypoxia, a key factor in obstructive sleep apnea syndrome, alters the expression of various miRNAs and affects the localization of splicing factors, which may influence the regulation of DPH3 transcripts in response to hypoxia, suggesting a complex relationship between sleep apnea syndrome and DPH3. (Sleep Apnea Syndrome' ---> 'DPH3)[PMID: 39912396]	1	0	0	0	0,0,0	0.306111	0.111556	0.357129	0.130368
Sleep Apnea Syndrome	DRD1	1	Sleep Apnea Syndrome	DRD1	1) The prevalence of the DRD1 rs686 G variant (GG homozygosity) was found to be high in patients with sleep bruxism and obstructive sleep apnea, suggesting a potential genetic contribution of DRD1 to the predisposition to sleep bruxism, but no direct association with sleep apnea syndrome was established. (Sleep Apnea Syndrome' ---> 'DRD1)[PMID: 32367059]	1	0	0	0	0,0,0	0.306111	0.111556	0.357129	0.130368
Sleep Apnea Syndrome	DRD5	1	Sleep Apnea Syndrome	DRD5	1) The gene DRD5 was identified as downregulated in obstructive sleep apnea (OSA) patients, showing good diagnostic properties for OSA, but this abnormal signature was not reversed with short-term effective CPAP therapy, indicating a negative influence of OSA on DRD5 (Sleep Apnea Syndrome ---| DRD5).[PMID: 38178888]	0	0	1	-1	255,0,0	0.306111	0.111556	0.357129	0.130368
Sleep Apnea Syndrome	DSCC1	1	Sleep Apnea Syndrome	DSCC1	1) The study identified DSCC1 as one of the six key acetylation-related genes that effectively discriminated obstructive sleep apnea (OSA) patients from normal individuals, highlighting its potential role in the disease's epigenetic landscape and immune microenvironment (Sleep Apnea Syndrome' ---> 'DSCC1).[PMID: 37244148]	1	0	0	0	0,0,0	0.306111	0.111556	0.357129	0.130368
Sleep Apnea Syndrome	DSE	3	Sleep Apnea Syndrome	DSE	1) Participants with obstructive sleep apnea (OSA) and type 2 diabetes mellitus who underwent intensive lifestyle intervention (ILI) for weight loss experienced a significant reduction in OSA severity over 10 years, with OSA remission rates of 34.4% for ILI compared to 22.2% for diabetes support and education (DSE), although no significant difference in OSA severity was observed between the two g…	2	0	1	0	0,0,0	0.264028	0.100797	0.357129	0.130368
Sleep Apnea Syndrome	DSPS	1	Sleep Apnea Syndrome	DSPS	1) The study found that the Insomnia Symptoms Assessment (ISA) identified delayed sleep phase syndrome (DSPS) with a factor loading of .64 among various sleep disorders, including obstructive sleep apnea (OSA), which had a lower factor loading of .60, indicating a moderate association between DSPS and sleep apnea symptoms; however, the specific relationship between Sleep Apnea Syndrome and DSPS r…	1	0	0	0	0,0,0	0.306111	0.111556	0.357129	0.130368
Sleep Apnea Syndrome	DST	7	Sleep Apnea Syndrome	DST	1) In patients with obstructive sleep apnea (OSA), cognitive functions such as attention and short-term memory were significantly impaired, with a mean density of sleep spindles decreased (p = 0.044), and positive correlations found between sleep spindle characteristics and digit span test scores, particularly in those with moderate to severe OSA (Sleep Apnea Syndrome ---| DST).[PMID: 38563875] 2…	1	0	6	-1	255,0,0	0.0192581	8.40114e-05	0.357129	0.00613291
Sleep Apnea Syndrome	DUSP1	3	Sleep Apnea Syndrome	DUSP1	1) The study identified DUSP1 as one of 13 ferroptosis-related genes that are differentially expressed in obstructive sleep apnea (OSA) patients compared to those treated with CPAP, suggesting its potential role in the disease's pathology (Sleep Apnea Syndrome' ---> 'DUSP1).[PMID: 38178888] 2) Obstructive sleep apnea syndrome (OSA) is associated with Alzheimer's disease (AD) and involves the gene…	1	2	0	1	0,255,0	0.264028	0.100797	0.357129	0.130368
Sleep Apnea Syndrome	E2F1	1	Sleep Apnea Syndrome	E2F1	1) The study highlights the involvement of various transcription factors, including E2F1, in the regulatory networks of differentially expressed miRNAs associated with Obstructive Sleep Apnea-hypopnea Syndrome (OSAHS) and Metabolic Syndrome, suggesting a potential link between these factors and the metabolic dysregulation observed in OSAHS patients (Sleep Apnea Syndrome' ---> 'E2F1).[PMID: 398491…	1	0	0	0	0,0,0	0.306111	0.111556	0.357129	0.130368
Sleep Apnea Syndrome	E2F3	1	Sleep Apnea Syndrome	E2F3	1) Intermittent hypoxia in obstructive sleep apnea enhances tumor viability and progression by upregulating miR-210-3p, which in turn downregulates E2F3 expression, indicating a negative influence of Sleep Apnea Syndrome on E2F3 (Sleep Apnea Syndrome ---| E2F3).[PMID: 37775619]	0	0	1	-1	255,0,0	0.306111	0.111556	0.357129	0.130368
Sleep Apnea Syndrome	EBP	6	Sleep Apnea Syndrome	EBP	1) Maternal obstructive sleep apnea (MOSA) significantly increases the risk of metabolic dysfunction in male offspring, as evidenced by elevated liver weight, serum aminotransferases, and lipid profiles, with these effects linked to the activation of the PERK-ATF4-CHOP signaling pathway and ER stress, suggesting that MOSA may have long-term adverse effects on metabolic health (Sleep Apnea Syndrom…	3	1	2	0	0,0,0	0.323758	0.17906	0.372699	0.206128
Sleep Apnea Syndrome	ECD	6	Sleep Apnea Syndrome	ECD	1) In a study comparing patients with obstructive sleep apnea syndrome (OSAS) to BMI-matched healthy controls, it was found that endothelial cell density (ECD) was significantly lower in the severe OSAS group (P < 0.05), suggesting a negative influence of OSAS on ECD due to intermittent hypoxia and inflammatory responses during apnea-hypopnea episodes (Sleep Apnea Syndrome ---| ECD).[PMID: 399463…	0	0	6	-1	255,0,0	0.00800493	1.92734e-06	0.357129	0.000333911
Sleep Apnea Syndrome	ECT	4	Sleep Apnea Syndrome	ECT	1) Obstructive sleep apnea (OSA) is prevalent in patients with bipolar disorder (21-47.5%) and can exacerbate depressive symptoms, complicate treatment with ECT, and lead to significant cognitive impairments, indicating the need for diagnostic screening for OSA to prevent complications during anesthesia and drug resistance (Sleep Apnea Syndrome ---| ECT).[PMID: 28866718] 2) Two patients with bipo…	2	0	2	0	0,0,0	0.396365	0.260017	0.445549	0.292281
Sleep Apnea Syndrome	EDA	1	Sleep Apnea Syndrome	EDA	1) The study found that patients with untreated moderate-to-severe obstructive sleep apnea (OSA) exhibited a mean electrodermal activity (EDA) index of 131.9 +/- 22.4 events per hour, which was associated with higher evening and morning systolic blood pressure and lower REM sleep percentage, while CPAP treatment significantly reduced the EDA index to 78.5 +/- 17.7 events per hour, correlating wit…	1	0	0	0	0,0,0	0.306111	0.111556	0.357129	0.130368
Sleep Apnea Syndrome	EDN1	6	Sleep Apnea Syndrome	EDN1	1) The study found that obstructive sleep apnea-hypopnea syndrome (OSAHS) is associated with increased levels of the gene EDN1, which, along with GATA2 and AGTⅡ, contributes to hypertension in OSAHS patients, with significant increases in EDN1 levels observed in both human and animal models (Sleep Apnea Syndrome' --+> 'EDN1).[PMID: 35809299] 2) The study identified a nominally significant associa…	3	3	0	0	0,0,0	0.323758	0.17906	0.372699	0.206128
Sleep Apnea Syndrome	EDNRA	2	Sleep Apnea Syndrome	EDNRA	1) The SNP (rs17675063) in the EDNRA gene showed significant differences in genotype distribution between subjects with obstructive sleep apnea (OSA) and those without (NOSA), with a p-value of 0.002 and an odds ratio of 3.29 (95% CI = 1.86-5.82), indicating a potential association between EDNRA and OSA. (Sleep Apnea Syndrome' --+> 'EDNRA)[PMID: 29905993] 2) The study found that carriers of the m…	0	1	1	1	0,255,0	0.518518	0.408593	0.523809	0.415792
Sleep Apnea Syndrome	EDNRB	1	Sleep Apnea Syndrome	EDNRB	1) The study indicates that in patients with obstructive sleep apnea (OSA), the expression of the gene EDNRB, along with other target genes, was increased in response to chronic intermittent hypoxia, suggesting a potential role in the inflammatory response associated with the disease; however, the specific influence of OSA on EDNRB was not clearly defined. (Sleep Apnea Syndrome' ---> 'EDNRB)[PMID…	1	0	0	0	0,0,0	0.306111	0.111556	0.357129	0.130368
Sleep Apnea Syndrome	EEPD1	1	Sleep Apnea Syndrome	EEPD1	1) Obstructive sleep apnea syndrome (OSAS) is associated with the gene Eepd1, as chronic intermittent hypoxia (CIH) exacerbates DNA damage and hepatic fibrosis through the degradation of Eepd1, with liver-specific knockout of Eepd1 leading to increased DNA damage and progression of non-alcoholic steatohepatitis (NASH), suggesting that targeting Eepd1 degradation may be a therapeutic approach for …	0	0	1	-1	255,0,0	0.306111	0.111556	0.357129	0.130368
Sleep Apnea Syndrome	EFS	3	Sleep Apnea Syndrome	EFS	1) Epicardial adipose tissue (EAT) has been associated with sleep apnea syndrome, indicating that its amount may play a role in the disease's pathophysiology; however, no specific information regarding the gene EFS in relation to sleep apnea syndrome was provided. (Sleep Apnea Syndrome' ---> 'EFS)[PMID: 28640452] 2) The study found that children with obstructive sleep apnea syndrome (OSAS) exhibi…	1	0	2	-1	255,0,0	0.264028	0.100797	0.357129	0.130368
Sleep Apnea Syndrome	EGF	3	Sleep Apnea Syndrome	EGF	1) The study identified a significant upregulation of the Ras signaling pathway, which includes the gene EGF, in murine models subjected to Chronic Intermittent Hypoxia, a condition associated with Obstructive Sleep Apnea, suggesting a potential link between EGF and the pathophysiology of Sleep Apnea Syndrome (Sleep Apnea Syndrome' ---> 'EGF).[PMID: 39433155] 2) In a study of diabetic macular ede…	1	1	1	0	0,0,0	0.665905	0.65015	0.665905	0.65015
Sleep Apnea Syndrome	EGFR	4	Sleep Apnea Syndrome	EGFR	1) Obstructive sleep apnea-hypopnea syndrome (OSAHS) was identified as an independent risk factor for pulmonary embolism (PE) with an odds ratio of 3.100 (P=0.01), while no significant associations were found between OSAHS and estimated glomerular filtration rate (eGFR) or triglycerides, indicating no strong association between Sleep Apnea Syndrome and gene EGFR. (Sleep Apnea Syndrome ---| EGFR)[…	0	0	4	-1	255,0,0	0.0308653	0.000154872	0.357129	0.00613291
Sleep Apnea Syndrome	EGR1	1	Sleep Apnea Syndrome	EGR1	1) Obstructive sleep apnea (OSA) during pregnancy is associated with significant differential expression of the gene EGR1, among others, indicating a potential negative impact on fetal development, particularly during rapid eye movement (REM) sleep (Sleep Apnea Syndrome' ---> 'EGR1).[PMID: 38791576]	1	0	0	0	0,0,0	0.306111	0.111556	0.357129	0.130368
Sleep Apnea Syndrome	EHMT1	1	Sleep Apnea Syndrome	EHMT1	1) Obstructive sleep apnea syndrome (OSAS) is noted as a clinical feature associated with disturbances in epigenetic machinery genes, including EHMT1, suggesting a potential link between the gene and the syndrome, although specific statistics or direct associations were not provided. (Sleep Apnea Syndrome' ---> 'EHMT1)[PMID: 39294711]	1	0	0	0	0,0,0	0.306111	0.111556	0.357129	0.130368
Sleep Apnea Syndrome	EIF2AK2	1	Sleep Apnea Syndrome	EIF2AK2	1) The study identified EIF2AK2 as one of the differentially expressed immune-related genes in obstructive sleep apnea (OSA), with upregulation observed in clinical samples, suggesting a potential role in the immune dysregulation associated with the disorder (Sleep Apnea Syndrome' --+> 'EIF2AK2).[PMID: 40118992]	0	1	0	1	0,255,0	0.306111	0.111556	0.357129	0.130368
Sleep Apnea Syndrome	EIF4A3	1	Sleep Apnea Syndrome	EIF4A3	1) The study found that individuals with Richieri-Costa-Pereira syndrome (RCPS) exhibited a statistically significant inferior and posterior positioning of the hyoid bone, which may contribute to severe obstructive sleep apnea syndrome (OSAS) in these patients (Sleep Apnea Syndrome' ---> 'EIF4A3).[PMID: 32217860]	1	0	0	0	0,0,0	0.306111	0.111556	0.357129	0.130368
Sleep Apnea Syndrome	EIF4B	1	Sleep Apnea Syndrome	EIF4B	1) The study identified significant increases in the phosphorylation of the PI3K-AKT signaling pathway, including the phosphorylation of EIF4B, in murine models subjected to Chronic Intermittent Hypoxia, which is associated with Obstructive Sleep Apnea Syndrome, suggesting a potential link between these conditions (Sleep Apnea Syndrome' ---> 'EIF4B).[PMID: 39433155]	1	0	0	0	0,0,0	0.306111	0.111556	0.357129	0.130368
Sleep Apnea Syndrome	ELAVL1	1	Sleep Apnea Syndrome	ELAVL1	1) The study identified ELAVL1 as one of 13 ferroptosis-related genes that are differentially expressed in obstructive sleep apnea (OSA) patients compared to those treated with CPAP, suggesting its potential role in the disease's pathology (Sleep Apnea Syndrome' ---> 'ELAVL1).[PMID: 38178888]	1	0	0	0	0,0,0	0.306111	0.111556	0.357129	0.130368
Sleep Apnea Syndrome	ELF2	1	Sleep Apnea Syndrome	ELF2	1) In patients with obstructive sleep apnea (OSA), the expression of the gene ELF2, along with other inflammatory markers, was found to be increased in response to chronic intermittent hypoxia, suggesting a potential role in the disease's inflammatory processes (Sleep Apnea Syndrome' ---> 'ELF2).[PMID: 32028672]	1	0	0	0	0,0,0	0.306111	0.111556	0.357129	0.130368
Sleep Apnea Syndrome	ELMO3	1	Sleep Apnea Syndrome	ELMO3	1) The study demonstrates that the expression of the eLMO3 protein in hypoglossal motor neurons significantly enhances genioglossus muscle activity and improves airflow in a mouse model of sleep-disordered breathing, indicating a potential therapeutic target for obstructive sleep apnea syndrome (Sleep Apnea Syndrome' ---> 'ELMO3).[PMID: 39029402]	1	0	0	0	0,0,0	0.306111	0.111556	0.357129	0.130368
Sleep Apnea Syndrome	EMD	1	Sleep Apnea Syndrome	EMD	1) Sliding trend fuzzy approximate entropy (SlTr-fApEn), derived from the empirical mode decomposition (EMD) method, has shown an 85% accuracy in differentiating obstructive sleep apnea (OSA) recordings from healthy recordings, outperforming the low-frequency to high-frequency power ratio (LF/HF) at 80%, indicating significant autonomic changes associated with OSA (Sleep Apnea Syndrome' ---> 'EMD…	1	0	0	0	0,0,0	0.306111	0.111556	0.357129	0.130368
Sleep Apnea Syndrome	ENDO1	1	Sleep Apnea Syndrome	ENDO1	1) Patients with obstructive sleep apnea (OSA) exhibit significantly higher plasma levels of endothelin-1 (ENDO1) compared to healthy controls, with a notable correlation between the mean nocturnal level of ENDO1 and the apnea-hypopnea index (AHI), suggesting that increased endothelin levels may contribute to the severity of OSA and its associated hypertension (Sleep Apnea Syndrome' --+> 'ENDO1).…	0	1	0	1	0,255,0	0.306111	0.111556	0.357129	0.130368
Sleep Apnea Syndrome	ENDOG	1	Sleep Apnea Syndrome	ENDOG	1) The study suggests that the superoxide anion scavenger can mitigate cardiac apoptosis induced by chronic intermittent hypoxia, a condition associated with sleep apnea, by decreasing the levels of endonuclease G (EndoG) and enhancing survival pathways, indicating a potential protective role against cardiac damage in sleep apnea syndrome (Sleep Apnea Syndrome' ---| 'ENDOG).[PMID: 26769958]	0	0	1	-1	255,0,0	0.306111	0.111556	0.357129	0.130368
Sleep Apnea Syndrome	ENHO	3	Sleep Apnea Syndrome	ENHO	1) In patients with obstructive sleep apnea (OSA), serum sVAP-1 levels were significantly higher in severe cases compared to moderate cases and healthy controls, with an AUC of .876 for predicting OSA, while adropin levels showed an inverse relationship, indicating that sVAP-1 may play a crucial role in OSA pathophysiology and could serve as a potential screening tool for OSA severity (Sleep Apne…	1	0	2	-1	255,0,0	0.264028	0.100797	0.357129	0.130368
Sleep Apnea Syndrome	ENO3	1	Sleep Apnea Syndrome	ENO3	1) The study identified a significant increase in the phosphorylation of HIF-1 signaling, including the protein ENO3, in murine models subjected to Chronic Intermittent Hypoxia, suggesting a potential link between ENO3 and the pathophysiology of Obstructive Sleep Apnea Syndrome (Sleep Apnea Syndrome ---> ENO3).[PMID: 39433155]	1	0	0	0	0,0,0	0.306111	0.111556	0.357129	0.130368
Sleep Apnea Syndrome	ENTPD1	1	Sleep Apnea Syndrome	ENTPD1	1) The study indicates that in obstructive sleep apnea (OSA) patients, the adenosinergic ecto-enzyme CD39 is upregulated while CD73 is downregulated in T-lymphocytes, with both soluble forms (sCD39 and sCD73) being elevated in plasma, suggesting a hypoxia-mediated alteration of the CD39/CD73 axis that may contribute to an immune suppressive environment and facilitate tumor development, highlighti…	0	0	1	-1	255,0,0	0.306111	0.111556	0.357129	0.130368
Sleep Apnea Syndrome	EP300	1	Sleep Apnea Syndrome	EP300	1) In a study of 17 patients with Rubinstein-Taybi syndrome, a de novo frameshift mutation in the EP300 gene was identified in one patient (5.9%), who also exhibited symptoms of sleep apnea, suggesting a potential association between EP300 and sleep apnea, although the overall relationship remains unclear. (Sleep Apnea Syndrome' ---> 'EP300)[PMID: 26788536]	1	0	0	0	0,0,0	0.306111	0.111556	0.357129	0.130368
Sleep Apnea Syndrome	EPAS1	1	Sleep Apnea Syndrome	EPAS1	1) Chronic intermittent hypoxia (CIH), a characteristic of obstructive sleep apnea (OSA), has been shown to increase insulin resistance and alter HIF signaling pathways in insulin-sensitive tissues, with significant changes observed after 35 days of CIH exposure; however, no direct association with the gene EPAS1 was established. (Sleep Apnea Syndrome' ---> 'EPAS1)[PMID: 26993367]	1	0	0	0	0,0,0	0.306111	0.111556	0.357129	0.130368
Sleep Apnea Syndrome	EPO	6	Sleep Apnea Syndrome	EPO	1) Children with obstructive sleep apnea (OSA) have significantly higher serum erythropoietin (EPO) levels (mean EPO: 8.33 ± 4.10 mIU/ml) compared to non-OSA children (mean EPO: 5.46 ± 2.29 mIU/ml), with EPO levels correlating significantly with apnea-hypopnea index (AHI), suggesting EPO may serve as a biomarker for pediatric OSA (Sleep Apnea Syndrome' --+> 'EPO).[PMID: 34619581] 2) The study fou…	0	6	0	1	0,255,0	0.00800493	1.92734e-06	0.357129	0.000333911
Sleep Apnea Syndrome	ERAP2	1	Sleep Apnea Syndrome	ERAP2	1) Obstructive sleep apnea (OSA) is associated with the gene ERAP2, which was identified as one of the differentially expressed immune-related genes among 175 genes in OSA, suggesting a potential role in the immune response related to this disorder (Sleep Apnea Syndrome' ---> 'ERAP2).[PMID: 40118992]	1	0	0	0	0,0,0	0.306111	0.111556	0.357129	0.130368
Sleep Apnea Syndrome	ERAS	3	Sleep Apnea Syndrome	ERAS	1) In a bariatric surgery program in Abu Dhabi, 37% of patients had at least one comorbidity, including sleep apnea, indicating a notable prevalence of this condition among individuals undergoing surgery, but no specific association with the gene 'ERAS' was established. (Sleep Apnea Syndrome' ---> 'ERAS)[PMID: 31573396] 2) Obstructive sleep apnea was identified as a significant predictor of preop…	2	1	0	0	0,0,0	0.264028	0.100797	0.357129	0.130368
Sleep Apnea Syndrome	ERBB3	1	Sleep Apnea Syndrome	ERBB3	1) Nrdp1 regulates ErbB3 protein levels in brain-injured rats with chronic intermittent hypoxia, suggesting that targeting Nrdp1 may improve cognitive deficits associated with obstructive sleep apnea syndrome (OSAS) (Sleep Apnea Syndrome' --+> 'ERBB3).[PMID: 32200526]	0	1	0	1	0,255,0	0.306111	0.111556	0.357129	0.130368
Sleep Apnea Syndrome	ERCC1	1	Sleep Apnea Syndrome	ERCC1	1) A rare genetic variant (rs2229918) associated with symptoms of sleep apnea was identified, which overlaps with the 3' untranslated regions of the ERCC1 gene, showing a significant association with a meta-analysis p-value of 6.98 × 10<sup>-9</sup> and a β<sub>meta</sub> of 0.99, suggesting a potential link between Sleep Apnea Syndrome and ERCC1 (Sleep Apnea Syndrome ---> ERCC1).[PMID: 29093733]	1	0	0	0	0,0,0	0.306111	0.111556	0.357129	0.130368
Sleep Apnea Syndrome	ERG	3	Sleep Apnea Syndrome	ERG	1) The study identified that the gene ERG, along with several other factors, may be involved in the pathogenesis of obstructive sleep apnea-hypopnea syndrome (OSAHS)-related hypertension, suggesting a potential link between ERG and the disease (Sleep Apnea Syndrome' ---> 'ERG).[PMID: 34987319] 2) Hypoxia associated with obstructive sleep apnea syndrome leads to reduced hERG current and expression…	1	0	2	-1	255,0,0	0.264028	0.100797	0.357129	0.130368
Sleep Apnea Syndrome	ESAM	1	Sleep Apnea Syndrome	ESAM	1) The study identified ESAM as one of the eleven hub genes significantly correlated with the clinical trait of CPAP treatment in obstructive sleep apnea (OSA) patients, contributing to a random forest model that predicted therapeutic efficacy with an AUC of 0.92, indicating its potential importance in OSA remission (Sleep Apnea Syndrome' ---> 'ESAM).[PMID: 34529670]	1	0	0	0	0,0,0	0.306111	0.111556	0.357129	0.130368
Sleep Apnea Syndrome	ESD	1	Sleep Apnea Syndrome	ESD	1) Seventeen patients (49%) undergoing sedation for endoscopic submucosal dissection (ESD) had a preoperative apnea-hypopnea index (AHI) greater than 5/h, and the intraoperative AHI was significantly higher than the preoperative AHI, indicating a notable association between sleep apnea syndrome and respiratory depression during ESD procedures, with predictive models showing that the STOP question…	1	0	0	0	0,0,0	0.306111	0.111556	0.357129	0.130368
Sleep Apnea Syndrome	ESM1	7	Sleep Apnea Syndrome	ESM1	1) The meta-analysis found that serum endocan levels were significantly elevated in adults with obstructive sleep apnea-hypopnea syndrome (OSAHS) compared to controls, with a standardized mean difference of 1.30 (95% CI 1.06-1.54) and an adjusted odds ratio of 1.04 (95% CI 1.02-1.06), indicating a positive association between high endocan levels and OSAHS severity (Sleep Apnea Syndrome' --+> 'ESM…	1	6	0	1	0,255,0	0.0192581	8.40114e-05	0.357129	0.00613291
Sleep Apnea Syndrome	ESR1	2	Sleep Apnea Syndrome	ESR1	1) The study identifies estrogen receptor alpha (ESR1) as a hub gene associated with Obstructive Sleep Apnea Syndrome (OSAS), suggesting a potential role in the disease's mechanisms, although specific statistics were not provided. (Sleep Apnea Syndrome' ---> 'ESR1)[PMID: 37719850] 2) The study suggests that the estrogen-related receptor-α (ERR-α) is involved in the pathogenesis of obstructive sle…	1	0	1	0	0,0,0	0.518518	0.408593	0.523809	0.415792
Sleep Apnea Syndrome	ETV4	1	Sleep Apnea Syndrome	ETV4	1) The study identifies ETV4 as a transcription factor associated with differentially expressed miRNAs in Tibetan patients with Obstructive Sleep Apnea-hypopnea Syndrome (OSAHS) and Metabolic Syndrome, suggesting a potential regulatory role in the metabolic pathways linked to the disease (Sleep Apnea Syndrome' ---> 'ETV4).[PMID: 39849122]	1	0	0	0	0,0,0	0.306111	0.111556	0.357129	0.130368
Sleep Apnea Syndrome	F13A1	1	Sleep Apnea Syndrome	F13A1	1) Obstructive sleep apnea hypopnea syndrome (OSAHS) is associated with significant alterations in serum extracellular microvesicle protein composition, including the downregulation of the F13A1 gene, which may contribute to OSAHS-triggered multiple organ injury and inter-organ communication (Sleep Apnea Syndrome ---| F13A1).[PMID: 29522771]	0	0	1	-1	255,0,0	0.306111	0.111556	0.357129	0.130368
Sleep Apnea Syndrome	F2	1	Sleep Apnea Syndrome	F2	1) Obstructive sleep apnea (OSA) is associated with significantly higher levels of high-sensitivity C-reactive protein (CRP) and fibrinogen compared to healthy controls, indicating an inflammatory response, but no strong association with the gene F2 was established in the study. (Sleep Apnea Syndrome' ---> 'F2)[PMID: 35273744]	1	0	0	0	0,0,0	0.306111	0.111556	0.357129	0.130368
Sleep Apnea Syndrome	F3	3	Sleep Apnea Syndrome	F3	1) Significant decreases in F3 for the vowel /u/ (P = 0.017) and nasalization measurements at 6 months postoperatively showed a decrease in F3 (P = 0.023) in patients with mild to moderate obstructive sleep apnea syndrome, indicating a potential negative influence of the disease on the F3 formant frequency. (Sleep Apnea Syndrome ---| F3)[PMID: 40158914] 2) Older adults with obstructive sleep apne…	1	0	2	-1	255,0,0	0.264028	0.100797	0.357129	0.130368
Sleep Apnea Syndrome	F7	1	Sleep Apnea Syndrome	F7	1) The study found that eigenvector centrality at F7 gamma during REM sleep was one of the EEG features significantly correlated with the severity of obstructive sleep apnea (OSA), indicating a potential association between Sleep Apnea Syndrome and the gene F7, with a classification performance achieving 88.3% accuracy, 92% sensitivity, and 84% specificity for differentiating OSA severity. (Sleep…	1	0	0	0	0,0,0	0.306111	0.111556	0.357129	0.130368
Sleep Apnea Syndrome	FAAH	1	Sleep Apnea Syndrome	FAAH	1) Patients with obstructive sleep apnea syndrome (OSA) exhibited altered levels of fatty acid amide hydrolase (FAAH), particularly in those with OSA complicated by hypertension, indicating a significant association between OSA severity and FAAH expression (Sleep Apnea Syndrome ---| FAAH).[PMID: 21729625]	0	0	1	-1	255,0,0	0.306111	0.111556	0.357129	0.130368
Sleep Apnea Syndrome	FABP1	1	Sleep Apnea Syndrome	FABP1	1) Patients with obstructive sleep apnea (OSA) exhibited significantly higher plasma levels of fatty acid binding protein (I-FABP) compared to controls (571 pg/mL [IQR 290-950] vs 396 pg/mL [IQR 234-559], p = 0.04), suggesting a potential link between OSA and intestinal damage, which may contribute to nonalcoholic fatty liver disease (Sleep Apnea Syndrome' --+> 'FABP1).[PMID: 28007354]	0	1	0	1	0,255,0	0.306111	0.111556	0.357129	0.130368
Sleep Apnea Syndrome	FABP3	2	Sleep Apnea Syndrome	FABP3	1) Heart type fatty acid binding protein (H-FABP) is significantly associated with obstructive sleep apnea syndrome, as indicated by its elevated serum levels in patients with metabolic syndrome, suggesting a potential role in cardiac injury detection (Sleep Apnea Syndrome' ---> 'FABP3).[PMID: 19806479] 2) The study found that h-fabp levels were significantly higher in obstructive sleep apnea syn…	1	1	0	0	0,0,0	0.518518	0.408593	0.523809	0.415792
Sleep Apnea Syndrome	FABP4	6	Sleep Apnea Syndrome	FABP4	1) Continuous positive airway pressure (CPAP) treatment for severe obstructive sleep apnea (OSA) significantly reduced circulating levels of adipocyte fatty acid-binding protein (AFABP) by -7.32 ng/ml (p = 0.023) in compliant patients, indicating a potential beneficial effect of OSA treatment on metabolic risks. (Sleep Apnea Syndrome' ---| 'FABP4)[PMID: 31372823] 2) Obstructive sleep apnea (OSA) …	0	4	2	1	0,255,0	0.12589	0.0189981	0.357129	0.121304
Sleep Apnea Syndrome	FADD	5	Sleep Apnea Syndrome	FADD	1) The study indicates that chronic nocturnal intermittent hypoxia associated with Sleep Apnea Syndrome leads to increased levels of FADD and apoptosis, but treatment with irbesartan reduces these effects, suggesting a complex relationship where Sleep Apnea Syndrome may enhance FADD-mediated apoptosis (Sleep Apnea Syndrome ---| FADD).[PMID: 34626328] 2) The study indicates that the superoxide ani…	0	1	4	-1	255,0,0	0.0701628	0.00345302	0.357129	0.059085
Sleep Apnea Syndrome	FAM76B	1	Sleep Apnea Syndrome	FAM76B	1) Intermittent hypoxia, a key factor in obstructive sleep apnea syndrome, alters the expression of the gene FAM76B, which may regulate the ratio of Nbr1 and Dph3 transcripts in response to hypoxia, suggesting a potential link between sleep apnea and FAM76B's role in neuronal responses to hypoxic conditions (Sleep Apnea Syndrome' --+> 'FAM76B).[PMID: 39912396]	0	1	0	1	0,255,0	0.306111	0.111556	0.357129	0.130368
Sleep Apnea Syndrome	FAS	3	Sleep Apnea Syndrome	FAS	1) The study found that mild obstructive sleep apnea (OSA) was prevalent in 45% of sarcoidosis patients compared to 31% of matched controls (P = .040), but no association was found between fatigue assessment scores (FAS) and apnea-hypopnea index (AHI) in sarcoidosis patients, indicating that OSA does not explain increased sleepiness or fatigue in this population (Sleep Apnea Syndrome ---| FAS).[P…	1	0	2	-1	255,0,0	0.264028	0.100797	0.357129	0.130368
Sleep Apnea Syndrome	FASLG	1	Sleep Apnea Syndrome	FASLG	1) Obstructive sleep apnea (OSA) in obese children is associated with lower levels of soluble Fas ligand (sFasL) and higher levels of soluble CD163 (sCD163), indicating altered apoptotic and inflammatory responses, with significant differences observed between those with and without OSA (p < 0.005 for sFas and sFasL; p < 0.001 for sCD163), suggesting a negative influence of OSA on FASLG levels. (…	0	0	1	-1	255,0,0	0.306111	0.111556	0.357129	0.130368
Sleep Apnea Syndrome	FBN1	2	Sleep Apnea Syndrome	FBN1	1) In a study of 40 Marfan syndrome patients, obstructive sleep apnea (OSA) was found in 42.5% of participants, with higher body mass index being the most significant associated factor, but no solid association between OSA and cardiovascular features was established, indicating a need for further research; thus, the relationship between Sleep Apnea Syndrome and FBN1 remains unclear (Sleep Apnea S…	2	0	0	0	0,0,0	0.132408	0.0124447	0.357129	0.0889093
Sleep Apnea Syndrome	FBXO4	1	Sleep Apnea Syndrome	FBXO4	1) The study identified FBXO4 as one of the eight hub genes among 7565 differentially expressed genes related to obstructive sleep apnea syndrome (OSAS), suggesting its potential involvement in the disease's molecular mechanisms (Sleep Apnea Syndrome' --+> 'FBXO4).[PMID: 35132330]	0	1	0	1	0,255,0	0.306111	0.111556	0.357129	0.130368
Sleep Apnea Syndrome	FCER1G	1	Sleep Apnea Syndrome	FCER1G	1) The study identified FCER1G as one of the differentially expressed immune-related genes in obstructive sleep apnea (OSA), suggesting its potential involvement in the immune dysregulation associated with the disorder (Sleep Apnea Syndrome' ---> 'FCER1G).[PMID: 40118992]	1	0	0	0	0,0,0	0.306111	0.111556	0.357129	0.130368
Sleep Apnea Syndrome	FCGR3A	1	Sleep Apnea Syndrome	FCGR3A	1) The study identified FCGR3A as one of the ten significant hub genes shared between Down syndrome and obstructive sleep apnea, suggesting a potential genetic link and common pathogenic mechanisms between the two conditions (Sleep Apnea Syndrome' ---> 'FCGR3A).[PMID: 37213066]	1	0	0	0	0,0,0	0.306111	0.111556	0.357129	0.130368
Sleep Apnea Syndrome	FECH	1	Sleep Apnea Syndrome	FECH	1) Variants in the ferrochelatase (FECH) gene have been significantly associated with the apnea hypopnea index (AHI) and percentage time SaO2 < 90% in a study of 11,575 Hispanic/Latino individuals, suggesting a role for iron metabolism in obstructive sleep apnea syndrome (P < 8 × 10^-6). (Sleep Apnea Syndrome' --+> 'FECH)[PMID: 30403821]	0	1	0	1	0,255,0	0.306111	0.111556	0.357129	0.130368
Sleep Apnea Syndrome	FER	1	Sleep Apnea Syndrome	FER	1) Ferroptosis is increased in the liver tissues of patients with obstructive sleep apnea (OSA), and chronic intermittent hypoxia (IH) promotes the progression of nonalcoholic fatty liver disease (NAFLD) in mice, which can be alleviated by the ferroptosis inhibitor Fer-1, suggesting a potential mechanism involving the gene FER in the context of OSA-related NAFLD (Sleep Apnea Syndrome' ---> 'FER).…	1	0	0	0	0,0,0	0.306111	0.111556	0.357129	0.130368
Sleep Apnea Syndrome	FERMT3	1	Sleep Apnea Syndrome	FERMT3	1) In a bioinformatic analysis of serum samples from children with obstructive sleep apnea (OSA), the Hippo pathway, which includes the gene FERMT3, was found to be associated with mild OSA, suggesting a potential role of FERMT3 in the disease's progression (Sleep Apnea Syndrome' --+> 'FERMT3').[PMID: 39410993]	0	1	0	1	0,255,0	0.306111	0.111556	0.357129	0.130368
Sleep Apnea Syndrome	FES	5	Sleep Apnea Syndrome	FES	1) Obstructive Sleep Apnea Syndrome (OSA) was diagnosed in a patient with Floppy Eye Syndrome (FES), and treatment with continuous positive airway pressure (CPAP) significantly improved the ocular symptoms associated with FES, suggesting a potential link between the two conditions (Sleep Apnea Syndrome' --+> 'FES).[PMID: 38846583] 2) A 43-year-old woman with sleep apnea was diagnosed with severe …	1	4	0	1	0,255,0	0.0701628	0.00345302	0.357129	0.059085
Sleep Apnea Syndrome	FEV	6	Sleep Apnea Syndrome	FEV	1) In a large population-based study, lower forced expiratory volume during 1 second (FEV<sub>1</sub>) was negatively associated with the oxygen desaturation index (ODI) in patients with obstructive sleep apnea (OSA), indicating that reduced lung function correlates with increased nocturnal hypoxia (Sleep Apnea Syndrome ---| FEV).[PMID: 39551582] 2) The study found that forced expiratory volume i…	1	0	5	-1	255,0,0	0.036635	0.00055382	0.357129	0.0174453
Sleep Apnea Syndrome	FFAR4	1	Sleep Apnea Syndrome	FFAR4	1) G protein-coupled receptor 120 (GPR 120) levels are significantly reduced in children with obstructive sleep apnea (OSA), particularly among those who are obese, with linear associations observed between GPR 120 plasma levels and various health metrics, indicating a potential role in modulating insulin resistance (Sleep Apnea Syndrome ---| FFAR4).[PMID: 24790272]	0	0	1	-1	255,0,0	0.306111	0.111556	0.357129	0.130368
Sleep Apnea Syndrome	FGB	1	Sleep Apnea Syndrome	FGB	1) The study found that the apnea-hypopnea index (AHI) was an independent risk factor for arteriosclerosis in patients with obstructive sleep apnea (OSA), with an odds ratio of 1.03 (95% CI: 1.01-1.05), indicating a significant association between OSA severity and cardiovascular risk factors, while the role of the gene FGB in this context remains unclear (Sleep Apnea Syndrome ---> FGB).[PMID: 353…	1	0	0	0	0,0,0	0.306111	0.111556	0.357129	0.130368
Sleep Apnea Syndrome	FGF2	1	Sleep Apnea Syndrome	FGF2	1) The study identified FGF2 as one of the ten significant hub genes among 229 differentially expressed genes shared between Down syndrome and obstructive sleep apnea, suggesting a potential role in the pathogenesis of both conditions (Sleep Apnea Syndrome' ---> 'FGF2).[PMID: 37213066]	1	0	0	0	0,0,0	0.306111	0.111556	0.357129	0.130368
Sleep Apnea Syndrome	FGF21	1	Sleep Apnea Syndrome	FGF21	1) In obese type 2 diabetic patients, serum FGF21 levels were found to be lower in those with obstructive sleep apnea-hypopnea syndrome (OSAHS) compared to those without, and FGF21 negatively correlated with the apnea-hypopnea index (AHI), suggesting a potential negative influence of OSAHS on FGF21 levels. (Sleep Apnea Syndrome ---| FGF21)[PMID: 31172456]	0	0	1	-1	255,0,0	0.306111	0.111556	0.357129	0.130368
Sleep Apnea Syndrome	FGF23	1	Sleep Apnea Syndrome	FGF23	1) In a case-control study, individuals with severe sleep disordered breathing (AHI ≥30) exhibited significantly higher circulating cFGF23 levels (66.2 RU/mL) compared to controls (61.2 RU/mL, p < 0.001), while no differences were observed in iFGF23 levels, suggesting a potential association between sleep apnea syndrome and elevated cFGF23 levels (Sleep Apnea Syndrome --+> FGF23).[PMID: 29986841]	0	1	0	1	0,255,0	0.306111	0.111556	0.357129	0.130368
Sleep Apnea Syndrome	FGFR3	2	Sleep Apnea Syndrome	FGFR3	1) Severe obstructive sleep apnea was present in 76% of patients with tracheal cartilaginous sleeve associated with syndromic craniosynostosis, but no specific association with the FGFR3 gene was established in the study. (Sleep Apnea Syndrome' ---> 'FGFR3)[PMID: 34133757] 2) Crouzon syndrome, associated with mutations in the FGFR2 gene, has overlapping phenotypes with FGFR3 mutations, and while …	2	0	0	0	0,0,0	0.132408	0.0124447	0.357129	0.0889093
Sleep Apnea Syndrome	FGR	2	Sleep Apnea Syndrome	FGR	1) Acute fetal heart rate (FHR) events are significantly more common in pregnancies complicated by preterm fetal growth restriction (FGR) compared to controls, with a median of 3.0 events per night in FGR cases versus 1.0 in controls (P < 0.001), while mild sleep-disordered breathing (SDB) was prevalent in both groups but did not correlate with increased FHR events or adverse outcomes (Sleep Apne…	1	0	1	0	0,0,0	0.518518	0.408593	0.523809	0.415792
Sleep Apnea Syndrome	FIS1	2	Sleep Apnea Syndrome	FIS1	1) Chronic intermittent hypoxia (CIH), associated with Sleep Apnea Syndrome, led to increased protein and gene expression levels of FIS1 in pancreatic islets, indicating a potential role of FIS1 in the mitochondrial dysfunction observed in this condition (Sleep Apnea Syndrome' --+> 'FIS1).[PMID: 34666876] 2) Chronic intermittent hypoxia (CIH) associated with obstructive sleep apnea syndrome (OSA)…	0	2	0	1	0,255,0	0.132408	0.0124447	0.357129	0.0889093
Sleep Apnea Syndrome	FKRP	1	Sleep Apnea Syndrome	FKRP	1) Insomnia and sleep-disordered breathing (SDB) are underrecognized comorbidities in limb-girdle muscular dystrophy R9 (LGMDR9), with a prevalence of insomnia at 32% and an apnea-hypopnea index (AHI) ≥ 5/h observed in 61.5% of polysomnography candidates, highlighting the need for increased attention to these issues in patient care (Sleep Apnea Syndrome' ---> 'FKRP).[PMID: 37695533]	1	0	0	0	0,0,0	0.306111	0.111556	0.357129	0.130368
Sleep Apnea Syndrome	FLNC	1	Sleep Apnea Syndrome	FLNC	1) In a study using a chronic intermittent hypoxia (CIH) rat model to mimic obstructive sleep apnea (OSA), it was found that FLNC expression significantly increased in CIH-induced cardiomyocytes compared to normoxia, suggesting that FLNC is involved in the pathogenesis of cardiomyocyte apoptosis associated with OSA, and may serve as a novel cardioprotective target for OSA patients (Sleep Apnea Sy…	0	1	0	1	0,255,0	0.306111	0.111556	0.357129	0.130368
Sleep Apnea Syndrome	FLRT2	2	Sleep Apnea Syndrome	FLRT2	1) In a systematic review and meta-analysis involving 2156 participants, FLRT2 was identified as one of the promising candidates for obstructive sleep apnea (OSA) diagnosis, alongside other biomarkers, indicating its potential relevance in OSA research (Sleep Apnea Syndrome' ---> 'FLRT2).[PMID: 35753150] 2) The expression level of the gene FLRT2 was found to be significantly associated with obstr…	1	1	0	0	0,0,0	0.518518	0.408593	0.523809	0.415792
Sleep Apnea Syndrome	FLT1	1	Sleep Apnea Syndrome	FLT1	1) In patients with hypertensive obstructive sleep apnea (H-OSA), plasma levels of YKL-40 were significantly elevated compared to normotensive obstructive sleep apnea (N-OSA) and inversely correlated with endothelial-dependent vasodilatory capacity, suggesting that dysregulation of YKL-40, potentially influenced by decreased VEGF availability indicated by sFlt-1, may contribute to endothelial dys…	1	0	0	0	0,0,0	0.306111	0.111556	0.357129	0.130368
Sleep Apnea Syndrome	FMOD	1	Sleep Apnea Syndrome	FMOD	1) In a study analyzing the genioglossus muscle in chronic intermittent hypoxia (CIH) mice, the gene FMOD was identified among 637 differentially expressed genes, suggesting a potential role in the pathology of obstructive sleep apnea (OSA) through its involvement in extracellular matrix interactions and collagen synthesis (Sleep Apnea Syndrome' ---> 'FMOD).[PMID: 36273780]	1	0	0	0	0,0,0	0.306111	0.111556	0.357129	0.130368
Sleep Apnea Syndrome	FMR1	1	Sleep Apnea Syndrome	FMR1	1) The FMR1 gene premutation is associated with various phenotypes, including sleep disturbances and sleep apnea, indicating a potential link between Sleep Apnea Syndrome and the FMR1 gene, although the exact nature of this relationship remains unclear (Sleep Apnea Syndrome ---> FMR1).[PMID: 28617938]	1	0	0	0	0,0,0	0.306111	0.111556	0.357129	0.130368
Sleep Apnea Syndrome	FN1	1	Sleep Apnea Syndrome	FN1	1) Obstructive sleep apnea hypopnea syndrome (OSAHS) is associated with significant alterations in serum extracellular microvesicle protein profiles, including the downregulation of Fibronectin (FN1), which was identified as one of the differentially expressed proteins in both OSAHS patients and chronic intermittent hypoxia (CIH) rat models, indicating a negative influence of OSAHS on FN1 levels …	0	0	1	-1	255,0,0	0.306111	0.111556	0.357129	0.130368
Sleep Apnea Syndrome	FNDC5	4	Sleep Apnea Syndrome	FNDC5	1) The study found that the expression of ELK4, which promotes the transcription of FNDC5, was significantly reduced in IH-induced microglia and brain tissues of mice with obstructive sleep apnea (OSA), and knockdown of FNDC5 reversed the protective effects of ELK4 on neuroinflammation and cognitive dysfunction associated with OSA, indicating a negative influence of OSA on FNDC5. (Sleep Apnea Syn…	1	0	3	-1	255,0,0	0.135473	0.0198673	0.357129	0.121304
Sleep Apnea Syndrome	FOS	4	Sleep Apnea Syndrome	FOS	1) In patients with obstructive sleep apnea (OSA), serum c-Fos levels were significantly elevated (7.9 ± 7.5 pg/mL) compared to healthy controls (2.7 ± 1.4 pg/mL, p < 0.01), indicating a positive correlation between OSA severity and neuronal damage markers, suggesting that c-Fos may serve as a serum marker for disease severity in OSA (Sleep Apnea Syndrome' --+> 'FOS).[PMID: 38836924] 2) The study…	1	3	0	1	0,255,0	0.135473	0.0198673	0.357129	0.121304
Sleep Apnea Syndrome	FOSB	4	Sleep Apnea Syndrome	FOSB	1) The research indicates that the genes JUNB, COL8A1, FOSB, and IER2 may be key genes associated with both Sleep Apnea Syndrome and osteoarthritis, suggesting a potential shared genetic basis for these diseases (Sleep Apnea Syndrome ---> FOSB).[PMID: 38737460] 2) Gestational intermittent hypoxia (GIH), a condition related to sleep apnea syndrome, was found to increase FosB expression in the para…	1	1	2	-1	255,0,0	0.396365	0.260017	0.445549	0.292281
Sleep Apnea Syndrome	FOXO1	1	Sleep Apnea Syndrome	FOXO1	1) Chronic intermittent hypoxia (CIH) associated with obstructive sleep apnea syndrome (OSAS) leads to increased expression of FOXO1, which drives apoptosis and cardiac hypertrophy in cardiomyocytes, suggesting that inhibition of FOXO1 may be a therapeutic target for OSAS-related cardiac issues (Sleep Apnea Syndrome' --+> 'FOXO1).[PMID: 28738025]	0	1	0	1	0,255,0	0.306111	0.111556	0.357129	0.130368
Sleep Apnea Syndrome	FOXO3	1	Sleep Apnea Syndrome	FOXO3	1) Chronic intermittent hypoxia (CIH) associated with obstructive sleep apnea syndrome increased the cardiac gene expression of FOXO3 by 1.5-fold (p = 0.020) in young mice, indicating a potential role in cardioprotection and cell survival, but this effect was not observed in older mice (Sleep Apnea Syndrome' --+> 'FOXO3).[PMID: 33417710]	0	1	0	1	0,255,0	0.306111	0.111556	0.357129	0.130368
Sleep Apnea Syndrome	FOXP3	9	Sleep Apnea Syndrome	FOXP3	1) Intermittent hypoxia in obstructive sleep apnea syndrome leads to a significant decrease in CD4+CD25+Foxp3+ regulatory T cells, indicating a negative influence of sleep apnea syndrome on FOXP3 levels, which may contribute to immune-related diseases (Sleep Apnea Syndrome ---| FOXP3).[PMID: 38913648] 2) In patients with obstructive sleep apnea (OSA), the proportion of regulatory T cells (Treg) a…	0	1	8	-1	255,0,0	0.00540621	1.72645e-06	0.357129	0.000333911
Sleep Apnea Syndrome	FPR1	1	Sleep Apnea Syndrome	FPR1	1) In patients with obstructive sleep apnea (OSA), FPR1 expression on neutrophils was found to be increased in treatment-naive OSA and severe OSA patients on CPAP, while the FPR1/FPR2 expression ratio was also elevated in treatment-naive OSA compared to healthy subjects, indicating a potential association between FPR1 over-expression and the severity of OSA and its adverse consequences (Sleep Apn…	0	1	0	1	0,255,0	0.306111	0.111556	0.357129	0.130368
Sleep Apnea Syndrome	FPR2	1	Sleep Apnea Syndrome	FPR2	1) In patients with obstructive sleep apnea (OSA), FPR2 expressions on neutrophils were found to be decreased in treatment-naive OSA compared to healthy subjects, but returned to normal levels in severe OSA patients undergoing long-term CPAP treatment, indicating a negative association between Sleep Apnea Syndrome and FPR2. (Sleep Apnea Syndrome ---| FPR2)[PMID: 31116781]	0	0	1	-1	255,0,0	0.306111	0.111556	0.357129	0.130368
Sleep Apnea Syndrome	FPR3	1	Sleep Apnea Syndrome	FPR3	1) In patients with obstructive sleep apnea (OSA), FPR3 expressions in M1, M2a monocytes, and natural killer (NK) cells were found to be decreased in treatment-naive OSA compared to healthy subjects, and this decrease was associated with disease severity and adverse consequences of OSA, indicating a negative influence of OSA on FPR3 (Sleep Apnea Syndrome ---| FPR3).[PMID: 31116781]	0	0	1	-1	255,0,0	0.306111	0.111556	0.357129	0.130368
Sleep Apnea Syndrome	FRAXA	2	Sleep Apnea Syndrome	FRAXA	1) A high prevalence of obstructive sleep apnea (OSA) has been reported in individuals with fragile X syndrome (FXS), indicating a significant association that complicates medical and cognitive outcomes, particularly in untreated cases (Sleep Apnea Syndrome' ---> 'FRAXA).[PMID: 27855743] 2) A 15-year-old boy with Fragile X syndrome exhibited obstructive sleep apnea symptoms, including loud snorin…	2	0	0	0	0,0,0	0.132408	0.0124447	0.357129	0.0889093
Sleep Apnea Syndrome	FSTL1	1	Sleep Apnea Syndrome	FSTL1	1) Fstl1 levels are decreased in lung tissues from OSA-IH injured mice, and Fstl1-deficient mice show increased susceptibility to OSA-IH-induced tumor lung metastasis, suggesting that Fstl1 may protect against this process through modulation of oxidative stress and inflammatory responses, indicating a negative influence of Sleep Apnea Syndrome on FSTL1. (Sleep Apnea Syndrome ---| FSTL1)[PMID: 361…	0	0	1	-1	255,0,0	0.306111	0.111556	0.357129	0.130368
Sleep Apnea Syndrome	FTH1	1	Sleep Apnea Syndrome	FTH1	1) Obstructive sleep apnea (OSA) is associated with increased myocardial injury through ferroptosis, with the mRNA expression levels of the gene FTH1 being significantly lower in intermittent hypoxia conditions compared to normoxia, indicating a negative influence of OSA on FTH1. (Sleep Apnea Syndrome ---| FTH1)[PMID: 35951213]	0	0	1	-1	255,0,0	0.306111	0.111556	0.357129	0.130368
Sleep Apnea Syndrome	FTL	3	Sleep Apnea Syndrome	FTL	1) Cognitive impairment in obstructive sleep apnea syndrome is associated with the activation of ferroptosis in prefrontal cortex neurons, which involves decreased levels of the gene FTL among other ferroptosis-related proteins, suggesting a potential negative influence of sleep apnea on FTL expression. (Sleep Apnea Syndrome ---| FTL)[PMID: 38944951] 2) In a mouse model simulating obstructive sle…	1	0	2	-1	255,0,0	0.264028	0.100797	0.357129	0.130368
Sleep Apnea Syndrome	FTO	1	Sleep Apnea Syndrome	FTO	1) The variant rs9939609 in the FTO gene was found to be more prevalent in individuals with a high sleep apnea clinical score (χ² = 7.1, P = 0.029), but this association diminished after adjusting for body mass index (OR = 0.653, P = 0.178), indicating that body weight is a significant confounding factor in the relationship between sleep apnea and FTO. (Sleep Apnea Syndrome ---| FTO)[PMID: 303341…	0	0	1	-1	255,0,0	0.306111	0.111556	0.357129	0.130368
Sleep Apnea Syndrome	FURIN	1	Sleep Apnea Syndrome	FURIN	1) Plasma levels of soluble (pro)renin receptor (s(P)RR), generated by the gene FURIN, were significantly higher in patients with obstructive sleep apnea syndrome (OSAS) (9.0±2.0 ng/mL) compared to control subjects (7.4±1.5 ng/mL, P=0.0026), and these levels correlated with the severity of OSAS, suggesting that s(P)RR may serve as a plasma marker for the condition (Sleep Apnea Syndrome' --+> 'FUR…	0	1	0	1	0,255,0	0.306111	0.111556	0.357129	0.130368
Sleep Apnea Syndrome	FYB1	1	Sleep Apnea Syndrome	FYB1	1) The study identified a significant upregulation of the Ras signaling pathway, including the gene FYB1, in murine models subjected to Chronic Intermittent Hypoxia, which is associated with Obstructive Sleep Apnea, suggesting a potential link between FYB1 and the pathophysiology of the disease (Sleep Apnea Syndrome' --+> 'FYB1).[PMID: 39433155]	0	1	0	1	0,255,0	0.306111	0.111556	0.357129	0.130368
Sleep Apnea Syndrome	GABBR1	1	Sleep Apnea Syndrome	GABBR1	1) The SNP in the GABBR1 gene was validated for an association with obstructive sleep apnea (OSA) diagnosis in European Americans, indicating a potential genetic link, while the majority of previously identified genetic associations with OSA may be false positives (Sleep Apnea Syndrome' --+> 'GABBR1).[PMID: 32711518]	0	1	0	1	0,255,0	0.306111	0.111556	0.357129	0.130368
Sleep Apnea Syndrome	GAL	2	Sleep Apnea Syndrome	GAL	1) In a study of cardiac surgery patients, those with obstructive sleep apnea (OSA) exhibited significantly higher levels of Galectin-3 (Gal-3) (p = .009) and an increased risk of postoperative atrial fibrillation (AF) (OR 3.61, 95% CI 1.01-12.92), suggesting a potential association between OSA and Gal-3 levels in the context of AF risk (Sleep Apnea Syndrome' --+> 'GAL).[PMID: 37115741] 2) Obstru…	0	1	1	1	0,255,0	0.518518	0.408593	0.523809	0.415792
Sleep Apnea Syndrome	GALR1	1	Sleep Apnea Syndrome	GALR1	1) Long-term hypercapnia affects neuropeptide expression in the retrotrapezoid nucleus, with GalR1 being present in 30% of BötC glycinergic neurons, suggesting a potential role in respiratory regulation, although the specific relationship with Sleep Apnea Syndrome remains unclear (Sleep Apnea Syndrome ---> GALR1).[PMID: 31920508]	1	0	0	0	0,0,0	0.306111	0.111556	0.357129	0.130368
Sleep Apnea Syndrome	GAN	2	Sleep Apnea Syndrome	GAN	1) Patients with obstructive sleep apnea (OSA) have 1.7-fold greater odds of respiratory adverse events and 3.3-fold greater odds of requiring airway maneuvers/interventions during procedural sedation compared to those without OSA (Sleep Apnea Syndrome' ---> 'GAN).[PMID: 39657452] 2) Obstructive sleep apnea was diagnosed in 2.2% of a study population of 44,275 COVID-19 patients and was found to i…	2	0	0	0	0,0,0	0.132408	0.0124447	0.357129	0.0889093
Sleep Apnea Syndrome	GAP43	6	Sleep Apnea Syndrome	GAP43	1) The study indicates that chronic intermittent hypoxia, a condition related to Sleep Apnea Syndrome, leads to decreased expression of synaptophysin (SYP) and a fluctuating expression of growth-associated binding protein 43 (GAP-43) in the hippocampus, suggesting a potential negative influence of Sleep Apnea Syndrome on GAP-43 levels (Sleep Apnea Syndrome ---| GAP43).[PMID: 30911273] 2) Chronic …	3	2	1	0	0,0,0	0.323758	0.17906	0.372699	0.206128
Sleep Apnea Syndrome	GAPDH	2	Sleep Apnea Syndrome	GAPDH	1) The study identified GAPDH as one of the key targets in the network pharmacology analysis of Zhihan Anshen Tang (ZHAST) for treating Obstructive Sleep Apnea Hypopnea Syndrome (OSAHS), suggesting a potential role in the inflammatory and hypoxic responses associated with the disease (Sleep Apnea Syndrome' ---> 'GAPDH).[PMID: 40129771] 2) The study identified a significant increase in the phospho…	2	0	0	0	0,0,0	0.132408	0.0124447	0.357129	0.0889093
Sleep Apnea Syndrome	GAPDHS	2	Sleep Apnea Syndrome	GAPDHS	1) The study identified GAPDHS as one of the key targets in the network pharmacology analysis of Zhihan Anshen Tang (ZHAST) for treating Obstructive Sleep Apnea Hypopnea Syndrome (OSAHS), suggesting a potential association, although specific statistics regarding this relationship were not provided. (Sleep Apnea Syndrome' ---> 'GAPDHS)[PMID: 40129771] 2) The study highlights significant molecular …	2	0	0	0	0,0,0	0.132408	0.0124447	0.357129	0.0889093
Sleep Apnea Syndrome	GAPVD1	1	Sleep Apnea Syndrome	GAPVD1	1) The genome-wide association study identified a significant association between obstructive sleep apnea (OSA) and the genetic variant rs4837016 near the gene GAPVD1, with a heritability estimate of 0.08 (95% CI 0.06-0.11) and a p-value of less than 5.0×10^-8, suggesting a potential genetic link between OSA and GAPVD1 (Sleep Apnea Syndrome' ---> 'GAPVD1).[PMID: 33243845]	1	0	0	0	0,0,0	0.306111	0.111556	0.357129	0.130368
Sleep Apnea Syndrome	GAS5	1	Sleep Apnea Syndrome	GAS5	1) The long noncoding RNA GAS5 negatively regulates the expression of APRT, thereby enhancing chronic intermittent hypoxia-induced renal injury in obstructive sleep apnea-hypopnea syndrome, as evidenced by decreased serum levels of blood urea nitrogen and creatinine amidohydrolase following GAS5 suppression or APRT overexpression in rat models (Sleep Apnea Syndrome ---| GAS5).[PMID: 38994083]	0	0	1	-1	255,0,0	0.306111	0.111556	0.357129	0.130368
Sleep Apnea Syndrome	GATA2	1	Sleep Apnea Syndrome	GATA2	1) Intermittent hypoxia (IH) in Sleep Apnea Syndrome (SAS) up-regulates the mRNA levels of anorexigenic peptides POMC and CART in human neuronal cells through the transcriptional activation mediated by GATA2 and GATA3, indicating a significant role of GATA2 in the anorexigenic effects associated with SAS (Sleep Apnea Syndrome' --+> 'GATA2).[PMID: 29275211]	0	1	0	1	0,255,0	0.306111	0.111556	0.357129	0.130368
Sleep Apnea Syndrome	GATA3	1	Sleep Apnea Syndrome	GATA3	1) Intermittent hypoxia (IH) associated with Sleep Apnea Syndrome (SAS) up-regulates the mRNA levels of anorexigenic peptides POMC and CART in human neuronal cells through the transcriptional activation mediated by GATA3, indicating a significant role of GATA3 in the anorexigenic effects observed in SAS patients (Sleep Apnea Syndrome' --+> 'GATA3).[PMID: 29275211]	0	1	0	1	0,255,0	0.306111	0.111556	0.357129	0.130368
Sleep Apnea Syndrome	GATA4	1	Sleep Apnea Syndrome	GATA4	1) Obstructive sleep apnea (OSA) is linked to increased oxidative stress in the heart through intermittent hypoxia (IH), which activates the gene GATA4, suggesting a potential role for GATA4 in the heart's response to OSA-related conditions (Sleep Apnea Syndrome' --+> 'GATA4).[PMID: 17511587]	0	1	0	1	0,255,0	0.306111	0.111556	0.357129	0.130368
Sleep Apnea Syndrome	GATA6	1	Sleep Apnea Syndrome	GATA6	1) The study indicates that the knock-down of FKSG29 lncRNA in obstructive sleep apnea (OSA) patients reversed the up-regulation of GATA6 among other genes, suggesting a potential regulatory role of FKSG29 in the pathophysiology of OSA-related endothelial dysfunction (Sleep Apnea Syndrome ---| GATA6).[PMID: 37914826]	0	0	1	-1	255,0,0	0.306111	0.111556	0.357129	0.130368
Sleep Apnea Syndrome	GBE1	1	Sleep Apnea Syndrome	GBE1	1) The presence of obstructive sleep apnea syndrome (OSAS) is associated with increased mortality risk in lung cancer patients, and high expression levels of the gene GBE1, along with HK2, correlate with poorer survival outcomes in late-stage lung adenocarcinoma, suggesting a potential link between OSAS severity and GBE1 expression in the context of lung cancer progression. (Sleep Apnea Syndrome'…	1	0	0	0	0,0,0	0.306111	0.111556	0.357129	0.130368
Sleep Apnea Syndrome	GC	3	Sleep Apnea Syndrome	GC	1) Obstructive sleep apnea (OSA) in children is associated with hypertrophied tonsils that exhibit a defective regulatory B cell compartment and increased levels of pro-inflammatory B and T cells, leading to germinal center (GC) hypertrophy and hyperplasia of B lymphocytes, suggesting a complex interplay between the immune response and the disease pathology (Sleep Apnea Syndrome' ---> 'GC).[PMID:…	3	0	0	0	0,0,0	0.0626076	0.00138829	0.357129	0.0260022
Sleep Apnea Syndrome	GCLC	1	Sleep Apnea Syndrome	GCLC	1) Chronic intermittent hypoxia and sleep fragmentation, which are associated with Sleep Apnea Syndrome, lead to increased mRNA levels of GCLC, indicating a potential protective role of this gene against cognitive impairment induced by these conditions (Sleep Apnea Syndrome' --+> 'GCLC).[PMID: 37254290]	0	1	0	1	0,255,0	0.306111	0.111556	0.357129	0.130368
Sleep Apnea Syndrome	GDF15	6	Sleep Apnea Syndrome	GDF15	1) The content of GDF15 in patients with obstructive sleep apnea syndrome (OSAS) was found to be 1.3 times higher compared to healthy volunteers, indicating a potential association that warrants further investigation (Sleep Apnea Syndrome' --+> 'GDF15).[PMID: 39090465] 2) A 6-month course of aPAP therapy in patients with obstructive sleep apnea syndrome (OSA) resulted in a significant reduction o…	3	2	1	0	0,0,0	0.323758	0.17906	0.372699	0.206128
Sleep Apnea Syndrome	GDNF	3	Sleep Apnea Syndrome	GDNF	1) After CPAP treatment, GDNF protein levels decreased significantly (p = 0.047), suggesting a negative association between Sleep Apnea Syndrome and GDNF, while the expression of different neurotrophins appears to be connected with sleep architecture but not with OSA severity. (Sleep Apnea Syndrome ---| GDNF)[PMID: 38068919] 2) The study identified glial cell-derived neurotrophic factor (GDNF) as…	0	0	3	-1	255,0,0	0.0626076	0.00138829	0.357129	0.0260022
Sleep Apnea Syndrome	GER	6	Sleep Apnea Syndrome	GER	1) Patients in the German hospital had higher rates of sleep apnea (P < 0.001) compared to those in the Romanian hospital, indicating a significant association between sleep apnea syndrome and the German population's health profile. (Sleep Apnea Syndrome' ---> 'GER)[PMID: 40338680] 2) In a study of 10 infants born at term with persistent periodic breathing (PB) after 1 month of life, 80% had susp…	5	1	0	0	0,0,0	0.036635	0.00055382	0.357129	0.0174453
Sleep Apnea Syndrome	GFAP	7	Sleep Apnea Syndrome	GFAP	1) In patients with obstructive sleep apnea (OSA), levels of glial fibrillar acidic protein (GFAP) were significantly higher (p=0.017) compared to a control group, suggesting that GFAP may serve as a predictor of decreased neurogenesis associated with cognitive impairment in OSA (Sleep Apnea Syndrome' --+> 'GFAP).[PMID: 39269296] 2) Obstructive sleep apnea syndrome (OSA) is associated with increa…	1	4	2	1	0,255,0	0.194717	0.0582618	0.357129	0.130368
Sleep Apnea Syndrome	GGH	1	Sleep Apnea Syndrome	GGH	1) The study suggests that precise three-dimensional localization of the terminal branches of the genioglossus muscle (GGh) may enhance treatment for obstructive sleep apnea syndrome, with significant differences in coordinate estimations observed in specific subgroups (p = 0.0009 and p = 0.0494), indicating a potential link between GGh and sleep apnea management (Sleep Apnea Syndrome' ---> 'GGH)…	1	0	0	0	0,0,0	0.306111	0.111556	0.357129	0.130368
Sleep Apnea Syndrome	GHRH	8	Sleep Apnea Syndrome	GHRH	1) In patients with obstructive sleep apnea (OSA), significantly lower serum growth hormone (GH) levels were observed compared to healthy controls (p < 0.05), and severe OSA patients with cognitive dysfunction exhibited decreased serum levels of both growth hormone-releasing hormone (GHRH) and GH, suggesting a potential negative association between OSA and GHRH levels, particularly in those who a…	2	0	6	-1	255,0,0	0.038123	0.000808847	0.357129	0.0238524
Sleep Apnea Syndrome	GHRHR	1	Sleep Apnea Syndrome	GHRHR	1) Upper airway obstruction (UAO) in rats was found to decrease hypothalamic GHRH, GHRHR, and GH receptor levels, leading to growth retardation and reduced slow-wave sleep (SWS), with ritanserin treatment normalizing these effects, indicating that abnormalities in the GHRH/GH axis are associated with both growth impairment and sleep disorders in UAO (Sleep Apnea Syndrome ---| GHRHR).[PMID: 214065…	0	0	1	-1	255,0,0	0.306111	0.111556	0.357129	0.130368
Sleep Apnea Syndrome	GHRL	3	Sleep Apnea Syndrome	GHRL	1) The systematic review indicates a significant association between sleep apnea syndrome and increased levels of ghrelin, which may contribute to catch-up growth after surgery, although the overall quality of studies is limited (Sleep Apnea Syndrome' --+> 'GHRL).[PMID: 32329330] 2) In patients with obstructive sleep apnea (OSA), increased plasma ghrelin levels were observed, which were independe…	0	2	1	1	0,255,0	0.264028	0.100797	0.357129	0.130368
Sleep Apnea Syndrome	GIP	2	Sleep Apnea Syndrome	GIP	1) GLP-1 receptor agonists, including the dual GLP-1/GIP agonist tirzepatide, show promising benefits for managing obstructive sleep apnea as a comorbidity in metabolic dysfunction-associated steatotic liver disease, although specific statistics linking GIP directly to sleep apnea are not provided. (Sleep Apnea Syndrome' ---> 'GIP)[PMID: 40016997] 2) Tirzepatide, a dual GIP/GLP-1 receptor agonist…	1	1	0	0	0,0,0	0.518518	0.408593	0.523809	0.415792
Sleep Apnea Syndrome	GJA1	4	Sleep Apnea Syndrome	GJA1	1) Chronic intermittent hypoxia associated with obstructive sleep apnea significantly downregulates connexin 43 (Cx43) expression, which is linked to increased atrial fibrillation inducibility, suggesting a negative influence of sleep apnea on GJA1 (Sleep Apnea Syndrome ---| GJA1).[PMID: 37037067] 2) In patients with obstructive sleep apnea syndrome (OSAS), lower expression of the GJA1 gene, whic…	0	0	4	-1	255,0,0	0.0308653	0.000154872	0.357129	0.00613291
Sleep Apnea Syndrome	GK	1	Sleep Apnea Syndrome	GK	1) Obstructive sleep apnea (OSA) is associated with significant atrial remodeling, characterized by lower atrial voltage amplitude (right atrial, P=0.0005; left atrial, P=0.0001), slower conduction velocities (right atrial, P=0.02; left atrial, P=0.0002), and a higher prevalence of electrogram fractionation (P=0.0001), leading to an increased incidence of extra-PV triggers after pulmonary vein is…	1	0	0	0	0,0,0	0.306111	0.111556	0.357129	0.130368
Sleep Apnea Syndrome	GLA	1	Sleep Apnea Syndrome	GLA	1) Patients with obstructive sleep apnea (OSA) exhibited significantly higher plasma levels of inactive matrix Gla protein (dp-ucMGP) compared to healthy controls (512.7 ± 71.9 vs. 465.8 ± 50.9 pmol/L, p < 0.001), with the apnea-hypopnea index (AHI) score correlating positively with dp-ucMGP levels (β ± SE, 1.461 ± 0.45, p = 0.002), indicating a potential association between OSA severity and GLA-…	1	0	0	0	0,0,0	0.306111	0.111556	0.357129	0.130368
Sleep Apnea Syndrome	GLS	9	Sleep Apnea Syndrome	GLS	1) In a study of 82 obese adults, 80.5% were diagnosed with obstructive sleep apnea (OSA), and a global longitudinal strain (GLS) score of ≥-16.95% was associated with a prevalence ratio of 4.32 (95% CI: 1.87-9.99) for predicting diastolic dysfunction, indicating a potential link between GLS and OSA-related diastolic dysfunction (Sleep Apnea Syndrome' ---> 'GLS).[PMID: 40352170] 2) In patients wi…	1	1	7	-1	255,0,0	0.020854	0.000148477	0.357129	0.00613291
Sleep Apnea Syndrome	GML	2	Sleep Apnea Syndrome	GML	1) In a study using rats exposed to intermittent hypoxia to model sleep apnea hypopnea syndrome (SAHS), serum levels of insulin-like growth factor 1 (IGF-1) and insulin-like growth factor binding protein 3 (IGFBP-3) significantly decreased with increased hypoxia severity, indicating a potential impact of SAHS on growth factors, but no physical growth retardation was observed (Sleep Apnea Syndrome…	0	1	1	1	0,255,0	0.518518	0.408593	0.523809	0.415792
Sleep Apnea Syndrome	GPI	3	Sleep Apnea Syndrome	GPI	1) Omentin-1, a novel adipocytokine, is associated with sleep apnea syndrome as its decreased levels are linked to this condition, suggesting it may serve as a negative risk factor for sleep apnea syndrome (Sleep Apnea Syndrome ---| GPI).[PMID: 28640441] 2) Sleep Apnea Syndrome (OSAS) is associated with significantly lower serum omentin levels (27.7 ± 7.6 ng/mL) compared to non-apnoeic controls (…	0	0	3	-1	255,0,0	0.0626076	0.00138829	0.357129	0.0260022
Sleep Apnea Syndrome	GPR4	1	Sleep Apnea Syndrome	GPR4	1) The gene GPR4 is involved in the central respiratory chemoreflex, which is crucial for maintaining breathing during sleep, and its dysfunction may contribute to conditions like central sleep apnea, indicating a potential link between Sleep Apnea Syndrome and GPR4. (Sleep Apnea Syndrome ---> GPR4)[PMID: 35965033]	1	0	0	0	0,0,0	0.306111	0.111556	0.357129	0.130368
Sleep Apnea Syndrome	GPT	1	Sleep Apnea Syndrome	GPT	1) In a study of 1744 patients suspected of having sleep apnea-hypopnea syndrome, high gamma glutamyl transferase (GGT) levels (≥40 IU/l) were associated with younger age, increased obesity, and poorer biochemical profiles, indicating a correlation with the severity of OSA, although this relationship was primarily attributed to factors like central obesity rather than direct respiratory disorders…	0	0	1	-1	255,0,0	0.306111	0.111556	0.357129	0.130368
Sleep Apnea Syndrome	GPX1	2	Sleep Apnea Syndrome	GPX1	1) Chronic intermittent hypoxia associated with obstructive sleep apnea syndrome leads to significant deficits in spatial memory and a decrease in the expression of the antioxidant enzyme GPX1, indicating a negative influence of sleep apnea syndrome on GPX1 levels (Sleep Apnea Syndrome ---| GPX1).[PMID: 25714473] 2) Intermittent hypoxia, mimicking obstructive sleep apnea (OSA), significantly redu…	0	0	2	-1	255,0,0	0.132408	0.0124447	0.357129	0.0889093
Sleep Apnea Syndrome	GPX4	4	Sleep Apnea Syndrome	GPX4	1) Obstructive sleep apnea (OSA) is associated with increased ferroptosis in liver tissues, where chronic intermittent hypoxia promotes the ubiquitination and degradation of GPX4, thereby regulating lipid accumulation and contributing to the progression of nonalcoholic fatty liver disease (NAFLD) (Sleep Apnea Syndrome ---| GPX4).[PMID: 39229924] 2) Cognitive impairment in obstructive sleep apnea …	0	0	4	-1	255,0,0	0.0308653	0.000154872	0.357129	0.00613291
Sleep Apnea Syndrome	GRIN2B	1	Sleep Apnea Syndrome	GRIN2B	1) Chronic intermittent hypoxia (IH) in a mouse model of sleep apnea syndrome led to increased expression of the NMDA receptor subunit GluN2B in the medial prefrontal cortex, striatum, and hippocampus, which was associated with anxiety-like behaviors, suggesting a mechanistic link between sleep apnea and alterations in GluN2B expression (Sleep Apnea Syndrome --+> GRIN2B).[PMID: 33660202]	0	1	0	1	0,255,0	0.306111	0.111556	0.357129	0.130368
Sleep Apnea Syndrome	GRP	1	Sleep Apnea Syndrome	GRP	1) The study found that serum levels of glucose regulated protein 78 (GRP78) were significantly higher in patients with obstructive sleep apnea (OSA) compared to a control group, with levels in mild OSA (3.42±0.97 μg/L) being higher than in moderate (2.67±1.14 μg/L) and severe (2.62±1.11 μg/L) OSA groups, and GRP78 levels decreased significantly after 24 hours of CPAP treatment, indicating that e…	0	1	0	1	0,255,0	0.306111	0.111556	0.357129	0.130368
Sleep Apnea Syndrome	GSDMD	5	Sleep Apnea Syndrome	GSDMD	1) In a study on obstructive sleep apnea-hypopnea syndrome (OSAHS), it was found that the expression of the pyroptosis-related protein GSDMD was significantly upregulated in the myocardial tissue of OSA group rats compared to the control group (p < 0.05), indicating a potential link between sleep apnea and increased GSDMD levels in the context of myocardial injury (Sleep Apnea Syndrome' --+> 'GSD…	1	4	0	1	0,255,0	0.0701628	0.00345302	0.357129	0.059085
Sleep Apnea Syndrome	GSK3B	1	Sleep Apnea Syndrome	GSK3B	1) Intermittent hypoxia during sleep, as seen in Sleep Apnea Syndrome, induces time-dependent changes in the phosphorylation of AKT and GSK3B in the hippocampal CA1 region, which are correlated with neuronal apoptosis, suggesting a complex relationship between the disease and the gene. (Sleep Apnea Syndrome' ---> 'GSK3B)[PMID: 14678760]	1	0	0	0	0,0,0	0.306111	0.111556	0.357129	0.130368
Sleep Apnea Syndrome	GSS	1	Sleep Apnea Syndrome	GSS	1) The study found a statistically significant inverse correlation between the Global Assessment of Nasal and Nonnasal Symptom Severity (GSS) scores and the Epworth Sleepiness Scale (ESS) scores in patients with obstructive sleep apnea syndrome (OSAS) and allergic rhinitis, indicating that better control of rhinitis symptoms is associated with improved control of OSAS (Sleep Apnea Syndrome ---| G…	0	0	1	-1	255,0,0	0.306111	0.111556	0.357129	0.130368
Sleep Apnea Syndrome	GZMB	1	Sleep Apnea Syndrome	GZMB	1) In patients with obstructive sleep apnea (OSA), the presence of intermittent hypoxia (IH) and sleep fragmentation (SF) is associated with reduced numbers of granzyme B (GzmB)-producing CD8+ T cells, which correlates with increased tumor growth and poorer outcomes, indicating a negative influence of sleep apnea on GZMB levels (Sleep Apnea Syndrome ---| GZMB).[PMID: 28364502]	0	0	1	-1	255,0,0	0.306111	0.111556	0.357129	0.130368
Sleep Apnea Syndrome	H2AX	1	Sleep Apnea Syndrome	H2AX	1) Obstructive sleep apnea (OSA) is associated with an increased prevalence of cells exhibiting nuclear localization of γH2AX in adipose tissue, with OSA patients showing 20.1 ± 10.8% of such cells compared to 10.3 ± 2.7% in non-OSA individuals (P<sub>adjusted</sub> < 0.001), suggesting that OSA may contribute to cellular senescence through the activation of the H2AX pathway. (Sleep Apnea Syndrom…	0	1	0	1	0,255,0	0.306111	0.111556	0.357129	0.130368
Sleep Apnea Syndrome	H2BC8	1	Sleep Apnea Syndrome	H2BC8	1) The study identified H2BC8 as one of the eleven hub genes significantly correlated with the clinical trait of CPAP treatment in obstructive sleep apnea (OSA) patients, contributing to a random forest model that predicted therapeutic efficacy with an AUC of 0.92, indicating its potential importance in OSA remission (Sleep Apnea Syndrome' --+> 'H2BC8).[PMID: 34529670]	0	1	0	1	0,255,0	0.306111	0.111556	0.357129	0.130368
Sleep Apnea Syndrome	HAVCR1	1	Sleep Apnea Syndrome	HAVCR1	1) The study found that the urine level of kidney injury molecule 1 (KIM-1), which is associated with the HAVCR1 gene, was significantly higher in moderate and severe obstructive sleep apnea and hypopnea syndrome (OSAHS) patients compared to healthy controls, indicating its potential as a sensitive indicator of early renal damage in these patients (Sleep Apnea Syndrome' --+> 'HAVCR1).[PMID: 29871…	0	1	0	1	0,255,0	0.306111	0.111556	0.357129	0.130368
Sleep Apnea Syndrome	HBA1	3	Sleep Apnea Syndrome	HBA1	1) The study found that after three months of CPAP therapy for obstructive sleep apnea (OSA), there was a significant improvement in glycated hemoglobin (HbA1c) levels, indicating a potential association between OSA and metabolic syndrome components, including HbA1c, which is linked to insulin resistance (Sleep Apnea Syndrome' ---> 'HBA1').[PMID: 38721156] 2) Obstructive sleep apnea was associate…	1	1	1	0	0,0,0	0.665905	0.65015	0.665905	0.65015
Sleep Apnea Syndrome	HBB	1	Sleep Apnea Syndrome	HBB	1) Recent findings suggest that a combined noradrenergic and antimuscarinic intervention involving hyoscine butylbromide (HBB) may improve upper airway function during sleep, although it was associated with lower genioglossus muscle activity and reduced rapid eye movement sleep, indicating a complex relationship with obstructive sleep apnea; however, no direct association with the gene HBB was es…	0	0	1	-1	255,0,0	0.306111	0.111556	0.357129	0.130368
Sleep Apnea Syndrome	HBD	1	Sleep Apnea Syndrome	HBD	1) The study found that in patients with obstructive sleep apnea syndrome (OSAS), fluctuations in cerebral hemoglobin indices during sleep were significantly larger compared to healthy controls, with oxyhemoglobin decreasing and deoxyhemoglobin increasing during obstructive events, and these changes correlated strongly with peripheral arterial oxygen saturation (SpO(2)), while nasal CPAP treatmen…	1	0	0	0	0,0,0	0.306111	0.111556	0.357129	0.130368
Sleep Apnea Syndrome	HCC	3	Sleep Apnea Syndrome	HCC	1) Sleep Apnea Syndrome is associated with the progression of nonalcoholic fatty liver disease (NAFLD), which can exacerbate the risk of liver cirrhosis and hepatocellular carcinoma (HCC), indicating a potential link between these conditions. (Sleep Apnea Syndrome' --+> 'HCC)[PMID: 36320966] 2) Chronic intermittent hypoxia associated with obstructive sleep apnea syndrome may worsen the prognosis …	0	3	0	1	0,255,0	0.0626076	0.00138829	0.357129	0.0260022
Sleep Apnea Syndrome	HCRT	2	Sleep Apnea Syndrome	HCRT	1) Chronic fragmentation of sleep, as seen in sleep apnea syndrome, leads to increased hippocampal amyloid β accumulation and cholinergic projection loss, with hypocretin (HCRT) playing a crucial role in this process, as HCRT-deficient mice showed resistance to these effects despite similar neuron loss; thus, HCRT is essential for the neural injury associated with sleep fragmentation (Sleep Apnea…	1	1	0	0	0,0,0	0.518518	0.408593	0.523809	0.415792
Sleep Apnea Syndrome	HDAC1	1	Sleep Apnea Syndrome	HDAC1	1) In patients with obstructive sleep apnea (OSA), higher expressions of HDAC1 were observed, particularly in those with excessive daytime sleepiness, and these levels decreased after more than 6 months of continuous positive airway pressure treatment, suggesting a potential role of HDAC1 in the disease's severity and associated hypertension (Sleep Apnea Syndrome' --+> 'HDAC1).[PMID: 34667186]	0	1	0	1	0,255,0	0.306111	0.111556	0.357129	0.130368
Sleep Apnea Syndrome	HDAC2	2	Sleep Apnea Syndrome	HDAC2	1) The study identifies HDAC2 as a key predictor gene for obstructive sleep apnea (OSA) with an area under the curve (AUC) of 0.812, indicating its potential role in the pathogenesis of OSA, while also being associated with nonalcoholic fatty liver disease (NAFLD) (Sleep Apnea Syndrome' ---> 'HDAC2).[PMID: 39081807] 2) The study identified Histone Deacetylase 2 (HDAC2) as a hub protein among 380 …	1	1	0	0	0,0,0	0.518518	0.408593	0.523809	0.415792
Sleep Apnea Syndrome	HDAC4	1	Sleep Apnea Syndrome	HDAC4	1) In a study on obstructive sleep apnea-hypopnea syndrome (OSAHS), it was found that the expression of HDAC4 was significantly higher in the OSA group compared to the control group, indicating a potential role in the upregulation of pyroptosis-related proteins and myocardial injury (Sleep Apnea Syndrome' --+> 'HDAC4).[PMID: 39377158]	0	1	0	1	0,255,0	0.306111	0.111556	0.357129	0.130368
Sleep Apnea Syndrome	HDAC6	1	Sleep Apnea Syndrome	HDAC6	1) In patients with obstructive sleep apnea (OSA), increased expression of histone deacetylase 6 (HDAC6) is associated with cognitive impairment, as evidenced by lower Montreal Cognitive Assessment (MoCA) scores in mild to moderate and severe OSA groups compared to healthy controls, and this expression is negatively correlated with MoCA scores, suggesting a potential role of HDAC6 in the neuroinf…	0	1	0	1	0,255,0	0.306111	0.111556	0.357129	0.130368
Sleep Apnea Syndrome	HDC	1	Sleep Apnea Syndrome	HDC	1) Chronic intermittent hypoxia (CIH) exposure, which simulates obstructive sleep apnea (OSA), leads to a significant decline in histamine levels and genioglossus (GG) muscle activity, and the application of the histamine H3 receptor antagonist ciproxifan can partly reverse the decline of histidine decarboxylase (HDC) levels, suggesting a potential pharmacological treatment avenue for OSA. (Sleep…	0	0	1	-1	255,0,0	0.306111	0.111556	0.357129	0.130368
Sleep Apnea Syndrome	HDL3	1	Sleep Apnea Syndrome	HDL3	1) In patients with obstructive sleep apnea (OSA), insulin resistance is negatively correlated with high-density lipoprotein subclass HDL3 (r = -0.43, P < 0.01), indicating that as insulin resistance increases, HDL3 levels decrease, which may contribute to the pro-atherogenic lipoprotein abnormalities associated with OSA and increased cardiovascular disease risk (Sleep Apnea Syndrome ---| HDL3).[…	0	0	1	-1	255,0,0	0.306111	0.111556	0.357129	0.130368
Sleep Apnea Syndrome	HEY	1	Sleep Apnea Syndrome	HEY	1) The secondary hemorrhage rate after tonsillectomy was significantly higher in patients with obstructive sleep apnea (15.6%) compared to those with recurrent tonsillitis (4.9%), indicating that the primary indication for surgery affects the bleeding rate (Sleep Apnea Syndrome ---> HEY).[PMID: 25575427]	1	0	0	0	0,0,0	0.306111	0.111556	0.357129	0.130368
Sleep Apnea Syndrome	HGF	3	Sleep Apnea Syndrome	HGF	1) Sleep apnea syndrome (SAS) is associated with increased mRNA levels of hepatocyte growth factor (HGF) in cardiomyocytes exposed to intermittent hypoxia, suggesting a protective mechanism in SAS patients, although the promoter activity of HGF was not increased; thus, the relationship is (Sleep Apnea Syndrome' --+> 'HGF).[PMID: 36293268] 2) The study found that serum levels of HGF increased with…	1	2	0	1	0,255,0	0.264028	0.100797	0.357129	0.130368
Sleep Apnea Syndrome	HGS	2	Sleep Apnea Syndrome	HGS	1) Hypoglossal nerve stimulation (HGS) has been shown to significantly improve polysomnography outcomes and quality of life in obstructive sleep apnea patients, with 47%, 72%, and 82% of patients achieving apnea-hypopnea index (AHI) values of <5, <10, and <15 respectively at 12 months post-treatment, and a clinical success rate of 80% within 12 months (Sleep Apnea Syndrome' ---> 'HGS).[PMID: 3812…	1	0	1	0	0,0,0	0.518518	0.408593	0.523809	0.415792
Sleep Apnea Syndrome	HIF1A	8	Sleep Apnea Syndrome	HIF1A	1) The study identifies HIF1A as one of the key targets in the network pharmacology analysis of Zhihan Anshen Tang (ZHAST), a traditional Chinese medicine showing efficacy in treating Obstructive Sleep Apnea Hypopnea Syndrome (OSAHS), suggesting a potential role of HIF1A in the disease's inflammatory and hypoxic responses (Sleep Apnea Syndrome' ---> 'HIF1A).[PMID: 40129771] 2) In patients with ob…	1	6	1	1	0,255,0	0.038123	0.000808847	0.357129	0.0238524
Sleep Apnea Syndrome	HIF3A	2	Sleep Apnea Syndrome	HIF3A	1) The study indicates that miR-485-5p, which is significantly downregulated in rats with obstructive sleep apnea syndrome (OSAS)-induced pulmonary arterial hypertension (PAH), targets HIF3A, and its downregulation alleviates the proliferation and migration of pulmonary artery smooth muscle cells, suggesting a negative regulatory role of OSAS on HIF3A through miR-485-5p and the PI3K/AKT pathway (…	1	0	1	0	0,0,0	0.518518	0.408593	0.523809	0.415792
Sleep Apnea Syndrome	HIRA	1	Sleep Apnea Syndrome	HIRA	1) Plasma levels of hypoxanthine/xanthine were significantly elevated in patients with obstructive sleep apnea syndrome (OSAS) at a mean of 5.4 mmol/L compared to 1.2 mmol/L in healthy controls (P=.000), with a positive correlation observed between these levels and age, apnea-hypopnea index (AHI), and serum triglyceride levels, indicating a strong association between OSAS and oxidative stress mar…	1	0	0	0	0,0,0	0.306111	0.111556	0.357129	0.130368
Sleep Apnea Syndrome	HK1	3	Sleep Apnea Syndrome	HK1	1) Intermittent hypoxia associated with obstructive sleep apnea (OSA) promotes the recruitment of M2-like tumor-associated macrophages (TAMs) that enhance glycolysis in laryngeal cancer cells through the regulation of hexokinase 1 (HK1) by the transcription factor ZBTB10, suggesting a potential link between OSA and HK1 in cancer progression (Sleep Apnea Syndrome' --+> 'HK1).[PMID: 37834257] 2) Th…	2	1	0	0	0,0,0	0.264028	0.100797	0.357129	0.130368
Sleep Apnea Syndrome	HK2	2	Sleep Apnea Syndrome	HK2	1) Chronic intermittent hypoxia (CIH), a key feature of obstructive sleep apnea syndrome (OSAS), induces pyroptosis in renal tubular epithelial cells, including HK-2 cells, through the activation of the NLRP3 inflammasome, with significant upregulation of inflammatory markers such as IL-1β and IL-18 as hypoxia worsens (Sleep Apnea Syndrome' ---> 'HK2).[PMID: 35263214] 2) The presence of obstructi…	1	1	0	0	0,0,0	0.518518	0.408593	0.523809	0.415792
Sleep Apnea Syndrome	HLA-DQB1	4	Sleep Apnea Syndrome	HLA-DQB1	1) The association between Sleep Apnea Syndrome and the gene HLA-DQB1 is suggested as a potential factor for susceptibility in the context of anti-IgLON5 disease, although the exact pathophysiological relationship remains unclear (Sleep Apnea Syndrome ---> HLA-DQB1).[PMID: 29936617] 2) The HLA-DQB1*0602 allele was significantly associated with obstructive sleep apnea (OSA), being present in 85% o…	1	2	1	1	0,255,0	0.396365	0.260017	0.445549	0.292281
Sleep Apnea Syndrome	HLA-DRB1	1	Sleep Apnea Syndrome	HLA-DRB1	1) In a study of eight patients with prominent sleep dysfunction and obstructive sleep apnea, all were found to carry the HLA-DRB1*1001 allele, suggesting a potential association between Sleep Apnea Syndrome and the HLA-DRB1 gene, although the exact nature of this relationship remains unclear. (Sleep Apnea Syndrome ---> HLA-DRB1)[PMID: 24703753]	1	0	0	0	0,0,0	0.306111	0.111556	0.357129	0.130368
Sleep Apnea Syndrome	HMGA2	1	Sleep Apnea Syndrome	HMGA2	1) The study indicates that obstructive sleep apnea hypopnea syndrome (OSAHS) leads to increased levels of HMGA2 through the miR-22-3p/KDM6B axis, where ADSCs-EVs mitigate lung injury by reducing HMGA2 mRNA levels, suggesting a negative influence of OSAHS on HMGA2 expression (Sleep Apnea Syndrome ---| HMGA2).[PMID: 36926469]	0	0	1	-1	255,0,0	0.306111	0.111556	0.357129	0.130368
Sleep Apnea Syndrome	HMGB1	5	Sleep Apnea Syndrome	HMGB1	1) The study indicates that the activation of the HMGB1/TLR4/NF-κB signaling pathway is involved in the neuroinflammatory response associated with chronic intermittent hypoxia in obstructive sleep apnea, and that the compound Pseudoginsenoside GQ can inhibit this pathway, suggesting a potential therapeutic strategy for cognitive impairment related to OSA (Sleep Apnea Syndrome' ---> 'HMGB1).[PMID:…	1	4	0	1	0,255,0	0.0701628	0.00345302	0.357129	0.059085
Sleep Apnea Syndrome	HMOX1	4	Sleep Apnea Syndrome	HMOX1	1) The study suggests that the GLP-1 receptor agonist liraglutide may mitigate cognitive deficits associated with obstructive sleep apnea (OSA) by activating the Nrf2/HO-1 axis and inhibiting the MAPK/NF-κB signaling pathway, indicating a potential therapeutic role for HMOX1 in OSA-related cognitive impairment (Sleep Apnea Syndrome' ---> 'HMOX1).[PMID: 39321702] 2) Chronic intermittent hypoxia (C…	1	1	2	-1	255,0,0	0.396365	0.260017	0.445549	0.292281
Sleep Apnea Syndrome	HNRNPA2B1	1	Sleep Apnea Syndrome	HNRNPA2B1	1) Intermittent hypoxia, a key factor in obstructive sleep apnea syndrome, alters the expression of miR-448-3p and miR-1264-3p, which in turn affects the localization of the splicing factor hnRNPA2B1 in the cell nucleus, suggesting a potential regulatory mechanism in hypoxia-related diseases like Alzheimer's disease (Sleep Apnea Syndrome' ---> 'HNRNPA2B1).[PMID: 39912396]	1	0	0	0	0,0,0	0.306111	0.111556	0.357129	0.130368
Sleep Apnea Syndrome	HP	4	Sleep Apnea Syndrome	HP	1) In a 25-year study of 28 patients with Apert syndrome, 36% were found to have mild-to-severe obstructive sleep apnea (OSA), with 11% experiencing severe OSA, highlighting the need for multidisciplinary management including surgeries and CPAP treatment to address upper airway obstruction (Sleep Apnea Syndrome' ---> 'HP).[PMID: 40246667] 2) Severe obstructive sleep apnea is prevalent in neonates…	3	1	0	0	0,0,0	0.135473	0.0198673	0.357129	0.121304
Sleep Apnea Syndrome	HPD	1	Sleep Apnea Syndrome	HPD	1) Children with obstructive sleep apnea (OSA) exhibit significantly lower baroreflex sensitivity (BRS) and longer heart period delay (HPD) in response to blood pressure changes compared to controls, indicating altered baroreflex function associated with OSA (Sleep Apnea Syndrome ---| HPD).[PMID: 23768837]	0	0	1	-1	255,0,0	0.306111	0.111556	0.357129	0.130368
Sleep Apnea Syndrome	HPR	2	Sleep Apnea Syndrome	HPR	1) The study found that patients with high-pressure requirement for obstructive sleep apnea (HPR) had the lowest noninvasive ventilation (NIV) usage at an average of 6.5 hours/night, indicating that HPR users are at risk of low usage compared to other clinical indications, such as neuromuscular disease which predicted higher usage (Sleep Apnea Syndrome ---| HPR).[PMID: 39099832] 2) Obstructive sl…	0	1	1	1	0,255,0	0.518518	0.408593	0.523809	0.415792
Sleep Apnea Syndrome	HPSE2	1	Sleep Apnea Syndrome	HPSE2	1) In a study involving 120 patients with varying severity of obstructive sleep apnea syndrome (OSAS) and 31 controls, serum heparanase levels were found to increase significantly with the severity of OSAS and were positively correlated with the apnea hypopnea index (AHI) (r = .57, P < .001) and negatively correlated with flow-mediated dilatation (FMD) (r = -.37, P < .001), suggesting that increa…	0	1	0	1	0,255,0	0.306111	0.111556	0.357129	0.130368
Sleep Apnea Syndrome	HR	7	Sleep Apnea Syndrome	HR	1) Obstructive sleep apnea (OSA) is associated with increased atherogenic risk, particularly in individuals with diabetes, where those with intermediate and high OSA risk have hazard ratios of 1.51 (95% CI, 1.05-2.19) and 1.58 (95% CI, 1.02-2.46), respectively, compared to those with low OSA risk (Sleep Apnea Syndrome' ---> 'HR).[PMID: 40341843] 2) In a study of 5432 patients with diabetes or pre…	4	2	1	0	0,0,0	0.194717	0.0582618	0.357129	0.130368
Sleep Apnea Syndrome	HRC	1	Sleep Apnea Syndrome	HRC	1) In patients with unstable angina, obstructive sleep apnea (OSA) significantly increased the risk of major adverse cardiovascular and cerebrovascular events (MACCE) in those with high remnant cholesterol (HRC) (adjusted HR 2.06; 95% CI 1.20-3.51, P = 0.008), but not in those with normal remnant cholesterol, indicating a concerning association between OSA and cardiovascular outcomes in the HRC g…	1	0	0	0	0,0,0	0.306111	0.111556	0.357129	0.130368
Sleep Apnea Syndrome	HRG	1	Sleep Apnea Syndrome	HRG	1) The study found that in patients with obstructive sleep apnea (OSA), the apnea-hypopnea index (AHI) showed a significant correlation with the collapsibility index (CI) in the high retroglossal (HRG) area during sleep, indicating that the severity of OSA is associated with upper airway morphology, particularly in the HRG region (Sleep Apnea Syndrome' ---> 'HRG).[PMID: 20961210]	1	0	0	0	0,0,0	0.306111	0.111556	0.357129	0.130368
Sleep Apnea Syndrome	HSP90AA1	1	Sleep Apnea Syndrome	HSP90AA1	1) The study identified HSP90AA1 as one of the ten hub genes with significantly increased expression levels in COVID-19 patients, suggesting a potential shared pathogenic mechanism between Sleep Apnea Syndrome and COVID-19, although the specific influence of Sleep Apnea Syndrome on HSP90AA1 remains unclear (Sleep Apnea Syndrome ---> HSP90AA1).[PMID: 38443855]	1	0	0	0	0,0,0	0.306111	0.111556	0.357129	0.130368
Sleep Apnea Syndrome	HSPA5	1	Sleep Apnea Syndrome	HSPA5	1) The study found that serum levels of glucose regulated protein 78 (GRP78), associated with endoplasmic reticulum stress, were significantly higher in patients with obstructive sleep apnea (OSA) compared to controls, with levels in mild OSA (3.42±0.97 μg/L) being higher than in moderate (2.67±1.14 μg/L) and severe (2.62±1.11 μg/L) OSA groups, and GRP78 levels decreased after 24 hours of CPAP tr…	1	0	0	0	0,0,0	0.306111	0.111556	0.357129	0.130368
Sleep Apnea Syndrome	HSR	1	Sleep Apnea Syndrome	HSR	1) Central sleep apnea (CSA) is associated with a higher mortality rate (25.1% vs. 14.9% for obstructive sleep apnea) and an adjusted hazard ratio of 1.53, indicating that CSA patients have a significantly shorter time to death compared to those with obstructive sleep apnea, with the presence of heart failure being a major predictor of mortality (Sleep Apnea Syndrome' ---> 'HSR).[PMID: 36375082]	1	0	0	0	0,0,0	0.306111	0.111556	0.357129	0.130368
Sleep Apnea Syndrome	HT	3	Sleep Apnea Syndrome	HT	1) In a study of 200 psoriasis patients, 54% were identified as high-risk for obstructive sleep apnea (OSA), with significant associations found for male sex (OR=3.51), hypertension (HT) (OR=2.87), and an Epworth Sleepiness Scale score >10 (OR=4.13), highlighting the need for screening in this population, particularly those with concurrent HT (Sleep Apnea Syndrome' ---> 'HT).[PMID: 40232659] 2) I…	2	0	1	0	0,0,0	0.264028	0.100797	0.357129	0.130368
Sleep Apnea Syndrome	HTN1	1	Sleep Apnea Syndrome	HTN1	1) Renal sympathetic denervation has shown early positive effects on sleep apnea syndrome, indicating a potential association, although further trials are needed to confirm these results (Sleep Apnea Syndrome' ---> 'HTN1).[PMID: 23073661]	1	0	0	0	0,0,0	0.306111	0.111556	0.357129	0.130368
Sleep Apnea Syndrome	HTN3	1	Sleep Apnea Syndrome	HTN3	1) Obstructive sleep apnea (OSA) is associated with elevated blood pressure and renal denervation therapy has shown a significant reduction in office systolic BP in OSA patients compared to sham controls, indicating a potential responsiveness of OSA subjects to this treatment; however, the relationship between OSA and the gene HTN3 remains unclear. (Sleep Apnea Syndrome ---> HTN3)[PMID: 27118620]	1	0	0	0	0,0,0	0.306111	0.111556	0.357129	0.130368
Sleep Apnea Syndrome	HTR2A	1	Sleep Apnea Syndrome	HTR2A	1) No significant association was found between the 5-hydroxytryptamine 2A receptor (HTR2A) polymorphisms and the risk of obstructive sleep apnea syndrome (OSAS) in the Chinese population, indicating that HTR2A does not play a role in the susceptibility to this disease (Sleep Apnea Syndrome ---| HTR2A).[PMID: 25917830]	0	0	1	-1	255,0,0	0.306111	0.111556	0.357129	0.130368
Sleep Apnea Syndrome	HTT	3	Sleep Apnea Syndrome	HTT	1) The study suggests a marginal significance for the 5-HTT gene in relation to obstructive sleep apnea (OSA) susceptibility in the Chinese population, with an odds ratio of 2.26 (95% CI: 1.58-3.24), indicating a potential association that requires further investigation through genome-wide association studies (Sleep Apnea Syndrome' ---> 'HTT).[PMID: 26284518] 2) The "S" allele of the 5-HTTLPR gen…	1	1	1	0	0,0,0	0.665905	0.65015	0.665905	0.65015
Sleep Apnea Syndrome	HYAL1	1	Sleep Apnea Syndrome	HYAL1	1) In patients with obstructive sleep apnea (OSA), circulating levels of HYAL-1 were significantly higher compared to controls (0.59/0.31-0.88/ng/mL vs. 0.31/0.31-0.58/ng/mL; p = 0.005), suggesting that chronic hypoxia in OSA is associated with increased HYAL-1 concentration and altered hyaluronan metabolism, which may contribute to inflammation and endothelial dysfunction (Sleep Apnea Syndrome' …	0	1	0	1	0,255,0	0.306111	0.111556	0.357129	0.130368
Sleep Apnea Syndrome	IAPP	1	Sleep Apnea Syndrome	IAPP	1) The study found that serum amylin levels significantly increased with the severity of obstructive sleep apnea-hypopnea syndrome (OSAHS), indicating a potential association between OSAHS and insulin resistance, while CPAP treatment effectively reduced amylin levels over time; however, no direct relationship with the gene IAPP was established. (Sleep Apnea Syndrome' ---> 'IAPP)[PMID: 29775005]	1	0	0	0	0,0,0	0.306111	0.111556	0.357129	0.130368
Sleep Apnea Syndrome	ICAM1	9	Sleep Apnea Syndrome	ICAM1	1) Intermittent hypoxia associated with sleep apnea syndrome significantly increases the expression of intercellular adhesion molecule-1 (ICAM-1) in vascular endothelial cells, suggesting a potential mechanism for the development of atherosclerosis in SAS patients through the downregulation of miR-181a1 (Sleep Apnea Syndrome --+> ICAM1).[PMID: 37968862] 2) In a case-control study involving 90 obs…	0	8	1	1	0,255,0	0.00540621	1.72645e-06	0.357129	0.000333911
Sleep Apnea Syndrome	ID4	1	Sleep Apnea Syndrome	ID4	1) The study found that in patients with end-stage renal disease, the cardiorespiratory analysis showed a good correlation with polysomnography for diagnosing sleep apnea-hypopnea syndrome, with a sensitivity of 77.7% and specificity of 100%, while also indicating a significant relationship with the desaturation index ID4 (10 [11.8] vs 15 [15.5]; p < 0.001), suggesting that cardiorespiratory anal…	1	0	0	0	0,0,0	0.306111	0.111556	0.357129	0.130368
Sleep Apnea Syndrome	IDS	2	Sleep Apnea Syndrome	IDS	1) Obstructive sleep apnea syndrome was significantly associated with difficult mask ventilation (DMV) and difficult intubation (DI) in obese patients, with DMV occurring in 17.2% and DI in 16.1% of the study population, highlighting the importance of neck circumference and other anatomical measurements in predicting these complications (Sleep Apnea Syndrome ---> IDS).[PMID: 38115265] 2) Difficul…	2	0	0	0	0,0,0	0.132408	0.0124447	0.357129	0.0889093
Sleep Apnea Syndrome	IER2	1	Sleep Apnea Syndrome	IER2	1) The research indicates that the gene IER2 may be associated with both Sleep Apnea Syndrome (SAS) and osteoarthritis (OA), with significant enrichment in pathways related to leukocyte migration and chemotaxis, suggesting a potential role in the bidirectional causal relationship between these diseases (Sleep Apnea Syndrome' ---> 'IER2).[PMID: 38737460]	1	0	0	0	0,0,0	0.306111	0.111556	0.357129	0.130368
Sleep Apnea Syndrome	IFNA16	1	Sleep Apnea Syndrome	IFNA16	1) The study identified IFNA16 as one of the differentially expressed immune-related genes in obstructive sleep apnea (OSA), suggesting its potential role in the immune dysregulation associated with the disorder (Sleep Apnea Syndrome' ---> 'IFNA16).[PMID: 40118992]	1	0	0	0	0,0,0	0.306111	0.111556	0.357129	0.130368
Sleep Apnea Syndrome	IFNAR1	1	Sleep Apnea Syndrome	IFNAR1	1) In mice with Type 2 diabetes mellitus combined with obstructive sleep apnea, the downregulation of TREM2 exacerbated anxiety and cognitive deficits by activating the IFNAR1-STAT1 pathway, which led to increased proinflammatory microglial activation and synaptic damage (Sleep Apnea Syndrome ---| IFNAR1).[PMID: 38956653]	0	0	1	-1	255,0,0	0.306111	0.111556	0.357129	0.130368
Sleep Apnea Syndrome	IFNG	1	Sleep Apnea Syndrome	IFNG	1) In non-obese obstructive sleep apnea (OSA) patients, suppressed expression of interferon gamma (IFNG) was observed alongside significant cognitive impairment, suggesting a potential negative association between OSA and IFNG expression (Sleep Apnea Syndrome ---| IFNG).[PMID: 39875482]	0	0	1	-1	255,0,0	0.306111	0.111556	0.357129	0.130368
Sleep Apnea Syndrome	IGF1	5	Sleep Apnea Syndrome	IGF1	1) In children with obstructive sleep apnea (OSA), higher severity of OSA is associated with lower levels of insulin-like growth factor 1 (IGF-1), with significant differences observed between the non-OSA and severe OSA groups (P < .05), indicating a negative relationship between OSA severity and IGF-1 levels (Sleep Apnea Syndrome ---| IGF1).[PMID: 39311562] 2) Better sleep quality and duration i…	0	3	2	1	0,255,0	0.225704	0.0772484	0.357129	0.130368
Sleep Apnea Syndrome	IGF1R	4	Sleep Apnea Syndrome	IGF1R	1) Chronic intermittent hypoxia (CIH) in young mice led to a 1.4-fold increase in the expression of the IGF1R gene (p = 0.028), indicating a potential association between Sleep Apnea Syndrome and IGF1R, particularly in the context of cardiovascular remodeling influenced by age (Sleep Apnea Syndrome' --+> 'IGF1R).[PMID: 33417710] 2) Intermittent hypoxia associated with obstructive sleep apnea enha…	1	3	0	1	0,255,0	0.135473	0.0198673	0.357129	0.121304
Sleep Apnea Syndrome	IGF2	1	Sleep Apnea Syndrome	IGF2	1) The research suggests that sleep-related hypoxemia in obstructive sleep apnea syndrome may alter metabolic regulatory peptides, including insulin and IGF-2, which are associated with obesity and related disorders, indicating a potential link between sleep apnea and IGF-2 levels (Sleep Apnea Syndrome' ---> 'IGF2).[PMID: 8444124]	1	0	0	0	0,0,0	0.306111	0.111556	0.357129	0.130368
Sleep Apnea Syndrome	IGFBP1	3	Sleep Apnea Syndrome	IGFBP1	1) No significant association was found between Sleep Apnea Syndrome and IGFBP-1 levels in an elderly population, indicating that OSA does not adversely influence the GH/IGF axis as seen in younger individuals (Sleep Apnea Syndrome ---| IGFBP1).[PMID: 24340285] 2) The study suggests that obstructive sleep apnea (OSA) may be associated with reduced fetal growth, as 43% of cases with confirmed OSA …	1	1	1	0	0,0,0	0.665905	0.65015	0.665905	0.65015
Sleep Apnea Syndrome	IGFBP2	1	Sleep Apnea Syndrome	IGFBP2	1) The study suggests that obstructive sleep apnea (OSA) may be associated with impaired fetal growth, as 43% of cases with confirmed OSA showed reduced growth compared to 11% of controls (RR 2.67; 1.25-5.7; p = 0.04), and while IGFBP-2 levels were higher in the cord blood of infants from OSA cases, the differences were not statistically significant (Sleep Apnea Syndrome ---> IGFBP2).[PMID: 23894…	1	0	0	0	0,0,0	0.306111	0.111556	0.357129	0.130368
Sleep Apnea Syndrome	IGFBP3	5	Sleep Apnea Syndrome	IGFBP3	1) In a study profiling serum proteins in obstructive sleep apnea (OSA), IGFBP-3 was found to be increased post-intervention with positive airway pressure, suggesting a potential association with OSA, while an OAHI machine learning classifier achieved 76% accuracy in distinguishing OSA severity (Sleep Apnea Syndrome' --+> 'IGFBP3).[PMID: 32369590] 2) The systematic review indicates that while the…	2	1	2	0	0,0,0	0.516645	0.442557	0.523809	0.448052
Sleep Apnea Syndrome	IGFBP4	1	Sleep Apnea Syndrome	IGFBP4	1) Circulating levels of IGFBP4 were significantly higher in patients with obstructive sleep apnea (OSA) (289.74 ± 23.30 ng/ml) compared to controls (217.60 ± 21.74 ng/ml, p = 0.028), with a positive correlation to apnea-hypopnea index (AHI) (r = .574, p = .01) and apnea index (AI) (r = .794, p = .001), suggesting IGFBP4 as a potential diagnostic biomarker for OSA, and levels decreased significan…	0	1	0	1	0,255,0	0.306111	0.111556	0.357129	0.130368
Sleep Apnea Syndrome	IGLON5	2	Sleep Apnea Syndrome	IGLON5	1) The study of 9 patients with anti-IgLON5 disease revealed that 88% exhibited obstructive sleep apnea, highlighting a significant association between Sleep Apnea Syndrome and the presence of IgLON5 antibodies, which can lead to severe respiratory complications (Sleep Apnea Syndrome' ---> 'IGLON5).[PMID: 38729239] 2) The association between Sleep Apnea Syndrome and the gene IGLON5 is highlighted…	2	0	0	0	0,0,0	0.132408	0.0124447	0.357129	0.0889093
Sleep Apnea Syndrome	IH	2	Sleep Apnea Syndrome	IH	1) The study found that the expression levels of HIF-1α, IL-1β, and TNFα, which are associated with intermittent hypoxemia (IH), increased with the severity of Obstructive Sleep Apnea (OSA), suggesting a link between OSA and IH as clinical indicators of the disease severity (Sleep Apnea Syndrome' ---> 'IH).[PMID: 40113269] 2) Chronic intermittent hypoxia (CIH) associated with obstructive sleep ap…	2	0	0	0	0,0,0	0.132408	0.0124447	0.357129	0.0889093
Sleep Apnea Syndrome	IHH	2	Sleep Apnea Syndrome	IHH	1) The study found that SIRT1 protein levels in the brainstem were negatively correlated with the frequency of spontaneous sleep apnea in REM (r = -0.617, P < 0.001) and positively correlated with post sigh sleep apnea frequency (r = 0.535, P < 0.01), suggesting that lower SIRT1 levels may contribute to higher spontaneous sleep apnea frequency, while hypoxia may elevate SIRT1 as a protective mech…	1	0	1	0	0,0,0	0.518518	0.408593	0.523809	0.415792
Sleep Apnea Syndrome	IK	2	Sleep Apnea Syndrome	IK	1) Simulated obstructive respiratory events in a pig model for sleep disordered breathing (SDB) were found to transiently shorten atrial effective refractory periods (aERPs) and increase atrial fibrillation (AF) inducibility, effects that were prevented by the I<sub>K,ACh</sub> inhibitor XAF-1407, suggesting that I<sub>K,ACh</sub> channels may represent a potential target for SDB-related AF in hu…	1	0	1	0	0,0,0	0.518518	0.408593	0.523809	0.415792
Sleep Apnea Syndrome	IKBKB	2	Sleep Apnea Syndrome	IKBKB	1) The study identifies IKBKB as a target gene significantly associated with metabolic disorders in patients with Obstructive Sleep Apnea-hypopnea Syndrome (OSAHS) and Metabolic Syndrome, suggesting that miR-503-5p and miR-497-5p may regulate its expression, thereby implicating IKBKB in the metabolic dysregulation observed in OSAHS patients (Sleep Apnea Syndrome' ---> 'IKBKB).[PMID: 39849122] 2) …	1	1	0	0	0,0,0	0.518518	0.408593	0.523809	0.415792
Sleep Apnea Syndrome	IL10	3	Sleep Apnea Syndrome	IL10	1) The study found that treatment with an intraoral appliance for obstructive sleep apnea significantly reduced interleukin 10 (IL-10) levels (p=0.0001), indicating a negative association between sleep apnea syndrome and IL-10, as well as a correlation between IL-10 and nitric oxide (r=0.855) after treatment (Sleep Apnea Syndrome ---| IL10).[PMID: 39661789] 2) The study found that overexpression …	0	2	1	1	0,255,0	0.264028	0.100797	0.357129	0.130368
Sleep Apnea Syndrome	IL10RB	2	Sleep Apnea Syndrome	IL10RB	1) The study identified IL10RB as one of the differentially expressed immune-related genes in obstructive sleep apnea (OSA), with upregulation observed in clinical samples, suggesting a potential association between OSA and immune regulation involving IL10RB (Sleep Apnea Syndrome' --+> 'IL10RB).[PMID: 40118992] 2) The study identified IL10RB as one of the key genes involved in the pathogenesis of…	0	2	0	1	0,255,0	0.132408	0.0124447	0.357129	0.0889093
Sleep Apnea Syndrome	IL12A	2	Sleep Apnea Syndrome	IL12A	1) Children with obstructive sleep apnea syndrome (OSAS) exhibit significantly upregulated levels of the proinflammatory cytokine IL-12, which is negatively associated with disease severity as indicated by lower minimal SpO2 levels, suggesting a potential link between OSAS and IL12A expression (Sleep Apnea Syndrome' --+> 'IL12A).[PMID: 33271370] 2) Serum levels of interleukin 10 (IL-10) were sign…	0	1	1	1	0,255,0	0.518518	0.408593	0.523809	0.415792
Sleep Apnea Syndrome	IL13	5	Sleep Apnea Syndrome	IL13	1) The study indicates that the deficiency of STAT6, which affects IL-4 and IL-13 secretion, improves pulmonary hypertension and pulmonary artery remodeling in chronic intermittent hypoxia models of obstructive sleep apnea, suggesting a complex role of IL-13 in this context (Sleep Apnea Syndrome' ---| 'IL13).[PMID: 39806384] 2) The study developed a rat model of adenoid hypertrophy (AH) that simu…	1	2	2	1	0,255,0	0.516645	0.442557	0.523809	0.448052
Sleep Apnea Syndrome	IL17A	9	Sleep Apnea Syndrome	IL17A	1) The study found a significant difference in serum IL-17A levels among individuals with varying degrees of obstructive sleep apnea-hypopnea syndrome (OSAHS), indicating a correlation between the relative abundance of certain gut microbiota and IL-17A levels, suggesting that gut microbiota disruption in OSAHS patients may be linked to systemic chronic inflammation (Sleep Apnea Syndrome ---| IL17…	1	5	3	1	0,255,0	0.16928	0.0439293	0.357129	0.130368
Sleep Apnea Syndrome	IL17C	1	Sleep Apnea Syndrome	IL17C	1) The study identified IL-17C as one of the significant candidates associated with obstructive sleep apnea (OSA), highlighting its potential role in the pathogenesis of the disease, with robust evidence supporting the relationship through various analyses (Sleep Apnea Syndrome' --+> 'IL17C).[PMID: 39087877]	0	1	0	1	0,255,0	0.306111	0.111556	0.357129	0.130368
Sleep Apnea Syndrome	IL17F	1	Sleep Apnea Syndrome	IL17F	1) The study found that higher levels of IL-17 were associated with dyslipidemia in children with obstructive sleep apnea syndrome (OSAHS), indicating a correlation between IL-17 gene polymorphisms (specifically at the IL-17F loci rs763780 and rs2397084) and the progression of dyslipidemia in these patients, with significant differences in lipid levels (TC, TG, and LDL-C) compared to healthy cont…	0	1	0	1	0,255,0	0.306111	0.111556	0.357129	0.130368
Sleep Apnea Syndrome	IL18	9	Sleep Apnea Syndrome	IL18	1) In obstructive sleep apnea-hypopnea syndrome (OSAHS), chronic intermittent hypoxia (CIH) leads to increased expression of pyroptosis-related proteins, including IL-18, indicating a potential role of IL-18 in the inflammatory response associated with myocardial injury in this condition (Sleep Apnea Syndrome' --+> 'IL18).[PMID: 39377158] 2) CPAP therapy significantly reduces IL-18 levels in adul…	1	6	2	1	0,255,0	0.065802	0.00399347	0.357129	0.0599187
Sleep Apnea Syndrome	IL18R1	1	Sleep Apnea Syndrome	IL18R1	1) Variants in the IL18R1 gene have been associated with nocturnal hypoxemia, suggesting that inflammatory pathways may contribute to Sleep Apnea Syndrome, as indicated by the findings from a genome-wide association study involving over 20,000 individuals (Sleep Apnea Syndrome' ---> 'IL18R1).[PMID: 30990817]	1	0	0	0	0,0,0	0.306111	0.111556	0.357129	0.130368
Sleep Apnea Syndrome	IL18RAP	1	Sleep Apnea Syndrome	IL18RAP	1) The study identified previously associated loci in the IL18RAP region with novel phenotypes related to sleep-disordered breathing, suggesting a potential genetic link between Sleep Apnea Syndrome and IL18RAP (Sleep Apnea Syndrome ---> IL18RAP).[PMID: 34446064]	1	0	0	0	0,0,0	0.306111	0.111556	0.357129	0.130368
Sleep Apnea Syndrome	IL1B	6	Sleep Apnea Syndrome	IL1B	1) CPAP therapy significantly reduces IL-1β levels in adults with obstructive sleep apnea syndrome, indicating an association between the disease and the gene, although further research is needed to clarify the interactions involved (Sleep Apnea Syndrome ---| IL1B).[PMID: 39213713] 2) The study indicates that chronic intermittent hypoxia (CIH) associated with obstructive sleep apnea (OSA) leads t…	3	1	2	0	0,0,0	0.323758	0.17906	0.372699	0.206128
Sleep Apnea Syndrome	IL1R1	2	Sleep Apnea Syndrome	IL1R1	1) The study identified IL1R1 as one of the differentially expressed immune-related genes in obstructive sleep apnea (OSA), suggesting a potential association between immune response and OSA, although specific implications remain unclear (Sleep Apnea Syndrome' ---> 'IL1R1).[PMID: 40118992] 2) The study indicates that chronic intermittent hypoxia associated with Sleep Apnea Syndrome leads to incre…	1	1	0	0	0,0,0	0.518518	0.408593	0.523809	0.415792
Sleep Apnea Syndrome	IL1R2	1	Sleep Apnea Syndrome	IL1R2	1) In patients with sleep disordered breathing (SDB) and an oxygen desaturation index > 30, decreased methylation of the IL1R2 promoter was associated with increased IL1R2 protein levels, suggesting a potential role of IL1R2 in the severity of obstructive sleep apnea syndrome (Sleep Apnea Syndrome' --+> 'IL1R2).[PMID: 26888452]	0	1	0	1	0,255,0	0.306111	0.111556	0.357129	0.130368
Sleep Apnea Syndrome	IL1RL1	1	Sleep Apnea Syndrome	IL1RL1	1) The study indicates that the IL-33/ST2 signaling pathway, which involves the gene IL1RL1, is significantly associated with cognitive impairment in obstructive sleep apnea (OSA) patients, as evidenced by elevated levels of IL-33 and ST2 in these patients, which correlated positively with disease severity and cognitive decline, while continuous positive airway pressure (CPAP) treatment reduced t…	0	1	0	1	0,255,0	0.306111	0.111556	0.357129	0.130368
Sleep Apnea Syndrome	IL1RN	1	Sleep Apnea Syndrome	IL1RN	1) Mild obstructive sleep apnea (OSA) is associated with elevated levels of interleukin-1 receptor antagonist (IL1RN) at 478 pg mL(-1) compared to 330 pg mL(-1) in controls (P = 0.003), indicating a potential link between OSA and the anti-inflammatory response mediated by IL1RN, while also showing a complex relationship with other inflammatory cytokines. (Sleep Apnea Syndrome' --+> 'IL1RN)[PMID: …	0	1	0	1	0,255,0	0.306111	0.111556	0.357129	0.130368
Sleep Apnea Syndrome	IL2	8	Sleep Apnea Syndrome	IL2	1) Children with obstructive sleep apnea hypopnea syndrome (OSAHS) exhibited significantly lower levels of IL-2 compared to healthy children, indicating a negative association between OSAHS and IL-2 levels, which improved post-surgery (Sleep Apnea Syndrome ---| IL2).[PMID: 39042240] 2) No significant causal relationships were observed between Sleep Apnea Syndrome and the interleukin IL-2, despite…	2	2	4	-1	255,0,0	0.272156	0.127729	0.357129	0.149017
Sleep Apnea Syndrome	IL21	1	Sleep Apnea Syndrome	IL21	1) The study found a significant correlation between clinical attachment level and salivary IL-21 concentrations (P = 0.02) in patients with obstructive sleep apnea syndrome (OSAS), suggesting a potential link between OSAS severity and IL-21 levels, although no direct influence was established (Sleep Apnea Syndrome ---> IL21).[PMID: 24410293]	1	0	0	0	0,0,0	0.306111	0.111556	0.357129	0.130368
Sleep Apnea Syndrome	IL24	1	Sleep Apnea Syndrome	IL24	1) Higher levels of IL-24 in peripheral circulation were associated with an increased risk of Sleep Apnea Syndrome (SAS), while lower levels of IL-24 did not show a significant genetic relationship with SAS (P>0.05). (Sleep Apnea Syndrome ---| IL24)[PMID: 37437505]	0	0	1	-1	255,0,0	0.306111	0.111556	0.357129	0.130368
Sleep Apnea Syndrome	IL25	1	Sleep Apnea Syndrome	IL25	1) Higher levels of IL-25 in peripheral circulation significantly increased the risk of Sleep Apnea Syndrome (SAS) (P<0.05), indicating a positive association between IL-25 and SAS (Sleep Apnea Syndrome --+> IL25).[PMID: 37437505]	0	1	0	1	0,255,0	0.306111	0.111556	0.357129	0.130368
Sleep Apnea Syndrome	IL27	1	Sleep Apnea Syndrome	IL27	1) Decreased levels of IL-27 in peripheral circulation were significantly associated with an increased risk of Sleep Apnea Syndrome (SAS), indicating a negative influence of SAS on IL-27 levels (Sleep Apnea Syndrome ---| IL27).[PMID: 37437505]	0	0	1	-1	255,0,0	0.306111	0.111556	0.357129	0.130368
Sleep Apnea Syndrome	IL3	2	Sleep Apnea Syndrome	IL3	1) Obstructive sleep apnea syndrome (OSA) is associated with increased expression of the inflammatory cytokine IL3, alongside other markers of neuroinflammation and cognitive dysfunction, indicating a potential link between OSA and IL3 involvement in the underlying molecular processes (Sleep Apnea Syndrome' --+> 'IL3).[PMID: 39169375] 2) Obstructive sleep apnea (OSA) has been associated with nasa…	1	1	0	0	0,0,0	0.518518	0.408593	0.523809	0.415792
Sleep Apnea Syndrome	IL33	4	Sleep Apnea Syndrome	IL33	1) The study identified IL33 as one of the differentially expressed immune-related genes in obstructive sleep apnea (OSA), with upregulation observed in clinical samples, suggesting a potential role in the immune dysregulation associated with the disorder (Sleep Apnea Syndrome' --+> 'IL33').[PMID: 40118992] 2) In patients with obstructive sleep apnea (OSA), elevated levels of IL-33 and its signal…	1	3	0	1	0,255,0	0.135473	0.0198673	0.357129	0.121304
Sleep Apnea Syndrome	IL4	9	Sleep Apnea Syndrome	IL4	1) No statistically significant differences in nasal IL-4 levels were found between intranasal corticosteroid and placebo groups in pediatric obstructive sleep apnea syndrome, indicating no strong association between the disease and the gene IL4 (Sleep Apnea Syndrome' ---| 'IL4).[PMID: 40051199] 2) In a study of chronic intermittent hypoxia (CIH) in a mouse model of obstructive sleep apnea (OSA),…	1	3	5	-1	255,0,0	0.16928	0.0439293	0.357129	0.130368
Sleep Apnea Syndrome	IL5	3	Sleep Apnea Syndrome	IL5	1) In adults with obstructive sleep apnea (OSA), serum levels of IL-5 were found to be significantly lower compared to healthy adults (p < 0.05), indicating a negative association between Sleep Apnea Syndrome and IL5 (Sleep Apnea Syndrome ---| IL5).[PMID: 36682601] 2) The study found that while IL-5 levels were elevated in obstructive sleep apnea (OSA), the Mendelian randomization analysis indica…	1	0	2	-1	255,0,0	0.264028	0.100797	0.357129	0.130368
Sleep Apnea Syndrome	IL6	7	Sleep Apnea Syndrome	IL6	1) In this meta-analysis, CPAP therapy was found to significantly reduce IL-6 levels in patients with obstructive sleep apnea, with a standardized mean difference of 0.58 (95% CI 0.12-1.05), indicating a potential association between Sleep Apnea Syndrome and the IL6 gene. (Sleep Apnea Syndrome' ---| 'IL6)[PMID: 40346316] 2) The study found that IL-6 levels were significantly higher in patients wi…	2	3	2	1	0,255,0	0.421885	0.312123	0.470042	0.347751
Sleep Apnea Syndrome	IL6R	4	Sleep Apnea Syndrome	IL6R	1) The study indicates that the long non-coding RNA FKSG29 regulates IL6R directly and is involved in the pathophysiology of obstructive sleep apnea (OSA) by modulating oxidative stress and inflammatory responses, suggesting a potential therapeutic target for OSA-related endothelial dysfunction (Sleep Apnea Syndrome' --+> 'IL6R).[PMID: 37914826] 2) Patients with obstructive sleep apnea (OSA) exhi…	2	1	1	0	0,0,0	0.396365	0.260017	0.445549	0.292281
Sleep Apnea Syndrome	IL7	1	Sleep Apnea Syndrome	IL7	1) In patients with severe obstructive sleep apnea-hypopnea syndrome (OSAHS), vitamin D (VD) deficiency is common, with mean VD levels at 7.9 ng/ml compared to 16.8 ng/ml in controls, and a significant negative association was found between interleukin-17 (IL-17) and VD levels (r = -0.64, P = 2.10 x 10^-4), suggesting that hypoxia may play a role in this relationship (Sleep Apnea Syndrome ---| IL…	0	0	1	-1	255,0,0	0.306111	0.111556	0.357129	0.130368
Sleep Apnea Syndrome	IL9	1	Sleep Apnea Syndrome	IL9	1) Obstructive sleep apnea (OSA) is associated with increased expression of inflammatory cytokines, including IL9, which correlates with cognitive dysfunction and neuroinflammatory activation in the hippocampus following intermittent hypoxia exposure in mice (Sleep Apnea Syndrome' --+> 'IL9).[PMID: 39169375]	0	1	0	1	0,255,0	0.306111	0.111556	0.357129	0.130368
Sleep Apnea Syndrome	IMPACT	1	Sleep Apnea Syndrome	IMPACT	1) Epidemiological studies suggest a strong association between obstructive sleep apnea (OSA) and type 2 diabetes, with experimental models indicating that chronic intermittent hypoxia leads to increased fasting blood glucose, fasting insulin, and insulin resistance, alongside decreased expression of insulin signaling proteins IRS-2 and P-Akt, and increased GSK-3, highlighting the detrimental eff…	0	0	1	-1	255,0,0	0.306111	0.111556	0.357129	0.130368
Sleep Apnea Syndrome	INA	2	Sleep Apnea Syndrome	INA	1) In patients with Sleep Apnea Syndrome (SDB), increased CaMKII activity is associated with dysregulation of Na current (I<sub>Na</sub>), characterized by enhanced late I<sub>Na</sub> and reduced peak I<sub>Na</sub>, leading to proarrhythmic activity independent of preexisting comorbidities, suggesting that inhibition of CaMKII may be beneficial for preventing arrhythmias in SDB (Sleep Apnea Syn…	1	1	0	0	0,0,0	0.518518	0.408593	0.523809	0.415792
Sleep Apnea Syndrome	INHA	2	Sleep Apnea Syndrome	INHA	1) ALS patients have a significantly higher prevalence of obstructive sleep apnea syndrome (0.59% vs. 0.06%, p < 0.001) compared to controls, indicating a potential association between the two conditions, but no specific information regarding the gene 'INHA' was provided. (Sleep Apnea Syndrome ---> INHA)[PMID: 40048117] 2) In a study of 305 acute ischemic stroke patients, 83.3% were found to have…	2	0	0	0	0,0,0	0.132408	0.0124447	0.357129	0.0889093
Sleep Apnea Syndrome	INS	2	Sleep Apnea Syndrome	INS	1) In patients with obstructive sleep apnea syndrome (OSA), significant decreases in insular cortex metabolite levels, including the inositol/creatine (Ins/Cr) ratio, were observed alongside higher scores on anxiety and depression scales, suggesting a potential link between insular neuron dysfunction and the clinical manifestations of OSA (Sleep Apnea Syndrome' ---| 'INS).[PMID: 29912850] 2) Obst…	0	0	2	-1	255,0,0	0.132408	0.0124447	0.357129	0.0889093
Sleep Apnea Syndrome	IRS1	3	Sleep Apnea Syndrome	IRS1	1) In children with obstructive sleep apnea hypopnea syndrome (OSAHS), the expression of insulin receptor substrate 1 (IRS1) is decreased in adenoid tissues, which is associated with increased TNF-α levels and insulin resistance, indicating a negative influence of OSAHS on IRS1 (Sleep Apnea Syndrome ---| IRS1).[PMID: 33850540] 2) The study found that after 32 cycles of intermittent hypoxia (IH), …	1	0	2	-1	255,0,0	0.264028	0.100797	0.357129	0.130368
Sleep Apnea Syndrome	IRS2	2	Sleep Apnea Syndrome	IRS2	1) Chronic intermittent hypoxia, a model for Sleep Apnea Syndrome, was found to decrease the expression of the insulin signaling pathway protein IRS-2 in the liver, which is associated with increased fasting blood glucose, fasting insulin levels, and insulin resistance, indicating a negative influence of Sleep Apnea Syndrome on IRS-2 (Sleep Apnea Syndrome ---| IRS2).[PMID: 40342065] 2) No signifi…	0	0	2	-1	255,0,0	0.132408	0.0124447	0.357129	0.0889093
Sleep Apnea Syndrome	ISX	1	Sleep Apnea Syndrome	ISX	1) In a study of 65 men with moderate to severe obstructive sleep apnea (OSA), continuous positive airway pressure (CPAP) treatment did not significantly improve insulin sensitivity (ISx) or other metabolic parameters after 12 weeks, although ISx showed improvement at 24 weeks, indicating that while CPAP may have some long-term benefits, reducing visceral adiposity in men with OSA likely requires…	0	0	1	-1	255,0,0	0.306111	0.111556	0.357129	0.130368
Sleep Apnea Syndrome	ITCH	2	Sleep Apnea Syndrome	ITCH	1) Sleep Apnea Syndrome was reported in 13 cases (1.4% of sleep disturbances) among 94,065 adverse drug reactions analyzed, indicating a potential association, but no strong relationship with the gene ITCH was established. (Sleep Apnea Syndrome' ---> 'ITCH)[PMID: 35731078] 2) Patients with psoriasis have a significantly higher risk of obstructive sleep apnea syndrome (OSAS) compared to controls, …	2	0	0	0	0,0,0	0.132408	0.0124447	0.357129	0.0889093
Sleep Apnea Syndrome	ITGA5	1	Sleep Apnea Syndrome	ITGA5	1) In patients with obstructive sleep apnea (OSA), increased levels of circulating CD62L(+) microparticles (MPs) were associated with elevated expression of endothelial adhesion molecules, including ITGA5, which may contribute to endothelial dysfunction and atherogenic processes (Sleep Apnea Syndrome' --+> 'ITGA5).[PMID: 20566740]	0	1	0	1	0,255,0	0.306111	0.111556	0.357129	0.130368
Sleep Apnea Syndrome	ITGAL	1	Sleep Apnea Syndrome	ITGAL	1) In a bioinformatic analysis of serum samples from children with obstructive sleep apnea (OSA), the gene ITGAL was identified as a potential biomarker associated with mild OSA, suggesting a role in the disease's progression (Sleep Apnea Syndrome' ---> 'ITGAL).[PMID: 39410993]	1	0	0	0	0,0,0	0.306111	0.111556	0.357129	0.130368
Sleep Apnea Syndrome	ITGAX	1	Sleep Apnea Syndrome	ITGAX	1) The study identified ITGAX as one of the top hub genes associated with both obstructive sleep apnea syndrome (OSA) and Alzheimer's disease (AD), suggesting a potential link between OSA and increased risk of AD through shared molecular mechanisms (Sleep Apnea Syndrome' ---> 'ITGAX).[PMID: 34916831]	1	0	0	0	0,0,0	0.306111	0.111556	0.357129	0.130368
Sleep Apnea Syndrome	ITLN1	2	Sleep Apnea Syndrome	ITLN1	1) Omentin-1, a novel adipocytokine, is associated with sleep apnea syndrome as its decreased levels are linked to this condition, suggesting it may serve as a negative risk factor, with potential therapeutic strategies aimed at restoring omentin-1 levels for treatment (Sleep Apnea Syndrome ---| ITLN1).[PMID: 28640441] 2) Decreased serum omentin-1 levels are significantly associated with the pres…	0	0	2	-1	255,0,0	0.132408	0.0124447	0.357129	0.0889093
Sleep Apnea Syndrome	JAK2	3	Sleep Apnea Syndrome	JAK2	1) Obstructive sleep apnea is identified as a classic cause of erythrocytosis in chronic kidney disease, which may necessitate screening for the JAK2V617F somatic mutation in patients with this condition (Sleep Apnea Syndrome' ---> 'JAK2).[PMID: 38621632] 2) The study indicates that obstructive sleep apnea (OSA) is associated with increased inflammation in the heart, which is linked to the JAK2-S…	1	1	1	0	0,0,0	0.665905	0.65015	0.665905	0.65015
Sleep Apnea Syndrome	JUNB	2	Sleep Apnea Syndrome	JUNB	1) Obstructive sleep apnea (OSA) during pregnancy is associated with significant differential expression of the gene JUNB among others, indicating a potential impact on fetal development, particularly during rapid eye movement (REM) sleep (Sleep Apnea Syndrome' ---> 'JUNB).[PMID: 38791576] 2) The research indicates that the gene JUNB may be a key gene associated with both Sleep Apnea Syndrome (SA…	2	0	0	0	0,0,0	0.132408	0.0124447	0.357129	0.0889093
Sleep Apnea Syndrome	KCNA1	1	Sleep Apnea Syndrome	KCNA1	1) The study identified KCNA1 as one of the ten significant hub genes shared between Down syndrome and obstructive sleep apnea, suggesting a potential genetic link that may contribute to the pathogenesis of both conditions (Sleep Apnea Syndrome' ---> 'KCNA1).[PMID: 37213066]	1	0	0	0	0,0,0	0.306111	0.111556	0.357129	0.130368
Sleep Apnea Syndrome	KCNA5	1	Sleep Apnea Syndrome	KCNA5	1) The study found a significant inverse correlation between the severity of obstructive sleep apnea (OSA) and the mRNA expression of the potassium channel gene KCNA5 (r=-0.468, P=0.009), indicating that higher severity of OSA is associated with lower expression of KCNA5. (Sleep Apnea Syndrome ---| KCNA5)[PMID: 27543307]	0	0	1	-1	255,0,0	0.306111	0.111556	0.357129	0.130368
Sleep Apnea Syndrome	KCNE1	1	Sleep Apnea Syndrome	KCNE1	1) The study found a significant inverse correlation between the severity of obstructive sleep apnea (OSA) and the mRNA expression of the potassium channel gene KCNE1 (r=-0.567, P=0.001), indicating that higher severity of OSA is associated with lower expression of KCNE1, which may contribute to QT prolongation and increased risk of cardiac arrhythmias (Sleep Apnea Syndrome ---| KCNE1).[PMID: 275…	0	0	1	-1	255,0,0	0.306111	0.111556	0.357129	0.130368
Sleep Apnea Syndrome	KCNH2	2	Sleep Apnea Syndrome	KCNH2	1) Hypoxia associated with obstructive sleep apnea syndrome leads to reduced hERG (KCNH2) channel expression and increased cardiac arrhythmias due to calpain-mediated degradation, highlighting a potential negative influence of sleep apnea on KCNH2 function (Sleep Apnea Syndrome ---| KCNH2).[PMID: 28784631] 2) The study found a significant inverse correlation between the severity of obstructive sl…	0	0	2	-1	255,0,0	0.132408	0.0124447	0.357129	0.0889093
Sleep Apnea Syndrome	KCNJ1	1	Sleep Apnea Syndrome	KCNJ1	1) The study identified KCNJ1 as one of three pivotal genes associated with the comorbidity of obstructive sleep apnea (OSA) and osteoporosis (OP), with a weighted prevalence of OP at 7.0% among OSA patients, highlighting the potential role of KCNJ1 in this context (Sleep Apnea Syndrome' ---> 'KCNJ1).[PMID: 39060945]	1	0	0	0	0,0,0	0.306111	0.111556	0.357129	0.130368
Sleep Apnea Syndrome	KCNJ2	1	Sleep Apnea Syndrome	KCNJ2	1) The study found a significant inverse correlation between the severity of obstructive sleep apnea (OSA) and the mRNA expression of the potassium channel gene KCNJ2 (r=-0.442, P=0.015), indicating that higher severity of OSA is associated with lower levels of KCNJ2 expression, and continuous positive airway pressure therapy improved KCNJ2 levels in patients with moderate OSA (Sleep Apnea Syndro…	0	0	1	-1	255,0,0	0.306111	0.111556	0.357129	0.130368
Sleep Apnea Syndrome	KCNK3	1	Sleep Apnea Syndrome	KCNK3	1) Mutations in the KCNK3 gene, particularly in the TASK-3 channel, have been implicated in disorders such as developmental delay with sleep apnea (DDSA), suggesting a potential link between sleep apnea syndrome and KCNK3, although the exact mechanisms remain unclear (Sleep Apnea Syndrome' ---> 'KCNK3).[PMID: 39637865]	1	0	0	0	0,0,0	0.306111	0.111556	0.357129	0.130368
Sleep Apnea Syndrome	KCNK9	1	Sleep Apnea Syndrome	KCNK9	1) Mutations in the KCNK9 gene, particularly in the TASK-3 channel, have been linked to developmental delay with sleep apnea (DDSA), suggesting a potential association between Sleep Apnea Syndrome and KCNK9, although the exact mechanisms remain unclear (Sleep Apnea Syndrome ---> KCNK9).[PMID: 39637865]	1	0	0	0	0,0,0	0.306111	0.111556	0.357129	0.130368
Sleep Apnea Syndrome	KCNQ1	1	Sleep Apnea Syndrome	KCNQ1	1) The study found a significant inverse correlation between the severity of obstructive sleep apnea (OSA) and the mRNA expression of the potassium channel gene KCNQ1 (r=-0.486, P=0.007), indicating that higher severity of OSA is associated with lower levels of KCNQ1 expression, and continuous positive airway pressure therapy improved KCNQ1 levels in patients with moderate OSA (Sleep Apnea Syndro…	0	0	1	-1	255,0,0	0.306111	0.111556	0.357129	0.130368
Sleep Apnea Syndrome	KDM2B	1	Sleep Apnea Syndrome	KDM2B	1) The study identified KDM2B as one of the genes potentially involved in the pathogenesis of obstructive sleep apnea-hypopnea syndrome (OSAHS)-related hypertension, alongside several differentially expressed miRNAs, suggesting a possible association between Sleep Apnea Syndrome and KDM2B (Sleep Apnea Syndrome' ---> 'KDM2B).[PMID: 34987319]	1	0	0	0	0,0,0	0.306111	0.111556	0.357129	0.130368
Sleep Apnea Syndrome	KDM6A	1	Sleep Apnea Syndrome	KDM6A	1) In a mouse model of obstructive sleep apnea (OSA) induced by PTFE injection, decreased mRNA levels of the hypoxia marker KDM6A were observed, indicating chronic hypoxemia associated with increased apneas and left ventricular dysfunction (Sleep Apnea Syndrome ---| KDM6A).[PMID: 33301470]	0	0	1	-1	255,0,0	0.306111	0.111556	0.357129	0.130368
Sleep Apnea Syndrome	KDM6B	2	Sleep Apnea Syndrome	KDM6B	1) Obstructive sleep apnea hypopnea syndrome (OSAHS) is associated with the gene KDM6B, as the study indicates that ADSCs-EVs alleviate OSAHS-induced lung injury by inhibiting KDM6B expression, which in turn reduces inflammation and oxidative stress, suggesting a negative influence of OSAHS on KDM6B. (Sleep Apnea Syndrome ---| KDM6B)[PMID: 36926469] 2) Decreased KDM6B protein expressions were not…	0	0	2	-1	255,0,0	0.132408	0.0124447	0.357129	0.0889093
Sleep Apnea Syndrome	KDR	2	Sleep Apnea Syndrome	KDR	1) Coexistent mild to moderate sleep-disordered breathing in patients with acute myocardial infarction significantly increased the mobilization and functions of endothelial progenitor cells (EPCs), which express the KDR gene, compared to patients without sleep-disordered breathing, indicating a potential positive association between sleep apnea syndrome and KDR. (Sleep Apnea Syndrome --+> KDR)[PM…	0	1	1	1	0,255,0	0.518518	0.408593	0.523809	0.415792
Sleep Apnea Syndrome	KEAP1	2	Sleep Apnea Syndrome	KEAP1	1) Intermittent hypoxia in obstructive sleep apnea significantly decreases TGF-β3 expression, which activates the Nrf-2/KEAP1/HO-1 pathway, reducing oxidative stress and apoptosis in neurons, indicating a negative influence of Sleep Apnea Syndrome on KEAP1 (Sleep Apnea Syndrome ---| KEAP1).[PMID: 37140776] 2) In a CIH-induced rat model of obstructive sleep apnea hypopnea syndrome (OSAHS), it was …	0	0	2	-1	255,0,0	0.132408	0.0124447	0.357129	0.0889093
Sleep Apnea Syndrome	KIAA0513	1	Sleep Apnea Syndrome	KIAA0513	1) Serum antibody levels against recombinant KIAA0513 protein were significantly higher in patients with obstructive sleep apnea syndrome (OSAS) compared to healthy donors, suggesting a potential association between OSAS and KIAA0513 (Sleep Apnea Syndrome' ---> 'KIAA0513).[PMID: 38983794]	1	0	0	0	0,0,0	0.306111	0.111556	0.357129	0.130368
Sleep Apnea Syndrome	KIR3DL1	1	Sleep Apnea Syndrome	KIR3DL1	1) The study found that CD8+ T-lymphocytes in obstructive sleep apnea (OSA) patients exhibited significantly increased cytotoxicity against target cells, which was associated with elevated expression of perforin and natural killer receptors, suggesting a potential link to atherogenic processes, but no specific association with the gene KIR3DL1 was established. (Sleep Apnea Syndrome' ---> 'KIR3DL1…	1	0	0	0	0,0,0	0.306111	0.111556	0.357129	0.130368
[truncated: 559 more rows]
