# Supplementary material for: Integrative clinical and molecular insights into the comorbidity between depression and sleep apnea syndrome
Source: Front Psychiatry. 2025 Oct 8;16:1659330. doi: 10.3389/fpsyt.2025.1659330 (PMC12541589; doi:10.3389/fpsyt.2025.1659330)
Supplement: Supplementary Table 3 — Gene lists used for the VENN plot in Figure 2B . Contains the sets of genes associated with depression, SAS, and their overlap, used to generate the Venn diagram presented in Figure 2B . [file DataSheet3.xlsx]

## Sheet: Table S3
Depression_Exp	SAS_Exp	Depression_LDM	SAS_LDM
ASH1L	BACE1	REL	OMS
ATF3	TNF	NAT8L	GIP
CAMK2B	DMD	CASP1	ERAS
COPA	CPM	HTR1B	RYR2
GATA2	TNFSF13	MTNR1B	NHS
HDC	HRAS	PNN	PTX3
LTBP1	CD68	SAT1	MIF
PER3	TFPI	PIP4K2A	GHRH
S100A9	SMAD4	PSD	PON1
SFRP5	CXCL6	GLI1	ESM1
SP6	GABBR1	STAT1	SIRT1
SPP1	TXNIP	TRAF6	SOD2
TG	DSE	HP1BP3	WG
	LOX	TET1	CHAT
	CXCL8	ALAD	EGFR
	CAV1	TTC9B	DMD
	SFN	SFN	CXCL1
	KLF2	TREM2	KY
	HK1	BMP7	LTB
	NOX1	TFF3	RAI1
	CD1D	PRKCB	PNP
	CX3CR1	PTH2R	BNIP3
	NOD2	NOS3	CCL5
	SOD2	HSD11B2	GPX4
	IDS	CYP2C19	PRS
	CNR1	PSAP	LAT
	C3	FOXP3	MMP9
	UTS2	AGER	TPTE
	SLAMF1	IL17F	TRPC5
	TLR6	CTRL	GPI
	CXCR4	ABCA1	ICAM1
	TIMP2	TPO	CFM1
	CCR5	ATR	CS
	GC	GSDMD	FOXP3
	CASP1	CCL17	EPO
	NFE2L2	PRNP	GJA1
	EGFR	MMACHC	LGALS3
	TREM1	PDE4B	CXCL8
	RASD1	LSS	PRL
	BCL2	PEG3	NOS1
	PITX2	HSD11B1	RYR3
	ALOX5AP	DYRK1A	SI
	VEGFB	B2M	AIC
	TET1	KCNQ3	GLS
	PLA2G7	SYT1	MROS
	IFNG	MIR451A	CFD
	TLR4	MRC1	OAT
	MAPT	GALR2	SACS
	CD36	SV2A	MAPT
	CD28	SIM1	TRPC3
	MAP2	NF2	PTS
	IL7	TET2	ECD
	MYC	NOD2	AHR
	MALAT1	GCLC	MC4R
	ENTPD1	BRCA1	VCAM1
	GCLC	PRAL	MMP2
	CCL5	SHD	NALCN
	CST3	CRYAB	MVD
	CD27	HMOX1	ACR
	CD44	AKR1C1	HCC
	GNE	CDK5	DST
	IGF1	CHRNA3	GDNF
	TMEM106B	FKBP4	HIF1A
	NCF1	MIF	GER
	VIM	MIR146A	PSS
	IL1R2	VEGFC	BECN1
	NGB	PCK1	CHI3L1
	CD22	VWF	RYR1
	VCAM1	ATP1A1	SYP
	CUBN	GFAP	FEV
	PNP	FAT1	GC
	LPAR1	SORCS2	CD59
	TLR2	CA13	LEPR
	ARC	HCN4	LAP
	TP53	MSC
	CA3	TOLLIP
	TBC1D1	TRPV1
	LAMP1	ARG1
	GSK3B	EGR1
	SMAD3	TST
	COL1A1	SLC22A4
	TLR9	STAT3
	MAP4	GPER1
	IL12A	GPX4
	MIR146A	DIO1
	NAV1	KCNE1
	MARK4	CD86
	ATM	MTNR1A
	AKT2	GPM6A
	TXN	NLGN2
	GLS	SNCA
	CARTPT	ITGB1
	MECOM	NFE2L2
	CTLA4	AGO2
	CAMK2B	MAPK3
	SERPINE1	AANAT
	GJA1	CD27
	PGC	DUSP1
	IGFBP4	CHGA
	HGS	MAPK1
	RYR3	MS3
	HMGCR	IDO1
	BRAF	SIRT2
	COL1A2	SAA1
	SMS	MME
	SOX9	NPY1R
	CCL18	TWNK
	HBA2	ULK1
	S100B	CRHBP
	CCR2	TFAM
	ERCC1	ITPR2
	LAT	EPHA4
	PRICKLE2	ERBB4
	HBA1	DRD1
	HMOX1	KLF9
	GAN	AKT3
	LTB	TP53
	CASP3	RBFOX1
	HR	MMP8
	NOS1	GABRA2
	CD69	EGR2
	TNXB	TG
	FLT1	LCAT
	IL33	PPP2R2B
	OGT	CCL13
	CP	5-HTTLPR
	CLU	CRHR1
	SLC7A11	HGS
	CD19	ATP7B
	EGR2	OTP
	TLR7	SSTR4
	TNFRSF17	ACE
	COL3A1	MLKL
	NTF3	CLOCK
	CYBB	RBMS3
	STAT5B	HMGB1
	ITGAL	SOCS3
	PTGER3	TRD
	DCTN1	TRPC4
	ASS1	DBH
	ESR1	AVP
	CDA	GSK3B
	LTF	EZH2
	GATA3	HOMER1
	CD40	IRF8
	CTF1	MKI67
		IL17A
		IHH
		HMBS
		HCAR2
		CASP3
		CCL1
		OXTR
		HIPK2
		EEF2
		TNXB
		NCS1
		A2M
		CHM
		ATG5
		CCL22
		PDLIM5
		PNOC
		TNFAIP3
		PTEN
		ADIPOR1
		RAB3A
		CTNND2
		TAAR1
		PI3
		CSF1
		GRM3
		HTR2B
		SKP2
		CLDN1
		GHRL
		GABRB2
		MC4R
		VVS
		SLN
		SLCO3A1
		PTGS2
		PENK
		POLG
		MIR155
		NLRP1
		TNFRSF1A
		ESR1
		MAOA
		CMM
		KALRN
		DVL1
		IL18
		RHOA
		SMPD1
		ACSS2
		MAPK14
		FSHR
		ABHD6
		CCL2
		SOD2
		MCM2
		PER3
		LEF1
		MPL
		MAGI1
		ATD
		HRH1
		RD3
		ADARB1
		TDO2
		GRIN1
		TRPA1
		SLC29A4
		GPBAR1
		SIRT3
		KLK8
		TRPV4
		NTRK1
		HDAC2
		FGFR3
		PDGFRB
		SLC22A2
		IFT88
		MAPK8
		GRM5
		HDAC1
		FGF9
		GLS
		CX3CR1
		MORC1
		ADRA2C
		GBA1
		DAB1
		OXR1
		FMO3
		FKBP5
		ADH1C
		STAT6
		L3MBTL2
		PRKN
		MAP4K4
		EN1
		MYD88
		MIR134
		FOXG1
		RGS2
		NPY2R
		NR3C1
